# Supplementary material for: Silent Witness: Dual-Species Transcriptomics Reveals Epithelial Immunological Quiescence to Helminth Larval Encounter and Fostered Larval Development
Source: Front Immunol. 2018 Aug 15;9:1868. doi: 10.3389/fimmu.2018.01868 (PMC6104121; doi:10.3389/fimmu.2018.01868)
Supplement: Table S1 — Differentially expressed genes pig and worm total. [file table_1.xlsx]

## Sheet: A. suum AscL3 DEGs
Gene.ID	Transcript.ID	Sequence.Description	Annotation.GO.ID	Annotation.GO.Term	Supp.InterPro.Description	pvalue	padj	log2FoldChange_1vs0	log2FoldChange_2vs0	log2FoldChange_3vs0	log2FoldChange_9vs0	FoldChange_1vs0	FoldChange_2vs0	FoldChange_3vs0	FoldChange_9vs0	Max.log2FoldChange	Max.FoldChange	Max.Origin	Reference.Transcript.ID	Reference.Transcript.Header
gene_GS_03879	transcript_GS_03879	Aspartic protease 6 OS=Ascaris suum GN=ASU_06712 PE=3 SV=1	GO:0004190,GO:0006508,EC:3.4.23	aspartic-type endopeptidase activity;proteolysis;NA	NA	9.52649e-20	9.85325e-16	0.00106971	0.179564	0.301462	1.46522	1.00074	1.13254	1.23239	2.76105	1.46522	2.76105	9vs0	transcript_GS_03879	transcript:GS_03879|||Peptidase%MER003436 - necepsin-1 (Caenorhabditis elegans) [A01.053]#A01A#%329%50.4559270516717%1e-88
gene_GS_04352	transcript_GS_04352	Nematode cuticle collagen domain-containing protein OS=Ascaris suum GN=ASU_04661 PE=4 SV=1	GO:0016020	membrane	NA	1.37431e-17	9.47632e-14	0.11718	0.245079	0.609135	1.19562	1.08461	1.18516	1.52534	2.29044	1.19562	2.29044	9vs0	transcript_GS_04352	transcript:GS_04352|||bmy:Bm1_13245 Cuticle collagen C09G5.5%329%39.209726443769%7e-33
gene_GS_07878	transcript_GS_07878	Venom allergen 5 OS=Ascaris suum GN=ASU_02857 PE=3 SV=1	NA	NA	NA	7.7594e-11	1.60511e-07	0.155748	0.186882	0.373769	1.18943	1.114	1.1383	1.29573	2.28063	1.18943	2.28063	9vs0	transcript_GS_07878	transcript:GS_07878|||Hypothetical protein
gene_GS_00138	transcript_GS_00138	Myoglobin OS=Ascaris suum GN=ASU_01478 PE=3 SV=1	GO:0005344,GO:0005506,GO:0019825,GO:0020037,GO:0015671	oxygen transporter activity;iron ion binding;oxygen binding;heme binding;oxygen transport	NA	1.17568e-13	6.08004e-10	-0.0834941	0.153828	0.222816	1.07005	0.943769	1.11252	1.16701	2.0995	1.07005	2.0995	9vs0	transcript_GS_00138	transcript:GS_00138|||cbr:CBG06867 Cbr-glb-1; C. briggsae CBR-GLB-1 protein%150%47.3333333333333%2e-33
gene_GS_17429	transcript_GS_17429	Uncharacterized protein OS=Ascaris suum GN=ASU_07317 PE=4 SV=1	NA	NA	NA	9.39073e-13	2.42821e-09	0.135143	0.230851	0.490239	1.04477	1.0982	1.17353	1.40468	2.06304	1.04477	2.06304	9vs0	transcript_GS_17429	transcript:GS_17429|||Hypothetical protein
gene_Liv_03967	transcript_Liv_03967	Venom allergen 5 OS=Ascaris suum GN=ASU_02857 PE=3 SV=1	GO:0016021	integral component of membrane	NA	1.33909e-08	1.62943e-05	0.18232	0.372282	0.528685	1.0388	1.13471	1.2944	1.44261	2.05452	1.0388	2.05452	9vs0	transcript_Liv_03967	transcript:Liv_03967|||sp|Q16937|ASP_ANCCA%%Ancylostoma secreted protein OS=Ancylostoma caninum GN=ASP PE=2 SV=1%%1.2e-40
gene_L3E_03535	transcript_L3E_03535	Uncharacterized protein OS=Ascaris suum GN=ASU_02387 PE=4 SV=1	NA	NA	NA	9.81087e-09	1.26842e-05	0.0723221	0.0262856	0.372783	1.01753	1.05141	1.01839	1.29485	2.02445	1.01753	2.02445	9vs0	transcript_L3E_03535	transcript:L3E_03535|||Hypothetical protein
gene_GS_04138	transcript_GS_04138	Troponin T OS=Ascaris suum PE=2 SV=1	GO:0005861,GO:0006937	troponin complex;regulation of muscle contraction	NA	1.49372e-11	3.43324e-08	0.0690857	0.308222	0.339644	1.01595	1.04905	1.23818	1.26544	2.02224	1.01595	2.02224	9vs0	transcript_GS_04138	transcript:GS_04138|||sp|Q9XZ71|TNNT_PERAM%%Troponin T OS=Periplaneta americana GN=TNT PE=2 SV=1%%1.1e-101
gene_GS_11610	transcript_GS_11610	Cuticle collagen 6 OS=Ascaris suum GN=ASU_09567 PE=4 SV=1	GO:0016020	membrane	NA	2.50629e-08	2.88028e-05	0.130032	0.0852487	0.182694	0.978221	1.09432	1.06087	1.135	1.97003	0.978221	1.97003	9vs0	transcript_GS_11610	transcript:GS_11610|||bmy:Bm1_54705 Nematode cuticle collagen N-terminal domain containing protein%288%79.1666666666667%6e-77
gene_L3E_02947	NA	NA	NA	NA	NA	6.7162e-07	0.000496183	0.479746	0.624549	0.650491	0.976385	1.3945	1.54173	1.5697	1.96753	0.976385	1.96753	9vs0	transcript_L3E_02947	transcript:L3E_02947|||Hypothetical protein
gene_GS_09547	transcript_GS_09547	Cuticle collagen 34 OS=Ascaris suum GN=ASU_10937 PE=2 SV=1	GO:0005581,GO:0016021,GO:0042302	collagen trimer;integral component of membrane;structural constituent of cuticle	NA	2.47339e-07	0.000189498	0.0674613	0.189478	0.297514	0.965862	1.04787	1.14035	1.22902	1.95323	0.965862	1.95323	9vs0	transcript_GS_09547	transcript:GS_09547|||sp|P34687|COL34_CAEEL%%Cuticle collagen 34 OS=Caenorhabditis elegans GN=col-34 PE=2 SV=2%%9.8e-38
gene_GS_03085	transcript_GS_03085	Myosin-4 OS=Ascaris suum GN=ASU_11877 PE=3 SV=1	GO:0016459,GO:0003774,GO:0003779,GO:0005524	myosin complex;motor activity;actin binding;ATP binding	NA	1.49697e-07	0.000134636	0.128945	0.237046	0.185272	0.926898	1.09349	1.17858	1.13703	1.90118	0.926898	1.90118	9vs0	transcript_GS_03085	transcript:GS_03085|||cel:F58G4.1 myo-5; MYOsin heavy chain structural genes family member (myo-5); K10352 myosin heavy chain%1943%73.5975295934122%0.0
gene_GS_00653	transcript_GS_00653	Protein disulfide-isomerase 2 OS=Ascaris suum PE=2 SV=1	GO:0005623,GO:0016021,GO:0016853,GO:0045454	cell;integral component of membrane;isomerase activity;cell redox homeostasis	NA	2.41329e-10	4.53831e-07	-0.0123732	0.0155438	0.139664	0.886494	0.99146	1.01083	1.10165	1.84868	0.886494	1.84868	9vs0	transcript_GS_00653	transcript:GS_00653|||bmy:Bm1_26325 Thioredoxin family protein%243%58.0246913580247%5e-80
gene_GS_02546	transcript_GS_02546	Venom allergen 5 OS=Ascaris suum GN=ASU_02857 PE=3 SV=1	GO:0016021	integral component of membrane	NA	9.84961e-06	0.00424477	0.154959	0.279877	0.418325	0.846062	1.11339	1.21409	1.33638	1.79759	0.846062	1.79759	9vs0	transcript_GS_02546	transcript:GS_02546|||Channels and Transporters%gnl|TC-DB|Q7T1K6%8%Accessory factors involved in transport%8.B.%Ribosomally synthesized protein/peptide toxins that target channels and carriers%8.B.9% Triflin Toxin (Triflin or CRISP) Family.%8.B.9.1.2% Triflin Toxin (Triflin or CRISP) Family.%Natrin-1 OS=Naja atra PE=1 SV=1%199%24.12060302%6.00E-08
gene_Liv_01915	transcript_Liv_01915	Uncharacterized protein OS=Ascaris lumbricoides PE=4 SV=1	NA	NA	NA	4.33503e-05	0.0131874	0.278005	0.368448	0.539152	0.838467	1.21252	1.29096	1.45312	1.78815	0.838467	1.78815	9vs0	transcript_Liv_01915	transcript:Liv_01915|||Hypothetical protein
gene_GS_22517	transcript_GS_22517	Uncharacterized protein OS=Ascaris suum GN=ASU_08537 PE=4 SV=1	NA	NA	NA	7.9743e-07	0.000544758	-0.0416041	0.0745872	0.299171	0.805866	0.971574	1.05306	1.23044	1.7482	0.805866	1.7482	9vs0	transcript_GS_22517	transcript:GS_22517|||%gi|149251884|ref|XP_001479531.1|%%PREDICTED: similar to CG32603-PA [Mus musculus]%%1.2e-92
XLOC_002460	NA	NA	NA	NA	NA	9.04351e-05	0.0222707	0.182465	0.222926	0.312228	0.804686	1.13482	1.1671	1.24162	1.74677	0.804686	1.74677	9vs0	NA	NA
XLOC_022503	NA	NA	NA	NA	NA	1.66048e-06	0.000977799	-0.02216	0.000909102	0.173043	0.769251	0.984757	1.00063	1.12743	1.70438	0.769251	1.70438	9vs0	NA	NA
gene_GS_09942	transcript_GS_09942	Sperm-specific protein OS=Ascaris suum GN=ASU_04668 PE=4 SV=1	NA	NA	NA	2.42982e-05	0.00855211	0.0126346	0.119831	0.427779	0.767867	1.0088	1.08661	1.34516	1.70275	0.767867	1.70275	9vs0	transcript_GS_09942	transcript:GS_09942|||bmy:Bm1_16920 major sperm protein 3%144%55.5555555555556%6e-37
XLOC_017084	NA	NA	NA	NA	NA	0.000145271	0.0323126	0.037036	0.317828	0.312533	0.758494	1.026	1.24645	1.24189	1.69172	0.758494	1.69172	9vs0	NA	NA
XLOC_013344	NA	NA	NA	NA	NA	0.000165141	0.0344568	0.23999	0.0603334	0.163658	0.757633	1.18098	1.04271	1.12012	1.69071	0.757633	1.69071	9vs0	NA	NA
gene_GS_04314	transcript_GS_04314	Uncharacterized protein OS=Toxocara canis GN=Tcan_08058 PE=4 SV=1	GO:0016021	integral component of membrane	NA	3.36642e-06	0.00163594	0.426404	0.695131	0.755176	0.696098	1.34388	1.61903	1.68784	1.62012	0.755176	1.68784	3vs0	transcript_GS_04314	transcript:GS_04314|||E04F6.10%CE35267 WBGene00017129 status:Partially_confirmed UniProt:Q19065_CAEEL protein_id:AAA68365.3%HMM_hit%1.3e-32
gene_GS_11879	transcript_GS_11879	Bzip transcription factor family protein OS=Ascaris suum GN=ASU_01894 PE=4 SV=1	GO:0003700,GO:0043565,GO:0006355	transcription factor activity, sequence-specific DNA binding;sequence-specific DNA binding;regulation of transcription, DNA-templated	NA	6.11686e-05	0.0166459	0.123419	0.229838	0.373259	0.741955	1.08931	1.1727	1.29528	1.67244	0.741955	1.67244	9vs0	transcript_GS_11879	transcript:GS_11879|||bmy:Bm1_39380 bZIP transcription factor family protein%172%48.8372093023256%1e-38
XLOC_004670	NA	NA	NA	NA	NA	6.1893e-05	0.0166459	0.259715	0.0750868	0.240756	0.73841	1.19724	1.05342	1.18161	1.66834	0.73841	1.66834	9vs0	NA	NA
XLOC_023053	NA	NA	NA	NA	NA	3.95272e-05	0.0123888	-0.0853117	-0.00630169	0.0381272	0.723801	0.942581	0.995642	1.02678	1.65153	0.723801	1.65153	9vs0	NA	NA
gene_GS_21887	transcript_GS_21887	24 kDa protein OS=Ascaris suum GN=ASU_12187 PE=4 SV=1	NA	NA	NA	3.71413e-09	6.40254e-06	0.0383522	-0.0289059	0.0347275	0.722652	1.02694	0.980163	1.02436	1.65021	0.722652	1.65021	9vs0	transcript_GS_21887	transcript:GS_21887|||F55H12.4%CE11212 WBGene00010135 status:Confirmed UniProt:P90889_CAEEL protein_id:CAB03140.1%HMM_hit%1.5e-76
XLOC_019624	TCONS_00075184	Probable tRNA-splicing endonuclease subunit sen54 OS=Schizosaccharomyces pombe (strain 972 / ATCC 24843) GN=sen54 PE=3 SV=1	NA	NA	NA	2.29256e-07	0.0001824	-0.325263	-0.064342	-0.0349911	0.694622	0.798153	0.956381	0.976038	1.61846	0.694622	1.61846	9vs0	NA	NA
gene_GS_04442	transcript_GS_04442	Hyaluronidase OS=Ascaris suum GN=ASU_05650 PE=3 SV=1	GO:0004415,GO:0005975,EC:3.2.1.35	hyalurononglucosaminidase activity;carbohydrate metabolic process;NA	NA	0.000109883	0.0255397	0.0468022	0.0643376	0.185173	0.692598	1.03297	1.0456	1.13695	1.61619	0.692598	1.61619	9vs0	transcript_GS_04442	transcript:GS_04442|||gga:770096 HYAL4; hyaluronoglucosaminidase 4; K01197 hyaluronoglucosaminidase [EC:3.2.1.35]%162%39.5061728395062%2e-28
gene_Liv_02052	transcript_Liv_02052	Uncharacterized protein OS=Ascaris suum GN=ASU_11638 PE=4 SV=1	NA	NA	NA	1.72195e-06	0.000977799	-0.139742	-0.126713	0.0416428	0.683055	0.907681	0.915916	1.02929	1.60554	0.683055	1.60554	9vs0	transcript_Liv_02052	transcript:Liv_02052|||Hypothetical protein
gene_GS_02365	transcript_GS_02365	Uncharacterized protein OS=Ascaris suum GN=ASU_12822 PE=4 SV=1	NA	NA	ShKT domain [InterPro - Pfam,ProSiteProfiles,SMART]	1.70546e-05	0.00665644	0.0299892	-0.020088	0.050934	0.677622	1.021	0.986173	1.03594	1.5995	0.677622	1.5995	9vs0	transcript_GS_02365	transcript:GS_02365|||sp|P30652|YOW6_CAEEL%%Uncharacterized protein ZK643.6 OS=Caenorhabditis elegans GN=ZK643.6 PE=2 SV=3%%3.2e-51
gene_GS_23463	transcript_GS_23463	Uncharacterized protein OS=Ascaris suum GN=ASU_11150 PE=4 SV=1	NA	NA	NA	0.00017147	0.0344568	0.0685297	0.0273842	0.167812	0.673662	1.04865	1.01916	1.12335	1.59512	0.673662	1.59512	9vs0	transcript_GS_23463	transcript:GS_23463|||sp|Q09380|YS64_CAEEL%%Uncharacterized protein ZK675.4 OS=Caenorhabditis elegans GN=ZK675.4 PE=2 SV=1%%2.3e-93
gene_GS_08285	transcript_GS_08285	Multidrug resistance protein pgp-1 OS=Ascaris suum GN=ASU_04530 PE=4 SV=1	GO:0016020,GO:0000166,GO:0005215,GO:0016887,GO:0006810,EC:3.6.1.3	membrane;nucleotide binding;transporter activity;ATPase activity;transport;NA	NA	4.28397e-08	4.43091e-05	-0.00732322	0.111884	0.271714	0.668828	0.994937	1.08064	1.20724	1.58978	0.668828	1.58978	9vs0	transcript_GS_08285	transcript:GS_08285|||Channels and Transporters%gnl|TC-DB|P08183%3%Primary active transporters%3.A.%P-P-bond-hydrolysis-driven transporters%3.A.1% ATP-binding Cassette (ABC) Superfamily.%3.A.1.201.1% ATP-binding Cassette (ABC) Superfamily.%Multidrug resistance protein 1 (P-glycoprotein 1) - Homo sapiens (Human).%829%38.23884198%1.00E-141
XLOC_023346	NA	NA	NA	NA	NA	0.000334174	0.0497319	0.297305	-0.0547221	0.118081	0.644132	1.22885	0.96278	1.08529	1.5628	0.644132	1.5628	9vs0	NA	NA
gene_GS_12664	transcript_GS_12664	Uncharacterized protein OS=Ascaris suum GN=ASU_09172 PE=4 SV=1	NA	NA	Domain of unknown function DUF148 [InterPro - Pfam]	1.57033e-05	0.00624689	-0.0368806	-0.0546498	-0.160988	0.619604	0.97476	0.962828	0.894412	1.53645	0.619604	1.53645	9vs0	transcript_GS_12664	transcript:GS_12664|||Hypothetical protein
gene_GS_01534	transcript_GS_01534	General transcription factor iif subunit 1 OS=Ascaris suum GN=ASU_11014 PE=4 SV=1	GO:0005634,GO:0003677,GO:0003824,GO:0006367,GO:0032968	nucleus;DNA binding;catalytic activity;transcription initiation from RNA polymerase II promoter;positive regulation of transcription elongation from RNA polymerase II promoter	NA	0.000325898	0.0493729	0.382664	0.083962	0.270847	0.594006	1.30375	1.05992	1.20652	1.50943	0.594006	1.50943	9vs0	transcript_GS_01534	transcript:GS_01534|||bmy:Bm1_14745 transcription initiation factor IIF, alpha subunit, putative; K03138 transcription initiation factor TFIIF alpha subunit%461%38.8286334056399%1e-62
XLOC_021486	NA	NA	NA	NA	NA	8.273e-05	0.0206187	0.0267094	0.00153	0.106993	0.585096	1.01869	1.00106	1.07698	1.50014	0.585096	1.50014	9vs0	NA	NA
gene_L3E_01572	transcript_L3E_01572	Bm1034 OS=Brugia malayi GN=Bm1034 PE=4 SV=1	GO:0016021	integral component of membrane	NA	0.0002879	0.0458115	0.111118	0.230888	0.327783	0.584308	1.08007	1.17356	1.25508	1.49932	0.584308	1.49932	9vs0	transcript_L3E_01572	transcript:L3E_01572|||Hypothetical protein
XLOC_010220	NA	NA	NA	NA	NA	2.01973e-05	0.00759637	0.364537	0.357952	0.408537	0.573867	1.28747	1.28161	1.32734	1.48851	0.573867	1.48851	9vs0	NA	NA
gene_GS_04485	transcript_GS_04485	Aromatic-l-amino-acid decarboxylase OS=Ascaris suum GN=ASU_12059 PE=4 SV=1	GO:0016021,GO:0016831,GO:0030170,GO:0006520	integral component of membrane;carboxy-lyase activity;pyridoxal phosphate binding;cellular amino acid metabolic process	NA	0.000170999	0.0344568	0.564087	0.05391	-0.178731	-0.152365	1.47845	1.03807	0.88348	0.899774	0.564087	1.47845	1vs0	transcript_GS_04485	transcript:GS_04485|||ecb:100052557 DDC; dopa decarboxylase (aromatic L-amino acid decarboxylase); K01593 aromatic-L-amino-acid decarboxylase [EC:4.1.1.28]%261%36.0153256704981%2e-37
gene_GS_21942	transcript_GS_21942	Uncharacterized protein OS=Ascaris lumbricoides PE=4 SV=1	NA	NA	NA	0.000224702	0.0397281	-0.0254837	0.0243701	0.0551726	0.556156	0.982491	1.01704	1.03898	1.47035	0.556156	1.47035	9vs0	transcript_GS_21942	transcript:GS_21942|||Y55D5A.4%CE22516 WBGene00021918 status:Partially_confirmed UniProt:Q9GUH8_CAEEL protein_id:AAK29948.2%HMM_hit%2.7e-74
gene_GS_21406	transcript_GS_21406	Putative oxidoreductase dhs-27 OS=Ascaris suum GN=ASU_07046 PE=4 SV=1	NA	NA	NA	0.000296717	0.0464992	0.0964816	0.5539	0.12052	0.2828	1.06916	1.46805	1.08713	1.21655	0.5539	1.46805	2vs0	transcript_GS_21406	transcript:GS_21406|||sp|Q11177|DHS27_CAEEL%%Uncharacterized oxidoreductase dhs-27 OS=Caenorhabditis elegans GN=dhs-27 PE=2 SV=2%%1.7e-165
gene_GS_14784	transcript_GS_14784	Alanine aminotransferase 2-like protein OS=Ascaris suum GN=ASU_04882 PE=4 SV=1	GO:0008483,GO:0030170,GO:0009058	transaminase activity;pyridoxal phosphate binding;biosynthetic process	NA	7.50339e-06	0.00330245	-0.0173676	-0.0230094	0.0103507	0.544311	0.988034	0.984178	1.0072	1.45832	0.544311	1.45832	9vs0	transcript_GS_14784	transcript:GS_14784|||sp|Q28DB5|ALAT2_XENTR%%Alanine aminotransferase 2 OS=Xenopus tropicalis GN=gpt2 PE=2 SV=1%%8.2e-179
gene_GS_10229	transcript_GS_10229	Nogo-b receptor OS=Ascaris suum GN=ASU_06832 PE=4 SV=1	GO:0016765	transferase activity, transferring alkyl or aryl (other than methyl) groups	NA	0.000211419	0.0390694	0.288573	0.50891	0.53475	0.513278	1.22143	1.42297	1.44869	1.42729	0.53475	1.44869	3vs0	transcript_GS_10229	transcript:GS_10229|||sp|Q8RA26|UPPS_THETN%%Undecaprenyl pyrophosphate synthase OS=Thermoanaerobacter tengcongensis GN=uppS PE=3 SV=1%%3.4e-90
gene_GS_21488	transcript_GS_21488	Cre-scd-1 protein OS=Ascaris suum GN=ASU_10871 PE=4 SV=1	NA	NA	NA	1.53162e-05	0.00624689	0.531898	0.170666	0.173976	-0.376559	1.44583	1.12558	1.12816	0.770272	0.531898	1.44583	1vs0	transcript_GS_21488	transcript:GS_21488|||cel:H20J18.1 scd-1; Suppressor of Constitutive Dauer formation family member (scd-1)%59%55.9322033898305%1e-13
gene_GS_21074	transcript_GS_21074	Forkhead box protein P1 OS=Ascaris suum PE=2 SV=1	GO:0005634,GO:0003700,GO:0043565,GO:0006351,GO:0006355	nucleus;transcription factor activity, sequence-specific DNA binding;sequence-specific DNA binding;transcription, DNA-templated;regulation of transcription, DNA-templated	NA	0.000175204	0.0346872	0.0843934	0.228739	0.293401	0.527451	1.06024	1.17181	1.22553	1.44138	0.527451	1.44138	9vs0	transcript_GS_21074	transcript:GS_21074|||bmy:Bm1_39570 Fork head domain containing protein; K09409 forkhead box protein P%388%60.5670103092783%1e-119
gene_GS_06937	transcript_GS_06937	Bm6553 OS=Brugia malayi GN=Bm6553 PE=4 SV=1	GO:0003677	DNA binding	NA	3.16126e-13	1.30787e-09	-0.253489	0.130028	0.199276	0.527073	0.838865	1.09431	1.14812	1.441	0.527073	1.441	9vs0	transcript_GS_06937	transcript:GS_06937|||sp|Q4W5G0|TIGD2_HUMAN%%Tigger transposable element-derived protein 2 OS=Homo sapiens GN=TIGD2 PE=2 SV=1%%4.5e-47
gene_GS_17130	transcript_GS_17130	Tyrosinase-like protein tyr-3 OS=Ascaris suum GN=ASU_08505 PE=4 SV=1	GO:0003824	catalytic activity	NA	1.75667e-05	0.00672935	-0.18894	0.000362511	0.141466	0.512616	0.87725	1.00025	1.10303	1.42663	0.512616	1.42663	9vs0	transcript_GS_17130	transcript:GS_17130|||bmy:Bm1_48230 Common central domain of tyrosinase family protein%426%56.8075117370892%1e-146
XLOC_002146	TCONS_00002496	Pao retrotransposon peptidase family protein OS=Brugia malayi GN=Bm1_38620 PE=4 SV=1	GO:0003676,GO:0004190,GO:0008270,GO:0006508,EC:3.4.23	nucleic acid binding;aspartic-type endopeptidase activity;zinc ion binding;proteolysis;NA	NA	0.000241343	0.0412919	0.0176321	-0.0819392	-0.0728965	0.509123	1.0123	0.944787	0.950727	1.42318	0.509123	1.42318	9vs0	NA	NA
gene_GS_11413	transcript_GS_11413	Thioredoxin domain-containing protein 12 OS=Ascaris suum PE=2 SV=1	GO:0016021	integral component of membrane	NA	7.96713e-08	7.49127e-05	-0.228655	-0.22883	-0.0532999	0.447964	0.85343	0.853327	0.963729	1.36411	0.447964	1.36411	9vs0	transcript_GS_11413	transcript:GS_11413|||bmy:Bm1_43155 Thioredoxin-like protein p19 precursor%190%76.3157894736842%4e-72
gene_GS_07353	transcript_GS_07353	Protein SHQ1 homolog OS=Caenorhabditis elegans GN=Y48A5A.1 PE=3 SV=4	GO:0005730,GO:0005737,GO:0015030,GO:0005515,GO:0022618,GO:0043065,GO:1904874,GO:2000233	nucleolus;cytoplasm;Cajal body;protein binding;ribonucleoprotein complex assembly;positive regulation of apoptotic process;positive regulation of telomerase RNA localization to Cajal body;negative regulation of rRNA processing	NA	0.000103657	0.0246465	0.285671	0.410791	0.345031	0.161918	1.21898	1.32941	1.27018	1.11877	0.410791	1.32941	2vs0	transcript_GS_07353	transcript:GS_07353|||Peptidase%MER011030 - family C48 unassigned peptidases (Caenorhabditis elegans) [C48.UPW]#C48#%166%44.578313253012%1e-28
gene_GS_22558	transcript_GS_22558	Progestin and adipoQ receptor family member 3 OS=Toxocara canis GN=Paqr3 PE=4 SV=1	GO:0016021	integral component of membrane	NA	1.50397e-06	0.000915035	-0.1833	-0.0450562	-0.12025	0.410464	0.880686	0.969252	0.920028	1.32911	0.410464	1.32911	9vs0	transcript_GS_22558	transcript:GS_22558|||sp|Q6DC77|MPRGB_DANRE%%Membrane progestin receptor gamma-B OS=Danio rerio GN=paqr5b PE=2 SV=1%%2.6e-107
gene_GS_05131	transcript_GS_05131	Adp-ribosylation crystallin j1 OS=Ascaris suum GN=ASU_03574 PE=4 SV=1	NA	NA	NA	5.95309e-06	0.00273657	0.40865	0.0728565	0.0242606	-0.366624	1.32744	1.0518	1.01696	0.775595	0.40865	1.32744	1vs0	transcript_GS_05131	transcript:GS_05131|||cyn:Cyan7425_5360 ADP-ribosylation/crystallin J1; K05521 ADP-ribosylglycohydrolase [EC:3.2.-.-]%311%30.5466237942122%1e-22
gene_GS_04478	transcript_GS_04478	Uncharacterized protein OS=Ascaris suum GN=ASU_01837 PE=4 SV=1	GO:0016021	integral component of membrane	NA	3.47518e-05	0.0112324	0.398704	0.391814	0.16684	0.00528413	1.31832	1.31204	1.1226	1.00367	0.398704	1.31832	1vs0	transcript_GS_04478	transcript:GS_04478|||Hypothetical protein
gene_GS_05619	transcript_GS_05619	DmX-like protein 1 OS=Mus musculus GN=Dmxl1 PE=1 SV=1	GO:0008021	synaptic vesicle	NA	0.00031372	0.0480712	0.0377931	0.211624	0.0803169	0.387998	1.02654	1.15799	1.05725	1.30858	0.387998	1.30858	9vs0	transcript_GS_05619	transcript:GS_05619|||sp|Q6PNC0|DMXL1_MOUSE%%DmX-like protein 1 OS=Mus musculus GN=Dmxl1 PE=1 SV=1%%0
gene_GS_17516	transcript_GS_17516	Solute carrier family facilitated glucose transporter member 3 OS=Ascaris suum GN=ASU_08638 PE=3 SV=1	GO:0016021,GO:0022891,GO:0008643,GO:0055085	integral component of membrane;substrate-specific transmembrane transporter activity;carbohydrate transport;transmembrane transport	NA	0.0002534	0.0412919	0.381126	0.303278	0.0734141	-0.0208191	1.30236	1.23395	1.0522	0.985673	0.381126	1.30236	1vs0	transcript_GS_17516	transcript:GS_17516|||Channels and Transporters%gnl|TC-DB|P11166%2%Electorchemical potential-driven transporters%2.A.%"Porters (uniporters, symporters, antiporters)"%2.A.1% Major Facilitator Superfamily (MFS).%2.A.1.1.28% Major Facilitator Superfamily (MFS).%"Solute carrier family 2, facilitated glucose transporter, member 1 (Glucose transporter type 1, erythrocyte/brain) (HepG2 glucose transport…
gene_GS_05408	transcript_GS_05408	Biogenesis of lysosome-related organelles complex 1 subunit 2 OS=Caenorhabditis elegans GN=blos-2 PE=1 SV=1	GO:0000930,GO:0005634,GO:0005739,GO:0005813,GO:0031083,GO:0008022,GO:0043015,GO:0008089,GO:0008284,GO:0008625,GO:0016050,GO:0045893,GO:0051640,GO:0097345	gamma-tubulin complex;nucleus;mitochondrion;centrosome;BLOC-1 complex;protein C-terminus binding;gamma-tubulin binding;anterograde axonal transport;positive regulation of cell proliferation;extrinsic apoptotic signaling pathway via death domain receptors;vesicle organization;positive regulation of transcription, DNA-templated;organelle localization;mitochondrial outer membrane permeabilization	NA	0.000227625	0.0399039	-0.132015	0.040617	0.0655413	0.363991	0.912556	1.02855	1.04648	1.28698	0.363991	1.28698	9vs0	transcript_GS_05408	transcript:GS_05408|||bmy:Bm1_31275 biogenesis of lysosome-related organelles complex 1 subunit 2%123%70.7317073170732%2e-45
gene_GS_00296	transcript_GS_00296	Uncharacterized protein OS=Ascaris lumbricoides PE=4 SV=1	NA	NA	NA	0.000218462	0.0392965	0.0102945	-0.0373687	0.0559476	0.358225	1.00716	0.974431	1.03954	1.28185	0.358225	1.28185	9vs0	transcript_GS_00296	transcript:GS_00296|||Hypothetical protein
gene_GS_12432	transcript_GS_12432	Atp-dependent rna helicase dhx8 OS=Ascaris suum GN=ASU_01505 PE=4 SV=1	GO:0003676,GO:0005524,GO:0008026,GO:0008270	nucleic acid binding;ATP binding;ATP-dependent helicase activity;zinc ion binding	NA	0.000248801	0.0412919	0.332902	0.112728	-0.0676465	0.245104	1.25954	1.08127	0.954193	1.18518	0.332902	1.25954	1vs0	transcript_GS_12432	transcript:GS_12432|||bmy:Bm1_14100 helicase%574%39.198606271777%1e-104
gene_GS_10859	transcript_GS_10859	Xanthine dehydrogenase oxidase OS=Ascaris suum GN=ASU_02096 PE=4 SV=1	GO:0004854,GO:0004855,GO:0005506,GO:0009055,GO:0016614,GO:0050660,GO:0051537,GO:0055114,EC:1.17.1.4,EC:1.17.3.2	xanthine dehydrogenase activity;xanthine oxidase activity;iron ion binding;electron carrier activity;oxidoreductase activity, acting on CH-OH group of donors;flavin adenine dinucleotide binding;2 iron, 2 sulfur cluster binding;oxidation-reduction process;NA;NA	NA	0.000176069	0.0346872	0.325463	0.205017	0.0816133	-0.255149	1.25307	1.1527	1.0582	0.837901	0.325463	1.25307	1vs0	transcript_GS_10859	transcript:GS_10859|||sp|O54754|ADO_MOUSE%%Aldehyde oxidase OS=Mus musculus GN=Aox1 PE=2 SV=2%%0
gene_GS_18365	transcript_GS_18365	Peptidyl-prolyl cis-trans isomerase E OS=Haemonchus contortus PE=1 SV=1	GO:0003676,GO:0009987	nucleic acid binding;cellular process	NA	0.000326988	0.0493729	0.324208	0.203827	0.0476123	-0.200661	1.25198	1.15175	1.03355	0.870152	0.324208	1.25198	1vs0	transcript_GS_18365	transcript:GS_18365|||mdo:100015752 similar to RNA-binding protein%285%55.0877192982456%2e-85
gene_GS_00202	transcript_GS_00202	Patched domain-containing protein 3 OS=Ascaris suum GN=ASU_05038 PE=4 SV=1	GO:0016021	integral component of membrane	NA	0.00015506	0.0337761	0.166631	0.319792	0.0991132	-0.177344	1.12243	1.24815	1.07111	0.884329	0.319792	1.24815	2vs0	transcript_GS_00202	transcript:GS_00202|||Channels and Transporters%gnl|TC-DB|Q9UHC9%2%Electorchemical potential-driven transporters%2.A.%"Porters (uniporters, symporters, antiporters)"%2.A.6% Resistance-Nodulation-Cell Division (RND) Superfamily.%2.A.6.6.6% Resistance-Nodulation-Cell Division (RND) Superfamily.%Niemann-Pick C1-like protein 1 - Homo sapiens (Human).%198%29.29292929%1.00E-13
gene_GS_00573	transcript_GS_00573	Uncoordinated protein 58 OS=Ascaris suum GN=ASU_04594 PE=4 SV=1	GO:0016021,GO:0006810	integral component of membrane;transport	NA	2.60679e-05	0.00896403	-0.279608	-0.216425	0.00644243	0.318254	0.823815	0.860696	1.00448	1.24682	0.318254	1.24682	9vs0	transcript_GS_00573	transcript:GS_00573|||sp|Q23435|TWK9_CAEEL%%TWiK family of potassium channels protein 9 OS=Caenorhabditis elegans GN=twk-9 PE=2 SV=2%%1.3e-66
gene_GS_04204	transcript_GS_04204	Cholinesterase OS=Ascaris suum GN=ASU_12316 PE=4 SV=1	GO:0016021	integral component of membrane	NA	0.000351884	0.0498567	0.316913	-0.0449657	-0.103323	-0.213429	1.24566	0.969313	0.930886	0.862485	0.316913	1.24566	1vs0	transcript_GS_04204	transcript:GS_04204|||Peptidase%MER037861 - BC026374 protein {{Mus musculus}} (Mus musculus) [S09.962]#S09X#%351%32.7635327635328%3e-40
gene_GS_05602	transcript_GS_05602	CUGBP Elav family member 4 OS=Ascaris suum GN=ASU_10313 PE=2 SV=1	GO:0000166,GO:0003676,GO:0009987	nucleotide binding;nucleic acid binding;cellular process	NA	0.000186274	0.0360118	0.0448363	0.223678	0.310631	0.303302	1.03157	1.16771	1.24025	1.23397	0.310631	1.24025	3vs0	transcript_GS_05602	transcript:GS_05602|||bmy:Bm1_27610 RNA binding protein; K13207 CUG-BP- and ETR3-like factor%491%79.837067209776%0.0
gene_GS_22808	transcript_GS_22808	227 kDa spindle- and centromere-associated protein OS=Parascaris univalens GN=PUMA1 PE=2 SV=1	GO:0005694,GO:0044446,GO:0044763	chromosome;intracellular organelle part;single-organism cellular process	NA	2.43921e-05	0.00855211	-0.188104	-0.0800405	0.0056339	0.300181	0.877758	0.946031	1.00391	1.2313	0.300181	1.2313	9vs0	transcript_GS_22808	transcript:GS_22808|||cbr:CBG14578 Cbr-lfi-1; C. briggsae CBR-LFI-1 protein%453%46.7991169977925%1e-109
gene_GS_21002	transcript_GS_21002	Uncharacterized protein OS=Toxocara canis GN=Tcan_03018 PE=4 SV=1	NA	NA	NA	6.3619e-06	0.00286092	-0.118237	-0.221577	0.0501194	0.288096	0.921313	0.857627	1.03535	1.22103	0.288096	1.22103	9vs0	transcript_GS_21002	transcript:GS_21002|||F53C11.5c%CE40231 WBGene00009975 status:Partially_confirmed UniProt:Q1HAZ8_CAEEL protein_id:CAK12562.1%HMM_hit%6.8e-89
gene_GS_13390	transcript_GS_13390	WD repeat domain phosphoinositide-interacting protein 2 OS=Ascaris suum GN=ASU_00103 PE=2 SV=1	GO:1901981,GO:0006914	phosphatidylinositol phosphate binding;autophagy	NA	0.000301815	0.0469425	-0.177786	-0.0132861	0.119367	0.246477	0.884058	0.990833	1.08626	1.18631	0.246477	1.18631	9vs0	transcript_GS_13390	transcript:GS_13390|||cfa:608721 WIPI2; WD repeat domain, phosphoinositide interacting 2%265%62.6415094339623%8e-92
gene_GS_19483	transcript_GS_19483	WD repeat-containing protein tag-125 OS=Caenorhabditis briggsae GN=tag-125 PE=4 SV=1	GO:0043232,GO:0044763	intracellular non-membrane-bounded organelle;single-organism cellular process	NA	0.000211533	0.0390694	-0.136236	0.0655662	0.160792	0.173034	0.90989	1.0465	1.1179	1.12743	0.173034	1.12743	9vs0	transcript_GS_19483	transcript:GS_19483|||sp|Q8YTC2|Y2800_ANASP%%Uncharacterized WD repeat-containing protein alr2800 OS=Anabaena sp. (strain PCC 7120) GN=alr2800 PE=4 SV=1%%3.8e-254
gene_GS_03432	transcript_GS_03432	Uncharacterized protein OS=Ascaris suum GN=ASU_00026 PE=4 SV=1	NA	NA	NA	0.000106845	0.025116	0.180486	-0.104506	-0.22822	-0.226227	1.13327	0.930123	0.853687	0.854868	-0.22822	0.853687	3vs0	transcript_GS_03432	transcript:GS_03432|||Hypothetical protein
gene_GS_06168	transcript_GS_06168	Gut esterase 1 OS=Ascaris suum GN=ASU_12569 PE=4 SV=1	GO:0016021,GO:0003824	integral component of membrane;catalytic activity	NA	0.000272647	0.0440543	0.121708	-0.0872636	-0.188163	-0.250351	1.08802	0.941306	0.877723	0.840692	-0.250351	0.840692	9vs0	transcript_GS_06168	transcript:GS_06168|||bmy:Bm1_32265 Carboxylesterase family protein%639%54.6165884194053%0.0
gene_Liv_01297	transcript_Liv_01297	Uncharacterized protein OS=Ascaris suum GN=ASU_07543 PE=4 SV=1	NA	NA	NA	0.000216633	0.0392965	0.0271883	-0.256731	-0.196349	0.189648	1.01902	0.836982	0.872757	1.14049	-0.256731	0.836982	2vs0	transcript_Liv_01297	transcript:Liv_01297|||Hypothetical protein
XLOC_020912	NA	NA	NA	NA	NA	0.000348197	0.0498567	-0.16056	-0.259813	-0.128555	0.259102	0.894677	0.835196	0.914747	1.19673	-0.259813	0.835196	2vs0	NA	NA
gene_GS_11634	transcript_GS_11634	Patched domain-containing protein 3 OS=Ascaris suum GN=ASU_10181 PE=4 SV=1	GO:0016021	integral component of membrane	NA	0.000329656	0.0494149	0.14402	0.175251	-0.156292	-0.266355	1.10498	1.12916	0.897328	0.831417	-0.266355	0.831417	9vs0	transcript_GS_11634	transcript:GS_11634|||bmy:Bm1_43125 Patched family protein%710%53.3802816901408%0.0
gene_GS_22603	transcript_GS_22603	Claspin OS=Homo sapiens GN=CLSPN PE=1 SV=3	GO:0005654,GO:0005737,GO:0010997,GO:0006259,GO:0018105,GO:0031572,GO:0032147,GO:0033314	nucleoplasm;cytoplasm;anaphase-promoting complex binding;DNA metabolic process;peptidyl-serine phosphorylation;G2 DNA damage checkpoint;activation of protein kinase activity;mitotic DNA replication checkpoint	NA	0.00022213	0.039612	0.0900302	-0.256916	-0.242705	-0.29951	1.06439	0.836875	0.845159	0.812528	-0.29951	0.812528	9vs0	transcript_GS_22603	transcript:GS_22603|||sp|Q8IRB5|CLSPN_DROME%%Claspin homolog OS=Drosophila melanogaster GN=CG32251 PE=1 SV=1%%1.7e-183
gene_GS_08749	transcript_GS_08749	Long-chain-fatty-acid--ligase 5 OS=Ascaris suum GN=ASU_10219 PE=4 SV=1	GO:0016021,GO:0016874,GO:0008152	integral component of membrane;ligase activity;metabolic process	NA	0.000191538	0.0366867	0.281519	0.185638	-0.095082	-0.330325	1.21547	1.13732	0.936219	0.795357	-0.330325	0.795357	9vs0	transcript_GS_08749	transcript:GS_08749|||Channels and Transporters%gnl|TC-DB|P69451%4%Group translocators%4.C.%Acyl CoA ligase-coupled transporters%4.C.1%Acyl CoA ligase-coupled transporters%4.C.1.1.4% Proposed Fatty Acid Transporter (FAT) Family.%Long-chain-fatty-acid--CoA ligase - Escherichia coli.%328%27.43902439%3.00E-27
gene_GS_13763	transcript_GS_13763	Troponin i 1 OS=Ascaris suum GN=ASU_13574 PE=4 SV=1	GO:0005861	troponin complex	NA	0.00016687	0.0344568	-0.299756	-0.33507	-0.155416	0.297084	0.81239	0.792746	0.897874	1.22866	-0.33507	0.792746	2vs0	transcript_GS_13763	transcript:GS_13763|||bmy:Bm1_51735 Troponin I%86%79.0697674418605%2e-32
gene_GS_17811	transcript_GS_17811	Ubiquitin OS=Coprinellus congregatus PE=1 SV=1	GO:0005737,GO:0030529,GO:0043229,GO:0009987	cytoplasm;intracellular ribonucleoprotein complex;intracellular organelle;cellular process	NA	1.20378e-05	0.00508193	-0.285976	-0.338697	-0.33512	-0.0196705	0.820187	0.790755	0.792718	0.986458	-0.338697	0.790755	2vs0	transcript_GS_17811	transcript:GS_17811|||sp|P0CG48|UBC_HUMAN%%Polyubiquitin-C OS=Homo sapiens GN=UBC PE=1 SV=1%%0
gene_GS_11251	transcript_GS_11251	Uncharacterized protein OS=Ascaris suum GN=ASU_01462 PE=4 SV=1	GO:0016020	membrane	GPCR, rhodopsin-like, 7TM [InterPro - ProSiteProfiles]	0.000195009	0.0370087	0.0835725	-0.0655018	-0.355572	-0.36343	1.05964	0.955613	0.78156	0.777314	-0.36343	0.777314	9vs0	transcript_GS_11251	transcript:GS_11251|||Y39A3B.5a%CE21646 WBGene00021439 locus:ckr-2 7 transmembrane receptor status:Partially_confirmed UniProt:Q9N515_CAEEL protein_id:AAF60516.1%HMM_hit%4.7e-95
XLOC_003047	NA	NA	NA	NA	NA	0.00034447	0.0498567	0.107195	0.261311	-0.0712568	-0.372263	1.07713	1.19857	0.951808	0.772569	-0.372263	0.772569	9vs0	NA	NA
gene_GS_18003	transcript_GS_18003	Succinyl-CoA:3-ketoacid-coenzyme A transferase OS=Ascaris suum GN=ASU_13672 PE=3 SV=1	GO:0005739,GO:0008260,GO:0046952,EC:2.8.3.5	mitochondrion;3-oxoacid CoA-transferase activity;ketone body catabolic process;NA	NA	3.40063e-06	0.00163594	0.013796	0.126825	-0.0784863	-0.379215	1.00961	1.09189	0.947051	0.768856	-0.379215	0.768856	9vs0	transcript_GS_18003	transcript:GS_18003|||ssc:396978 OXCT1, OXCT; 3-oxoacid CoA transferase 1 (EC:2.8.3.5); K01027 3-oxoacid CoA-transferase [EC:2.8.3.5]%174%55.1724137931034%4e-53
XLOC_012561	NA	NA	NA	NA	NA	4.11386e-09	6.5461e-06	0.300619	-0.122229	-0.164331	-0.39097	1.23167	0.918767	0.892342	0.762617	-0.39097	0.762617	9vs0	NA	NA
gene_GS_02052	transcript_GS_02052	Fmrf amide receptor OS=Ascaris suum GN=ASU_07061 PE=4 SV=1	GO:0016021,GO:0004930,GO:0007186	integral component of membrane;G-protein coupled receptor activity;G-protein coupled receptor signaling pathway	NA	9.30261e-05	0.0226393	0.182727	0.029843	-0.0627244	-0.396043	1.13503	1.0209	0.957454	0.75994	-0.396043	0.75994	9vs0	transcript_GS_02052	transcript:GS_02052|||F39B3.2%CE30978 WBGene00018191 status:Confirmed UniProt:Q94219_CAEEL protein_id:AAB07577.2%HMM_hit%4.9e-55
gene_GS_21329	transcript_GS_21329	Uncharacterized protein OS=Ascaris suum GN=ASU_05763 PE=4 SV=1	NA	NA	NA	0.000339561	0.0498567	-0.169215	-0.307536	-0.409891	-0.0214552	0.889326	0.808021	0.75268	0.985238	-0.409891	0.75268	3vs0	transcript_GS_21329	transcript:GS_21329|||Hypothetical protein
gene_GS_09091	transcript_GS_09091	BRICHOS domain-containing protein C09F5.1 OS=Toxocara canis GN=C09F5.1 PE=4 SV=1	GO:0016021	integral component of membrane	NA	3.76432e-05	0.0119798	0.00952728	-0.117788	-0.309295	-0.43236	1.00663	0.9216	0.807036	0.741048	-0.43236	0.741048	9vs0	transcript_GS_09091	transcript:GS_09091|||cbr:CBG00574 Cbr-pqn-73; C. briggsae CBR-PQN-73 protein%471%33.1210191082803%1e-59
gene_GS_07783	transcript_GS_07783	Uncharacterized protein OS=Ascaris suum GN=ASU_01837 PE=4 SV=1	GO:0016021	integral component of membrane	NA	7.47332e-05	0.0193241	0.295741	0.283565	0.0719806	-0.439165	1.22752	1.2172	1.05116	0.737561	-0.439165	0.737561	9vs0	transcript_GS_07783	transcript:GS_07783|||Hypothetical protein
gene_GS_12056	transcript_GS_12056	Elongation of very long chain fatty acids protein OS=Ascaris suum GN=ASU_11627 PE=3 SV=1	GO:0016021,GO:0016740,GO:0006633	integral component of membrane;transferase activity;fatty acid biosynthetic process	NA	0.000274727	0.0440543	-0.150712	-0.182158	-0.440639	-0.441801	0.900805	0.881384	0.736808	0.736215	-0.441801	0.736215	9vs0	transcript_GS_12056	transcript:GS_12056|||bmy:Bm1_01580 fatty acid elongation protein 3%270%66.2962962962963%3e-99
gene_GS_06576	transcript_GS_06576	Bifunctional glyoxylate cycle protein OS=Ascaris suum GN=ASU_02627 PE=4 SV=1	GO:0004451,GO:0004474,GO:0006097,EC:4.1.3.1,EC:2.3.3.9	isocitrate lyase activity;malate synthase activity;glyoxylate cycle;NA;NA	NA	0.00022976	0.0399397	0.226094	0.115871	-0.300017	-0.442994	1.16966	1.08363	0.812243	0.735606	-0.442994	0.735606	9vs0	transcript_GS_06576	transcript:GS_06576|||cel:C05E4.9 gei-7; GEX Interacting protein family member (gei-7)%896%77.0089285714286%0.0
gene_GS_11715	transcript_GS_11715	Arylsulfatase OS=Ascaris suum GN=ASU_08341 PE=4 SV=1	GO:0008484,GO:0008152	sulfuric ester hydrolase activity;metabolic process	NA	6.24167e-05	0.0166459	-0.207417	-0.433029	-0.455171	-0.326921	0.866087	0.740705	0.729424	0.797236	-0.455171	0.729424	3vs0	transcript_GS_11715	transcript:GS_11715|||cin:100178008 similar to arylsulfatase%500%46.6%1e-118
gene_GS_17191	transcript_GS_17191	Uncharacterized protein OS=Ascaris suum GN=ASU_08222 PE=4 SV=1	GO:0016021	integral component of membrane	NA	0.00020992	0.0390694	0.0454978	-0.00168043	-0.0885554	-0.460087	1.03204	0.998836	0.940464	0.726942	-0.460087	0.726942	9vs0	transcript_GS_17191	transcript:GS_17191|||C44C1.1%CE35432 WBGene00016641 status:Confirmed UniProt:Q18611_CAEEL protein_id:AAA82366.3%HMM_hit%1.5e-141
gene_GS_06890	transcript_GS_06890	Putative rhamnose biosynthetic enzyme 2 OS=Ascaris suum GN=ASU_05514 PE=4 SV=1	GO:0016021,GO:0008460,GO:0009225,EC:4.2.1.46	integral component of membrane;dTDP-glucose 4,6-dehydratase activity;nucleotide-sugar metabolic process;NA	NA	2.9222e-06	0.00147436	0.290967	-0.141773	-0.107831	-0.461185	1.22346	0.906405	0.927982	0.726389	-0.461185	0.726389	9vs0	transcript_GS_06890	transcript:GS_06890|||Hypothetical protein
gene_GS_07907	transcript_GS_07907	Putative serpin-like protein ma 3388 OS=Ascaris suum GN=ASU_14698 PE=3 SV=1	NA	NA	NA	2.16029e-07	0.000178751	-0.0893299	-0.0922637	-0.462765	-0.458358	0.939959	0.93805	0.725594	0.727814	-0.462765	0.725594	3vs0	transcript_GS_07907	transcript:GS_07907|||Hypothetical protein
gene_GS_17433	transcript_GS_17433	Receptor-type tyrosine-protein phosphatase c OS=Ascaris suum GN=ASU_10873 PE=4 SV=1	GO:0004725,GO:0035335,EC:3.1.3.48	protein tyrosine phosphatase activity;peptidyl-tyrosine dephosphorylation;NA	NA	9.75568e-07	0.000630644	0.01435	-0.445002	-0.395011	-0.470686	1.01	0.734583	0.760483	0.721622	-0.470686	0.721622	9vs0	transcript_GS_17433	transcript:GS_17433|||Phosphatase%cPTP%T27A3.5%status:Partially_confirmed%313%38.3386581469649%2e-57
XLOC_000816	NA	NA	NA	NA	NA	9.42176e-05	0.0226626	-0.0663107	0.174431	-0.0904116	-0.472755	0.955077	1.12852	0.939255	0.720587	-0.472755	0.720587	9vs0	NA	NA
gene_GS_04357	transcript_GS_04357	Testis-specific serine threonine-protein kinase 4 OS=Ascaris suum GN=ASU_14011 PE=3 SV=1	GO:0004674,GO:0005524,GO:0006468,EC:2.7.11	protein serine/threonine kinase activity;ATP binding;protein phosphorylation;NA	NA	4.65877e-05	0.0139668	-0.394109	-0.4824	-0.158935	0.236494	0.760959	0.715786	0.895686	1.17813	-0.4824	0.715786	2vs0	transcript_GS_04357	transcript:GS_04357|||ks-sarfari_kinase%serine/threonine protein kinase SSTK%CAMK%TSSK%TSSK%9606%hTSSK6_1822%257%38.5214007782101%7e-48
gene_GS_04792	transcript_GS_04792	Cuticle collagen sqt-1 OS=Toxocara canis GN=sqt-1 PE=4 SV=1	GO:0016021,GO:0042302	integral component of membrane;structural constituent of cuticle	NA	0.000249895	0.0412919	0.00955235	-0.0733068	-0.0652765	-0.505344	1.00664	0.950457	0.955762	0.704492	-0.505344	0.704492	9vs0	transcript_GS_04792	transcript:GS_04792|||cbr:CBG15273 Cbr-col-104; C. briggsae CBR-COL-104 protein%137%43.7956204379562%6e-28
gene_GS_01555	transcript_GS_01555	Putative atp-dependent rna helicase dhx35-like protein OS=Ascaris suum GN=ASU_11930 PE=4 SV=1	GO:0003676,GO:0005524,GO:0008026	nucleic acid binding;ATP binding;ATP-dependent helicase activity	NA	4.8491e-05	0.0143298	0.0125462	-0.262054	-0.338723	-0.511657	1.00873	0.8339	0.790741	0.701416	-0.511657	0.701416	9vs0	transcript_GS_01555	transcript:GS_01555|||bmy:Bm1_47285 Probable ATP-dependent helicase DHX35; K13117 ATP-dependent RNA helicase DDX35 [EC:3.6.4.13]%692%73.5549132947977%0.0
gene_GS_23487	transcript_GS_23487	Putative f-box protein OS=Ascaris suum GN=ASU_10222 PE=4 SV=1	GO:0005634,GO:0003700,GO:0006355	nucleus;transcription factor activity, sequence-specific DNA binding;regulation of transcription, DNA-templated	NA	0.000214354	0.03924	-0.291678	-0.521043	-0.465132	-0.403938	0.816951	0.696868	0.724405	0.755793	-0.521043	0.696868	2vs0	transcript_GS_23487	transcript:GS_23487|||sp|Q8TA81|YSYF_CAEEL%%Uncharacterized F-box protein ZK328.6 OS=Caenorhabditis elegans GN=ZK328.6 PE=4 SV=2%%1.7e-198
gene_GS_10718	transcript_GS_10718	Uncharacterized protein OS=Ascaris suum GN=ASU_07625 PE=4 SV=1	GO:0016021	integral component of membrane	NA	0.000178818	0.0348965	-0.150145	0.0412407	-0.0690462	-0.522656	0.90116	1.029	0.953268	0.696089	-0.522656	0.696089	9vs0	transcript_GS_10718	transcript:GS_10718|||Hypothetical protein
gene_GS_04525	transcript_GS_04525	Glutaredoxin-1 OS=Ascaris suum GN=ASU_08951 PE=4 SV=1	GO:0005623,GO:0009055,GO:0015035,GO:0045454,GO:0055114	cell;electron carrier activity;protein disulfide oxidoreductase activity;cell redox homeostasis;oxidation-reduction process	NA	1.17774e-06	0.000738264	-0.256555	-0.303689	-0.459329	-0.524752	0.837084	0.810178	0.727324	0.695078	-0.524752	0.695078	9vs0	transcript_GS_04525	transcript:GS_04525|||bmy:Bm1_48585 Glutaredoxin family protein; K03676 glutaredoxin 3%110%57.2727272727273%3e-32
XLOC_004256	NA	NA	NA	NA	NA	8.00259e-05	0.020188	-0.129313	0.258131	0.144194	-0.52684	0.914267	1.19593	1.10511	0.694073	-0.52684	0.694073	9vs0	NA	NA
gene_GS_06005	transcript_GS_06005	Bm4075 OS=Brugia malayi GN=Bm4075 PE=4 SV=1	GO:0008289	lipid binding	NA	2.74338e-05	0.00915315	-0.119385	-0.219328	-0.397386	-0.528535	0.92058	0.858965	0.759233	0.693258	-0.528535	0.693258	9vs0	transcript_GS_06005	transcript:GS_06005|||bmy:Bm1_51995 LBP / BPI / CETP family, C-terminal domain containing protein%251%48.605577689243%2e-66
gene_GS_08342	transcript_GS_08342	Db module family protein OS=Ascaris suum GN=ASU_12356 PE=4 SV=1	NA	NA	NA	4.98133e-05	0.0145132	-0.367028	-0.178177	-0.231511	-0.532437	0.775378	0.883819	0.851743	0.691386	-0.532437	0.691386	9vs0	transcript_GS_08342	transcript:GS_08342|||sp|O18023|YPG43_CAEEL%%Ig-like and fibronectin type-III domain-containing protein C25G4.10 OS=Caenorhabditis elegans GN=C25G4.10 PE=1 SV=3%%2.2e-65
gene_GS_13324	transcript_GS_13324	Uncharacterized protein OS=Ascaris suum GN=ASU_11554 PE=4 SV=1	NA	NA	NA	7.59344e-05	0.0193923	-0.431937	-0.53821	-0.528319	-0.252914	0.741266	0.688625	0.693362	0.839199	-0.53821	0.688625	2vs0	transcript_GS_13324	transcript:GS_13324|||Hypothetical protein
gene_GS_01023	transcript_GS_01023	Protein UBASH3A homolog OS=Drosophila melanogaster GN=CG13604 PE=2 SV=1	GO:0005737,GO:0043227,GO:0048523,GO:0051239	cytoplasm;membrane-bounded organelle;negative regulation of cellular process;regulation of multicellular organismal process	NA	0.000249225	0.0412919	-0.106457	-0.457467	-0.343621	-0.54097	0.928866	0.728264	0.788061	0.687309	-0.54097	0.687309	9vs0	transcript_GS_01023	transcript:GS_01023|||bmy:Bm1_09070 UBASH3A protein homolog%269%56.1338289962825%2e-88
gene_GS_24074	transcript_GS_24074	Cysteine dioxygenase 1 OS=Caenorhabditis elegans GN=cdo-1 PE=3 SV=2	GO:0005829,GO:0017172,GO:0046872,GO:0000097,GO:0019451,GO:0042412,EC:1.13.11.20	cytosol;cysteine dioxygenase activity;metal ion binding;sulfur amino acid biosynthetic process;L-cysteine catabolic process to pyruvate, using cysteine dioxygenase;taurine biosynthetic process;NA	NA	9.63105e-09	1.26842e-05	-0.352825	-0.500173	-0.557518	-0.481153	0.783049	0.707022	0.67947	0.716405	-0.557518	0.67947	3vs0	transcript_GS_24074	transcript:GS_24074|||sp|P21816|CDO1_RAT%%Cysteine dioxygenase type 1 OS=Rattus norvegicus GN=Cdo1 PE=1 SV=1%%3.1e-92
gene_GS_09740	transcript_GS_09740	Serpentine receptor class X 45 OS=Toxocara canis GN=srx-45 PE=4 SV=1	GO:0016021,GO:0004930,GO:0007186	integral component of membrane;G-protein coupled receptor activity;G-protein coupled receptor signaling pathway	NA	0.000346703	0.0498567	-0.0607167	-0.576522	-0.542976	-0.538426	0.958788	0.670578	0.686354	0.688522	-0.576522	0.670578	2vs0	transcript_GS_09740	transcript:GS_09740|||Hypothetical protein
gene_GS_12196	transcript_GS_12196	Uncharacterized protein OS=Ascaris lumbricoides PE=4 SV=1	NA	NA	NA	0.000250746	0.0412919	-0.405211	-0.541073	-0.581269	-0.170405	0.755126	0.68726	0.668375	0.888593	-0.581269	0.668375	3vs0	transcript_GS_12196	transcript:GS_12196|||Hypothetical protein
gene_GS_18153	transcript_GS_18153	Histone RNA hairpin-binding protein OS=Ascaris suum PE=2 SV=1	GO:0003729	mRNA binding	NA	0.000341558	0.0498567	-0.0593802	-0.350232	-0.326988	-0.582422	0.959676	0.784458	0.797199	0.667842	-0.582422	0.667842	9vs0	transcript_GS_18153	transcript:GS_18153|||bmy:Bm1_35390 Slbp protein%170%52.3529411764706%4e-42
XLOC_024162	NA	NA	NA	NA	NA	4.20703e-05	0.0129891	-0.20031	0.0917786	-0.229943	-0.606495	0.870364	1.06568	0.852669	0.65679	-0.606495	0.65679	9vs0	NA	NA
gene_GS_01279	transcript_GS_01279	Vesicular glutamate transporter 2 OS=Ascaris suum GN=ASU_02149 PE=4 SV=1	GO:0016021,GO:0055085	integral component of membrane;transmembrane transport	NA	0.00031018	0.0478835	-0.0957532	-0.277673	-0.39323	-0.611973	0.935784	0.82492	0.761423	0.654301	-0.611973	0.654301	9vs0	transcript_GS_01279	transcript:GS_01279|||Channels and Transporters%gnl|TC-DB|Q9JI12%2%Electorchemical potential-driven transporters%2.A.%"Porters (uniporters, symporters, antiporters)"%2.A.1% Major Facilitator Superfamily (MFS).%2.A.1.14.16% Major Facilitator Superfamily (MFS).%Vesicular glutamate transporter 2 OS=Rattus norvegicus GN=Slc17a6 PE=1 SV=1%284%23.23943662%5.00E-07
XLOC_014290	NA	NA	NA	NA	NA	0.000296066	0.0464992	-0.160673	0.0458013	-0.00179173	-0.614271	0.894607	1.03226	0.998759	0.65326	-0.614271	0.65326	9vs0	NA	NA
gene_GS_24029	transcript_GS_24029	1,2-dihydroxy-3-keto-5-methylthiopentene dioxygenase homolog OS=Ascaris suum GN=ASU_02170 PE=3 SV=1	GO:0051213,GO:0008652	dioxygenase activity;cellular amino acid biosynthetic process	NA	2.64336e-05	0.00896403	-0.266144	-0.0938072	-0.481315	-0.623315	0.831539	0.937047	0.716324	0.649177	-0.623315	0.649177	9vs0	transcript_GS_24029	transcript:GS_24029|||sp|Q99JT9|MTND_MOUSE%%1,2-dihydroxy-3-keto-5-methylthiopentene dioxygenase OS=Mus musculus GN=Adi1 PE=1 SV=1%%5.2e-51
gene_GS_19591	transcript_GS_19591	Peroxidase mlt-7 OS=Toxocara canis GN=mlt-7 PE=4 SV=1	GO:0004601,GO:0020037,GO:0006979,GO:0055114,GO:0098869,EC:1.11.1.7	peroxidase activity;heme binding;response to oxidative stress;oxidation-reduction process;cellular oxidant detoxification;NA	NA	1.79621e-06	0.000977799	-0.121619	-0.0754625	-0.333723	-0.631128	0.919156	0.949038	0.793486	0.645672	-0.631128	0.645672	9vs0	transcript_GS_19591	transcript:GS_19591|||Channels and Transporters%gnl|TC-DB|Q9NRD9%5%Transport electron carriers%5.B.%Transmembrane 1-electron transfer carriers%5.B.1%Transmembrane 1-electron transfer carriers%5.B.1.2.1% Phagocyte (gp91phox) NADPH Oxidase Family.%Dual oxidase 1 - Homo sapiens (Human).%286%26.92307692%2.00E-19
gene_L4_01375	transcript_L4_01375	Uncharacterized protein OS=Ascaris suum GN=ASU_12500 PE=4 SV=1	NA	NA	NA	0.000141769	0.0318766	-0.357619	-0.566937	-0.549078	-0.646213	0.780451	0.675048	0.683457	0.638955	-0.646213	0.638955	9vs0	transcript_L4_01375	transcript:L4_01375|||Hypothetical protein
XLOC_010837	TCONS_00038043	Uncharacterized protein OS=Toxocara canis PE=4 SV=1	GO:0016021	integral component of membrane	7TM GPCR, serpentine receptor class r (Str) [InterPro - Pfam]	0.000349817	0.0498567	-0.102355	-0.183432	-0.266163	-0.655371	0.931511	0.880605	0.831528	0.634912	-0.655371	0.634912	9vs0	NA	NA
gene_GS_17972	transcript_GS_17972	Neuronal symmetry family member (Nsy-4) OS=Ascaris suum GN=ASU_02089 PE=4 SV=1	GO:0016021	integral component of membrane	NA	7.93575e-07	0.000544758	-0.0537199	-0.244542	-0.335028	-0.661118	0.963449	0.844084	0.792769	0.632388	-0.661118	0.632388	9vs0	transcript_GS_17972	transcript:GS_17972|||sp|Q8VHW9|CCG4_RAT%%Voltage-dependent calcium channel gamma-4 subunit OS=Rattus norvegicus GN=Cacng4 PE=2 SV=1%%4.8e-38
gene_GS_13066	transcript_GS_13066	Solute carrier family 12 member 2 OS=Ascaris suum GN=ASU_05011 PE=4 SV=1	GO:0016021,GO:0005215,GO:0006811,GO:0055085	integral component of membrane;transporter activity;ion transport;transmembrane transport	NA	0.000171568	0.0344568	0.0310312	0.0937129	-0.188391	-0.662928	1.02174	1.06711	0.877584	0.631595	-0.662928	0.631595	9vs0	transcript_GS_13066	transcript:GS_13066|||Channels and Transporters%gnl|TC-DB|P55016%2%Electorchemical potential-driven transporters%2.A.%"Porters (uniporters, symporters, antiporters)"%2.A.3% Amino Acid-Polyamine-Organocation (APC) Family.%2.A.30.1.1% Amino Acid-Polyamine-Organocation (APC) Family.; Cation-Chloride Cotransporter (CCC) Family.%BUMETANIDE-SENSITIVE SODIUM-(POTASSIUM)-CHLORIDE COTRANSPORTER 2 (KIDNEY-…
gene_GS_08852	transcript_GS_08852	Cuticle collagen 2 OS=Ascaris suum GN=ASU_14242 PE=4 SV=1	GO:0005581	collagen trimer	NA	3.51983e-06	0.0016548	-0.302454	-0.395278	-0.487289	-0.683422	0.810872	0.760343	0.713364	0.622687	-0.683422	0.622687	9vs0	transcript_GS_08852	transcript:GS_08852|||F36A4.10%CE07185 WBGene00000611 locus:col-34 cuticular collagen status:Confirmed UniProt:P34687 protein_id:AAA96155.1%HMM_hit%5.8e-30
gene_GS_11971	transcript_GS_11971	Vascular endothelial growth factor receptor 2 OS=Ascaris suum GN=ASU_11525 PE=3 SV=1	GO:0016021,GO:0004713,GO:0005524,GO:0018108,EC:2.7.10	integral component of membrane;protein tyrosine kinase activity;ATP binding;peptidyl-tyrosine phosphorylation;NA	NA	8.16373e-07	0.000544758	-0.159577	-0.578515	-0.684458	-0.675964	0.895288	0.669653	0.62224	0.625914	-0.684458	0.62224	3vs0	transcript_GS_11971	transcript:GS_11971|||ks-sarfari_kinase%TK%PDGFR%PDGFR%10090%mPDGFRa_2589%318%38.9937106918239%2e-52
XLOC_003188	NA	NA	NA	NA	NA	0.000139556	0.0317237	-0.679979	-0.685218	-0.684772	-0.600443	0.624174	0.621912	0.622104	0.659552	-0.685218	0.621912	2vs0	NA	NA
gene_L4_01652	transcript_L4_01652	Uncharacterized protein OS=Ascaris suum GN=ASU_00074 PE=4 SV=1	NA	NA	NA	2.34778e-05	0.00855211	-0.394591	-0.690238	-0.477398	-0.675983	0.760705	0.619752	0.718272	0.625906	-0.690238	0.619752	2vs0	transcript_L4_01652	transcript:L4_01652|||Hypothetical protein
gene_GS_10767	transcript_GS_10767	Putative transporter C38C10.2 OS=Toxocara canis GN=C38C10.2 PE=4 SV=1	GO:0016021,GO:0022857,GO:0006820,GO:0055085	integral component of membrane;transmembrane transporter activity;anion transport;transmembrane transport	NA	7.09482e-13	2.09662e-09	0.0218711	-0.404572	-0.692958	-0.65104	1.01528	0.75546	0.618584	0.636821	-0.692958	0.618584	3vs0	transcript_GS_10767	transcript:GS_10767|||Channels and Transporters%gnl|TC-DB|Q62634%2%Electorchemical potential-driven transporters%2.A.%"Porters (uniporters, symporters, antiporters)"%2.A.1% Major Facilitator Superfamily (MFS).%2.A.1.14.13% Major Facilitator Superfamily (MFS).%BRAIN SPECIFIC NA+-DEPENDENT INORGANIC PHOSPHATE COTRANSPORTER - Rattus norvegicus (Rat).%172%25.58139535%2.00E-14
gene_GS_05889	transcript_GS_05889	Uncharacterized protein OS=Ascaris lumbricoides PE=4 SV=1	NA	NA	NA	1.92291e-06	0.00101993	-0.457695	-0.692975	-0.614509	-0.4167	0.728149	0.618577	0.653152	0.749136	-0.692975	0.618577	2vs0	transcript_GS_05889	transcript:GS_05889|||Hypothetical protein
gene_GS_02739	transcript_GS_02739	NTF2-related export protein OS=Ascaris suum GN=ASU_02539 PE=2 SV=1	GO:0005622,GO:0006810	intracellular;transport	NA	0.000253508	0.0412919	-0.531376	-0.694449	-0.602717	-0.580524	0.691895	0.617945	0.658513	0.668721	-0.694449	0.617945	2vs0	transcript_GS_02739	transcript:GS_02739|||bmy:Bm1_48170 NTF2-related export protein.; K14285 NTF2-related export protein 1/2%128%56.25%2e-38
gene_GS_09313	transcript_GS_09313	Zeta-crystallin OS=Ascaris suum GN=ASU_09109 PE=4 SV=1	GO:0004312,GO:0008270,GO:0016491,GO:0055114,EC:2.3.1.85	fatty acid synthase activity;zinc ion binding;oxidoreductase activity;oxidation-reduction process;NA	NA	2.42828e-05	0.00855211	-0.0731428	-0.163165	-0.287292	-0.696552	0.950565	0.893064	0.819439	0.617045	-0.696552	0.617045	9vs0	transcript_GS_09313	transcript:GS_09313|||bta:281093 CRYZ; crystallin, zeta (quinone reductase) (EC:1.6.5.5); K00344 NADPH2:quinone reductase [EC:1.6.5.5]%216%43.5185185185185%5e-47
gene_GS_15118	transcript_GS_15118	Sodium hydrogen exchanger 9b2 OS=Ascaris suum GN=ASU_04428 PE=4 SV=1	GO:0016021,GO:0015299,GO:1902600	integral component of membrane;solute:proton antiporter activity;hydrogen ion transmembrane transport	NA	1.79474e-06	0.000977799	0.219712	-0.0678991	-0.107361	-0.697817	1.1645	0.954026	0.928284	0.616505	-0.697817	0.616505	9vs0	transcript_GS_15118	transcript:GS_15118|||Channels and Transporters%gnl|TC-DB|Q86UD5%2%Electorchemical potential-driven transporters%2.A.%"Porters (uniporters, symporters, antiporters)"%2.A.3% Amino Acid-Polyamine-Organocation (APC) Family.%2.A.36.8.1% Amino Acid-Polyamine-Organocation (APC) Family.; Monovalent Cation:Proton Antiporter-1 (CPA1) Family.%NHEDC2 protein - Homo sapiens (Human).%379%26.12137203%1.00E-23
XLOC_016818	NA	NA	NA	NA	NA	0.000111536	0.0256358	0.0569467	-0.221276	-0.372975	-0.700176	1.04026	0.857807	0.772188	0.615497	-0.700176	0.615497	9vs0	NA	NA
gene_GS_05535	transcript_GS_05535	Db module family protein OS=Ascaris suum GN=ASU_01881 PE=4 SV=1	NA	NA	NA	0.00016479	0.0344568	-0.0523092	0.00654469	-0.157648	-0.707145	0.964391	1.00455	0.896485	0.612531	-0.707145	0.612531	9vs0	transcript_GS_05535	transcript:GS_05535|||bmy:Bm1_31225 DB module family protein%210%51.9047619047619%1e-56
gene_GS_13356	transcript_GS_13356	STE20/SPS1-related proline-alanine-rich protein kinase OS=Ascaris suum GN=ASU_07761 PE=2 SV=1	GO:0004672,GO:0005524,GO:0006468	protein kinase activity;ATP binding;protein phosphorylation	NA	2.08958e-07	0.000178751	0.208166	-0.309036	-0.202779	-0.716319	1.15522	0.807181	0.868875	0.608648	-0.716319	0.608648	9vs0	transcript_GS_13356	transcript:GS_13356|||Hypothetical protein
XLOC_016289	NA	NA	NA	NA	NA	6.70347e-05	0.0175529	-0.202071	-0.151132	-0.312238	-0.730096	0.869302	0.900543	0.805391	0.602864	-0.730096	0.602864	9vs0	NA	NA
XLOC_021500	NA	NA	NA	NA	NA	0.000166107	0.0344568	-0.303773	-0.291646	-0.467936	-0.734732	0.810131	0.816969	0.722998	0.60093	-0.734732	0.60093	9vs0	NA	NA
gene_GS_16894	transcript_GS_16894	Serpentine receptor class delta-19 OS=Ascaris suum GN=ASU_11652 PE=4 SV=1	GO:0016021	integral component of membrane	NA	5.17582e-05	0.0146667	-0.218841	-0.159987	-0.308623	-0.735503	0.859256	0.895033	0.807412	0.600609	-0.735503	0.600609	9vs0	transcript_GS_16894	transcript:GS_16894|||sp|P41596|DOPR1_DROME%%Dopamine receptor 1 OS=Drosophila melanogaster GN=DopR PE=2 SV=2%%2.2e-42
gene_GS_09495	NA	NA	NA	NA	NA	4.87437e-08	4.80148e-05	-0.15616	-0.0666043	-0.397764	-0.742542	0.89741	0.954883	0.759034	0.597685	-0.742542	0.597685	9vs0	transcript_GS_09495	transcript:GS_09495|||Hypothetical protein
gene_GS_15418	transcript_GS_15418	Glycoprotein 3-alpha-l-fucosyltransferase a OS=Ascaris suum GN=ASU_11628 PE=3 SV=1	GO:0016021,GO:0032580,GO:0008417,GO:0006486,GO:0036065	integral component of membrane;Golgi cisterna membrane;fucosyltransferase activity;protein glycosylation;fucosylation	NA	0.000252065	0.0412919	-0.25361	-0.404955	-0.510261	-0.767857	0.838795	0.75526	0.702096	0.587289	-0.767857	0.587289	9vs0	transcript_GS_15418	transcript:GS_15418|||cel:K08F8.3 fut-1; FUcosyl Transferase family member (fut-1); K14464 alpha-1,3-fucosyltransferase [EC:2.4.1.-]%325%45.5384615384615%4e-81
gene_GS_21332	transcript_GS_21332	Gex interacting protein family member (Gei-1) OS=Ascaris suum GN=ASU_07368 PE=4 SV=1	GO:0008289,GO:0007165	lipid binding;signal transduction	NA	0.000155116	0.0337761	-0.218408	-0.228835	-0.238608	-0.771886	0.859513	0.853323	0.847563	0.585651	-0.771886	0.585651	9vs0	transcript_GS_21332	transcript:GS_21332|||Hypothetical protein
XLOC_023097	NA	NA	NA	NA	NA	6.2766e-05	0.0166459	-0.0665557	-0.455141	-0.369177	-0.772839	0.954915	0.729439	0.774224	0.585265	-0.772839	0.585265	9vs0	NA	NA
XLOC_010411	NA	NA	NA	NA	NA	3.03081e-05	0.00995163	-0.459343	-0.786299	-0.73215	-0.707627	0.727317	0.579829	0.602006	0.612326	-0.786299	0.579829	2vs0	NA	NA
XLOC_004258	NA	NA	NA	NA	NA	5.10783e-05	0.0146667	-0.340674	-0.560525	-0.710232	-0.791497	0.789672	0.678055	0.611222	0.577744	-0.791497	0.577744	9vs0	NA	NA
XLOC_024104	TCONS_00093871	Organic solute transporter alpha-like protein OS=Ascaris suum PE=2 SV=1	GO:0016021	integral component of membrane	NA	1.55739e-05	0.00624689	0.0163663	-0.383735	-0.404853	-0.791534	1.01141	0.766451	0.755313	0.57773	-0.791534	0.57773	9vs0	NA	NA
XLOC_011010	NA	NA	NA	NA	NA	5.69733e-05	0.0159263	-0.621696	-0.798528	-0.684627	-0.679541	0.649906	0.574935	0.622167	0.624364	-0.798528	0.574935	2vs0	NA	NA
gene_GS_20549	transcript_GS_20549	Uncharacterized protein OS=Ascaris lumbricoides PE=4 SV=1	NA	NA	NA	3.09268e-08	3.36712e-05	0.0400386	-0.444311	-0.54234	-0.817815	1.02814	0.734935	0.686656	0.5673	-0.817815	0.5673	9vs0	transcript_GS_20549	transcript:GS_20549|||Hypothetical protein
XLOC_013069	NA	NA	NA	NA	NA	0.0001673	0.0344568	-0.242664	-0.358928	-0.336653	-0.819154	0.845183	0.779744	0.791876	0.566774	-0.819154	0.566774	9vs0	NA	NA
XLOC_017065	NA	NA	NA	NA	NA	2.26853e-06	0.00117317	-0.448471	-0.760689	-0.728295	-0.850583	0.732819	0.590214	0.603617	0.554561	-0.850583	0.554561	9vs0	NA	NA
gene_GS_15926	transcript_GS_15926	Cral-trio domain-containing protein OS=Ascaris suum GN=ASU_06993 PE=4 SV=1	GO:0016021,GO:0006810	integral component of membrane;transport	NA	5.91674e-09	8.7424e-06	-0.243906	-0.432508	-0.630649	-0.924733	0.844456	0.740972	0.645886	0.526778	-0.924733	0.526778	9vs0	transcript_GS_15926	transcript:GS_15926|||bmy:Bm1_32425 CRAL/TRIO domain containing protein%432%60.6481481481482%1e-154
gene_Liv_01241	transcript_Liv_01241	Uncharacterized protein OS=Ascaris lumbricoides PE=4 SV=1	GO:0016021	integral component of membrane	NA	6.96819e-13	2.09662e-09	-0.376982	-0.528122	-0.904129	-0.930665	0.770047	0.693457	0.534355	0.524616	-0.930665	0.524616	9vs0	transcript_Liv_01241	transcript:Liv_01241|||Hypothetical protein
gene_GS_02917	transcript_GS_02917	Uncharacterized protein OS=Ascaris suum GN=ASU_02373 PE=4 SV=1	NA	NA	NA	8.44168e-24	1.74625e-19	-0.406604	-0.779476	-1.01607	-1.27513	0.754397	0.582578	0.494461	0.413189	-1.27513	0.413189	9vs0	transcript_GS_02917	transcript:GS_02917|||F35C11.6%CE02212 WBGene00009405 status:Partially_confirmed UniProt:Q20020_CAEEL protein_id:CAA90243.1%HMM_hit%1.2e-28

## Sheet: S. scrofa IPEC-J2 DEGs
Gene.ID	Transcript.ID	Sequence.Description	Annotation.GO.ID	Annotation.GO.Term	Supp.InterPro.Description	pvalue	padj	log2FoldChange_1vs0	log2FoldChange_2vs0	log2FoldChange_3vs0	log2FoldChange_9vs0	FoldChange_1vs0	FoldChange_2vs0	FoldChange_3vs0	FoldChange_9vs0	Max.log2FoldChange	Max.FoldChange	Max.Origin	Reference.Transcript.ID	Reference.Transcript.Header
XLOC_018507	NA	NA	NA	NA	NA	8.84083e-10	1.37534e-07	0.048447	0.445667	1.41945	0.608794	1.03415	1.36194	2.67483	1.52498	1.41945	2.67483	3vs0	NA	NA
ENSSSCG00000026746	ENSSSCT00000023265	centrosomal protein 70 [Source:HGNC Symbol;Acc:HGNC:29972]	GO:0005515,GO:0005737,GO:0042802,GO:0005654,GO:0005813,GO:0031965	protein binding;cytoplasm;identical protein binding;nucleoplasm;centrosome;nuclear membrane	NA	1.36043e-17	1.02169e-13	-0.00942839	-0.0179179	0.32393	1.29767	0.993486	0.987657	1.25174	2.45831	1.29767	2.45831	9vs0	ENSSSCT00000023265	ENSSSCT00000023265.1 cds:known_by_projection chromosome:Sscrofa10.2:13:86756009:87031250:-1 gene:ENSSSCG00000026746.1 gene_biotype:protein_coding transcript_biotype:protein_coding gene_symbol:CEP70 description:centrosomal protein 70 [Source:HGNC Symbol;Acc:HGNC:29972]
XLOC_000340	NA	NA	NA	NA	NA	1.45378e-08	1.36197e-06	0.178442	0.122648	0.480516	1.29493	1.13166	1.08873	1.39524	2.45366	1.29493	2.45366	9vs0	NA	NA
ENSSSCG00000008613	ENSSSCT00000009424	GEN1, Holliday junction 5' flap endonuclease [Source:HGNC Symbol;Acc:HGNC:26881]	GO:0006281,GO:0003824,GO:0003677,GO:0004518,GO:0090305,GO:0070062,GO:0005813,GO:0000724,GO:0008821,GO:0010824,GO:0071140,GO:0090267,GO:0071139	DNA repair;catalytic activity;DNA binding;nuclease activity;nucleic acid phosphodiester bond hydrolysis;extracellular exosome;centrosome;double-strand break repair via homologous recombination;crossover junction endodeoxyribonuclease activity;regulation of centrosome duplication;resolution of mitotic recombination intermediates;positive regulation of mitotic cell cycle spindle assembly checkpoint…	NA	5.56694e-15	5.76084e-12	-0.177987	-0.054858	0.543203	1.24231	0.883935	0.962689	1.4572	2.36576	1.24231	2.36576	9vs0	ENSSSCT00000009424	ENSSSCT00000009424.2 cds:known_by_projection chromosome:Sscrofa10.2:3:128215324:128245096:-1 gene:ENSSSCG00000008613.2 gene_biotype:protein_coding transcript_biotype:protein_coding gene_symbol:GEN1 description:GEN1, Holliday junction 5' flap endonuclease [Source:HGNC Symbol;Acc:HGNC:26881]
ENSSSCG00000010896	ENSSSCT00000011921	abnormal spindle microtubule assembly [Source:HGNC Symbol;Acc:HGNC:19048]	GO:0045769,GO:0090306,GO:0051445,GO:0051661,GO:0021873,GO:0072687,GO:0097150,GO:0001764,GO:0048477,GO:0021987,GO:0045665,GO:0090263,GO:0097431,GO:0030496,GO:0008584,GO:0005874,GO:0005516,GO:0007283,GO:0048589,GO:0000922,GO:0007420,GO:0002052,GO:0005737,GO:0005488,GO:0005515,GO:0005634,GO:0007051,GO:0036449,GO:0051653	negative regulation of asymmetric cell division;spindle assembly involved in meiosis;regulation of meiotic cell cycle;maintenance of centrosome location;forebrain neuroblast division;meiotic spindle;neuronal stem cell population maintenance;neuron migration;oogenesis;cerebral cortex development;negative regulation of neuron differentiation;positive regulation of canonical Wnt signaling pathway;mi…	NA	2.58787e-10	4.62736e-08	0.125097	0.110395	0.566235	1.23786	1.09058	1.07952	1.48065	2.35848	1.23786	2.35848	9vs0	ENSSSCT00000011921	ENSSSCT00000011921.2 cds:known_by_projection chromosome:Sscrofa10.2:10:24612857:24657406:-1 gene:ENSSSCG00000010896.2 gene_biotype:protein_coding transcript_biotype:protein_coding gene_symbol:ASPM description:abnormal spindle microtubule assembly [Source:HGNC Symbol;Acc:HGNC:19048]
XLOC_032512	TCONS_00080881	Putative envelope polyprotein OS=Sus scrofa PE=4 SV=1	GO:0016021,GO:0019028,GO:0019031,GO:0005198,GO:0019058	integral component of membrane;viral capsid;viral envelope;structural molecule activity;viral life cycle	NA	1.36511e-08	1.28956e-06	0.274213	0.179326	0.270775	1.236	1.20933	1.13235	1.20646	2.35545	1.236	2.35545	9vs0	NA	NA
ENSSSCG00000016932	ENSSSCT00000018439	DEP domain containing 1B [Source:HGNC Symbol;Acc:HGNC:24902]	GO:0007165,GO:0035556,GO:0005622,GO:0016477,GO:0030177	signal transduction;intracellular signal transduction;intracellular;cell migration;positive regulation of Wnt signaling pathway	NA	3.01833e-13	1.46243e-10	0.00847298	0.144472	0.421295	1.22539	1.00589	1.10533	1.33913	2.33818	1.22539	2.33818	9vs0	ENSSSCT00000018439	ENSSSCT00000018439.2 cds:known_by_projection chromosome:Sscrofa10.2:16:42378460:42469251:-1 gene:ENSSSCG00000016932.2 gene_biotype:protein_coding transcript_biotype:protein_coding gene_symbol:DEPDC1B description:DEP domain containing 1B [Source:HGNC Symbol;Acc:HGNC:24902]
ENSSSCG00000000508	ENSSSCT00000000547	NA	GO:0005515	protein binding	NA	1.64974e-08	1.50176e-06	0.171288	0.316504	0.714242	1.20242	1.12606	1.24531	1.64062	2.30126	1.20242	2.30126	9vs0	ENSSSCT00000000547	ENSSSCT00000000547.2 cds:known chromosome:Sscrofa10.2:5:38330319:38343332:-1 gene:ENSSSCG00000000508.2 gene_biotype:protein_coding transcript_biotype:protein_coding
ENSSSCG00000017758	ENSSSCT00000019329	NA	GO:0051294,GO:0005876,GO:0005737,GO:0072686,GO:0051988,GO:0035371,GO:0007051,GO:0000776,GO:0000070,GO:0005654	establishment of spindle orientation;spindle microtubule;cytoplasm;mitotic spindle;regulation of attachment of spindle microtubules to kinetochore;microtubule plus-end;spindle organization;kinetochore;mitotic sister chromatid segregation;nucleoplasm	NA	4.54367e-09	5.17014e-07	0.187822	0.141661	0.340086	1.15564	1.13904	1.10317	1.26583	2.22783	1.15564	2.22783	9vs0	ENSSSCT00000019329	ENSSSCT00000019329.2 cds:known chromosome:Sscrofa10.2:12:46812355:46833267:-1 gene:ENSSSCG00000017758.2 gene_biotype:protein_coding transcript_biotype:protein_coding gene_symbol:SPAG5
ENSSSCG00000016092	ENSSSCT00000017520	shugoshin 2 [Source:HGNC Symbol;Acc:HGNC:30812]	GO:0005515,GO:0005654,GO:0000775,GO:0030892	protein binding;nucleoplasm;chromosome, centromeric region;mitotic cohesin complex	NA	2.99811e-08	2.48794e-06	0.112509	0.263451	0.765967	1.14837	1.08111	1.20035	1.70051	2.21663	1.14837	2.21663	9vs0	ENSSSCT00000017520	ENSSSCT00000017520.2 cds:known_by_projection chromosome:Sscrofa10.2:15:115385277:115417705:1 gene:ENSSSCG00000016092.2 gene_biotype:protein_coding transcript_biotype:protein_coding gene_symbol:SGO2 description:shugoshin 2 [Source:HGNC Symbol;Acc:HGNC:30812]
XLOC_030228	NA	NA	NA	NA	NA	2.55923e-11	6.00254e-09	0.402332	0.792426	1.13666	0.584096	1.32164	1.73198	2.19872	1.4991	1.13666	2.19872	3vs0	NA	NA
XLOC_005498	NA	NA	NA	NA	NA	8.98534e-13	3.94869e-10	-0.221705	0.721153	1.10846	1.04923	0.857552	1.6485	2.15616	2.06943	1.10846	2.15616	3vs0	NA	NA
XLOC_002895	TCONS_00007333	Abnormal spindle-like microcephaly-associated protein OS=Homo sapiens GN=ASPM PE=1 SV=2	GO:0005634,GO:0005737,GO:0030496,GO:0036449,GO:0072687,GO:0097431,GO:0005516,GO:0001764,GO:0002052,GO:0007067,GO:0007283,GO:0008584,GO:0021873,GO:0021987,GO:0045665,GO:0045769,GO:0048477,GO:0048589,GO:0051445,GO:0051653,GO:0051661,GO:0090263,GO:0090306,GO:0097150	nucleus;cytoplasm;midbody;microtubule minus-end;meiotic spindle;mitotic spindle pole;calmodulin binding;neuron migration;positive regulation of neuroblast proliferation;mitotic nuclear division;spermatogenesis;male gonad development;forebrain neuroblast division;cerebral cortex development;negative regulation of neuron differentiation;negative regulation of asymmetric cell division;oogenesis;deve…	NA	5.43672e-08	3.98339e-06	0.0415201	-0.00796217	0.40153	1.0971	1.0292	0.994496	1.32091	2.13925	1.0971	2.13925	9vs0	NA	NA
XLOC_015128	NA	NA	NA	NA	NA	3.23616e-05	0.000675098	0.74267	0.781303	0.803217	1.09505	1.67327	1.71868	1.74499	2.13621	1.09505	2.13621	9vs0	NA	NA
ENSSSCG00000030469	ENSSSCT00000025163	NA	GO:0007094	mitotic spindle assembly checkpoint	NA	2.86352e-08	2.42995e-06	0.125425	0.212378	0.505126	1.08578	1.09083	1.1586	1.41925	2.12253	1.08578	2.12253	9vs0	ENSSSCT00000025163	ENSSSCT00000025163.1 cds:novel chromosome:Sscrofa10.2:3:47568863:47584190:1 gene:ENSSSCG00000030469.1 gene_biotype:protein_coding transcript_biotype:protein_coding
ENSSSCG00000010477	ENSSSCT00000011465	centrosomal protein 55 [Source:HGNC Symbol;Acc:HGNC:1161]	GO:0045171,GO:0030496,GO:0005515,GO:0016020,GO:0005813,GO:0000281,GO:0000920,GO:0045184	intercellular bridge;midbody;protein binding;membrane;centrosome;mitotic cytokinesis;cell separation after cytokinesis;establishment of protein localization	NA	5.75317e-15	5.76084e-12	-0.297502	0.115086	0.54436	1.0747	0.81366	1.08304	1.45837	2.10628	1.0747	2.10628	9vs0	ENSSSCT00000011465	ENSSSCT00000011465.2 cds:known_by_projection chromosome:Sscrofa10.2:14:114687972:114711375:1 gene:ENSSSCG00000010477.2 gene_biotype:protein_coding transcript_biotype:protein_coding gene_symbol:CEP55 description:centrosomal protein 55 [Source:HGNC Symbol;Acc:HGNC:1161]
ENSSSCG00000009079	ENSSSCT00000009945	inturned planar cell polarity protein [Source:HGNC Symbol;Acc:HGNC:29239]	GO:0021513,GO:1903887,GO:0030278,GO:0051782,GO:0031069,GO:0008589,GO:0030216,GO:0042733,GO:0060271,GO:0045880,GO:0060173,GO:0021915,GO:0010839,GO:0042384,GO:0007399,GO:0005737,GO:0005515,GO:0036064,GO:0031514	spinal cord dorsal/ventral patterning;motile primary cilium assembly;regulation of ossification;negative regulation of cell division;hair follicle morphogenesis;regulation of smoothened signaling pathway;keratinocyte differentiation;embryonic digit morphogenesis;cilium morphogenesis;positive regulation of smoothened signaling pathway;limb development;neural tube development;negative regulation of…	NA	1.26876e-11	3.403e-09	-0.0747321	0.0974042	0.687842	1.07199	0.949518	1.06985	1.61087	2.10234	1.07199	2.10234	9vs0	ENSSSCT00000009945	ENSSSCT00000009945.2 cds:known_by_projection chromosome:Sscrofa10.2:8:103989488:104118511:-1 gene:ENSSSCG00000009079.2 gene_biotype:protein_coding transcript_biotype:protein_coding gene_symbol:INTU description:inturned planar cell polarity protein [Source:HGNC Symbol;Acc:HGNC:29239]
XLOC_002547	NA	NA	NA	NA	NA	1.24085e-06	4.87895e-05	0.0119076	0.0609708	0.534525	1.05755	1.00829	1.04317	1.44846	2.0814	1.05755	2.0814	9vs0	NA	NA
XLOC_012524	NA	NA	NA	NA	NA	8.40576e-10	1.33185e-07	-0.24887	0.283011	0.901986	1.05398	0.841556	1.21673	1.86864	2.07625	1.05398	2.07625	9vs0	NA	NA
ENSSSCG00000022937	ENSSSCT00000030621	NA	GO:0000166,GO:0006468,GO:0005524,GO:0004674,GO:0004672,GO:0007094	nucleotide binding;protein phosphorylation;ATP binding;protein serine/threonine kinase activity;protein kinase activity;mitotic spindle assembly checkpoint	NA	4.35044e-06	0.000134176	0.245026	0.304519	0.507157	1.04974	1.18511	1.23501	1.42125	2.07016	1.04974	2.07016	9vs0	ENSSSCT00000030621	ENSSSCT00000030621.1 cds:known chromosome:Sscrofa10.2:3:47456339:47464543:-1 gene:ENSSSCG00000022937.1 gene_biotype:protein_coding transcript_biotype:protein_coding
ENSSSCG00000010912	ENSSSCT00000011942	NA	GO:1903429,GO:0043523,GO:0031641,GO:0021846,GO:0021695,GO:0021693,GO:0021685,GO:0008574,GO:0021987,GO:0021766,GO:0021772,GO:0043524,GO:0051301,GO:0015631,GO:0008017,GO:0016887,GO:0005524,GO:0005871,GO:0005515,GO:0007018,GO:0003777,GO:0005886,GO:0016020,GO:0005874,GO:0032147,GO:0008284,GO:0043066,GO:0043161,GO:0019901,GO:0030496,GO:0030334,GO:0001558,GO:0030155,GO:0030165,GO:0032467,GO:0051233,GO:…	regulation of cell maturation;regulation of neuron apoptotic process;regulation of myelination;cell proliferation in forebrain;cerebellar cortex development;cerebellar Purkinje cell layer structural organization;cerebellar granular layer structural organization;ATP-dependent microtubule motor activity, plus-end-directed;cerebral cortex development;hippocampus development;olfactory bulb developmen…	NA	1.55592e-06	5.78464e-05	0.313346	0.415342	0.627726	1.04789	1.24259	1.33361	1.54513	2.06751	1.04789	2.06751	9vs0	ENSSSCT00000011942	ENSSSCT00000011942.2 cds:novel chromosome:Sscrofa10.2:10:27602118:27635334:-1 gene:ENSSSCG00000010912.2 gene_biotype:protein_coding transcript_biotype:protein_coding
ENSSSCG00000013332	ENSSSCT00000014560	kinesin family member 18A [Source:HGNC Symbol;Acc:HGNC:29441]	GO:1990023,GO:0070507,GO:0007140,GO:0000776,GO:0007080,GO:0072520,GO:0008152,GO:0000166,GO:0005524,GO:0007019,GO:0000070,GO:0008574,GO:0005871,GO:0008017,GO:0005874,GO:0007018,GO:0003777,GO:0005737,GO:0005634,GO:0003779,GO:0005515,GO:0015630,GO:0001726,GO:0043130,GO:0005828,GO:0005901,GO:0051010,GO:0070463	mitotic spindle midzone;regulation of microtubule cytoskeleton organization;male meiosis;kinetochore;mitotic metaphase plate congression;seminiferous tubule development;metabolic process;nucleotide binding;ATP binding;microtubule depolymerization;mitotic sister chromatid segregation;ATP-dependent microtubule motor activity, plus-end-directed;kinesin complex;microtubule binding;microtubule;microtu…	NA	5.1805e-08	3.89056e-06	-0.155989	0.317213	0.658634	1.02979	0.897517	1.24592	1.57859	2.04173	1.02979	2.04173	9vs0	ENSSSCT00000014560	ENSSSCT00000014560.2 cds:known_by_projection chromosome:Sscrofa10.2:2:34827412:34906171:1 gene:ENSSSCG00000013332.2 gene_biotype:protein_coding transcript_biotype:protein_coding gene_symbol:KIF18A description:kinesin family member 18A [Source:HGNC Symbol;Acc:HGNC:29441]
ENSSSCG00000006504	ENSSSCT00000007124	KIAA0907 [Source:HGNC Symbol;Acc:HGNC:29145]	GO:0003723,GO:0005515,GO:0005634	RNA binding;protein binding;nucleus	NA	2.50376e-07	1.35763e-05	0.204722	0.174982	0.375985	1.02533	1.15246	1.12895	1.29773	2.03543	1.02533	2.03543	9vs0	ENSSSCT00000007124	ENSSSCT00000007124.2 cds:known_by_projection chromosome:Sscrofa10.2:4:102841241:102859721:1 gene:ENSSSCG00000006504.2 gene_biotype:protein_coding transcript_biotype:protein_coding gene_symbol:KIAA0907 description:KIAA0907 [Source:HGNC Symbol;Acc:HGNC:29145]
ENSSSCG00000024739	ENSSSCT00000026440	NA	GO:0019031	viral envelope	NA	0.000243895	0.00335468	0.278673	0.216226	0.504805	1.01665	1.21308	1.16169	1.41893	2.02322	1.01665	2.02322	9vs0	ENSSSCT00000026440	ENSSSCT00000026440.1 cds:known chromosome:Sscrofa10.2:4:49310759:49310896:1 gene:ENSSSCG00000024739.1 gene_biotype:protein_coding transcript_biotype:protein_coding
ENSSSCG00000010457	ENSSSCT00000011443	kinesin family member 20B [Source:HGNC Symbol;Acc:HGNC:7212]	GO:1903438,GO:0035372,GO:2001224,GO:0051233,GO:0090316,GO:2000114,GO:0070201,GO:2001222,GO:0030496,GO:0001843,GO:0015630,GO:0048812,GO:0008284,GO:0048471,GO:0005515,GO:0005634,GO:0005737,GO:0005654,GO:0042803,GO:0016887,GO:0005730,GO:0008017,GO:0005813,GO:0097431,GO:1990023,GO:0032467,GO:0008574,GO:0070938,GO:0050699,GO:0008152,GO:0016020,GO:0000166,GO:0005524,GO:0005871,GO:0005874,GO:0016192,GO:…	positive regulation of mitotic cytokinetic process;protein localization to microtubule;positive regulation of neuron migration;spindle midzone;positive regulation of intracellular protein transport;regulation of establishment of cell polarity;regulation of establishment of protein localization;regulation of neuron migration;midbody;neural tube closure;microtubule cytoskeleton;neuron projection mo…	NA	8.98073e-06	0.000242609	0.239147	0.258034	0.575273	1.01611	1.18029	1.19585	1.48996	2.02246	1.01611	2.02246	9vs0	ENSSSCT00000011443	ENSSSCT00000011443.2 cds:known_by_projection chromosome:Sscrofa10.2:14:110499118:110581337:1 gene:ENSSSCG00000010457.2 gene_biotype:protein_coding transcript_biotype:protein_coding gene_symbol:KIF20B description:kinesin family member 20B [Source:HGNC Symbol;Acc:HGNC:7212]
ENSSSCG00000025201	ENSSSCT00000026450	NA	GO:0060236,GO:0032147,GO:0005819,GO:0005874	regulation of mitotic spindle organization;activation of protein kinase activity;spindle;microtubule	NA	3.27943e-06	0.000107314	0.138858	0.160886	0.375972	1.01142	1.10103	1.11797	1.29771	2.0159	1.01142	2.0159	9vs0	ENSSSCT00000026450	ENSSSCT00000026450.1 cds:known chromosome:Sscrofa10.2:17:40431853:40452999:1 gene:ENSSSCG00000025201.1 gene_biotype:protein_coding transcript_biotype:protein_coding
XLOC_028088	NA	NA	NA	NA	NA	5.70527e-06	0.000165112	-0.0258767	0.429862	0.557566	1.00644	0.982224	1.3471	1.47178	2.00895	1.00644	2.00895	9vs0	NA	NA
ENSSSCG00000003697	ENSSSCT00000004096	NA	GO:0016020,GO:0051315,GO:0051311,GO:0031262,GO:0008608,GO:0000942,GO:0000778,GO:0000132,GO:0000777,GO:0051225,GO:0000776,GO:0040038,GO:0042802,GO:0007052,GO:0005200,GO:0016192,GO:0007059	membrane;attachment of mitotic spindle microtubules to kinetochore;meiotic metaphase plate congression;Ndc80 complex;attachment of spindle microtubules to kinetochore;condensed nuclear chromosome outer kinetochore;condensed nuclear chromosome kinetochore;establishment of mitotic spindle orientation;condensed chromosome kinetochore;spindle assembly;kinetochore;polar body extrusion after meiotic di…	NA	5.60838e-07	2.56042e-05	-0.0575501	0.123617	0.404806	1.00316	0.960894	1.08946	1.32391	2.00438	1.00316	2.00438	9vs0	ENSSSCT00000004096	ENSSSCT00000004096.2 cds:known chromosome:Sscrofa10.2:6:97024064:97060808:1 gene:ENSSSCG00000003697.2 gene_biotype:protein_coding transcript_biotype:protein_coding
ENSSSCG00000005076	ENSSSCT00000005594	NA	GO:0007224	smoothened signaling pathway	NA	2.50595e-09	3.06011e-07	-0.0280582	-0.196122	0.338176	1.00001	0.980739	0.872894	1.26416	2.00002	1.00001	2.00002	9vs0	ENSSSCT00000005594	ENSSSCT00000005594.2 cds:known chromosome:Sscrofa10.2:1:208488017:208527177:1 gene:ENSSSCG00000005076.2 gene_biotype:protein_coding transcript_biotype:protein_coding
ENSSSCG00000021270	ENSSSCT00000027083	THAP domain containing 2 [Source:HGNC Symbol;Acc:HGNC:20854]	GO:0003676,GO:0005730	nucleic acid binding;nucleolus	NA	1.91424e-11	4.91961e-09	-0.344617	-0.0415369	0.572896	0.998882	0.787517	0.971619	1.48751	1.99845	0.998882	1.99845	9vs0	ENSSSCT00000027083	ENSSSCT00000027083.1 cds:known_by_projection chromosome:Sscrofa10.2:5:38373066:38386958:1 gene:ENSSSCG00000021270.1 gene_biotype:protein_coding transcript_biotype:protein_coding gene_symbol:THAP2 description:THAP domain containing 2 [Source:HGNC Symbol;Acc:HGNC:20854]
ENSSSCG00000010644	ENSSSCT00000011643	NA	GO:0036297,GO:0035312,GO:0031848,GO:0000784,GO:0000715,GO:0006303,GO:0003684,GO:0090305	interstrand cross-link repair;5'-3' exodeoxyribonuclease activity;protection from non-homologous end joining at telomere;nuclear chromosome, telomeric region;nucleotide-excision repair, DNA damage recognition;double-strand break repair via nonhomologous end joining;damaged DNA binding;nucleic acid phosphodiester bond hydrolysis	NA	3.34783e-10	5.84702e-08	0.173858	0.592352	0.750675	0.997996	1.12807	1.5077	1.68258	1.99722	0.997996	1.99722	9vs0	ENSSSCT00000011643	ENSSSCT00000011643.2 cds:known chromosome:Sscrofa10.2:14:135266948:135283654:-1 gene:ENSSSCG00000010644.2 gene_biotype:protein_coding transcript_biotype:protein_coding
ENSSSCG00000030096	ENSSSCT00000023999	Uncharacterized protein OS=Sus scrofa PE=4 SV=1	GO:0000778,GO:0031262,GO:0005200,GO:0000132,GO:0007052,GO:0051315	condensed nuclear chromosome kinetochore;Ndc80 complex;structural constituent of cytoskeleton;establishment of mitotic spindle orientation;mitotic spindle organization;attachment of mitotic spindle microtubules to kinetochore	Kinetochore protein Ndc80 [InterPro - Pfam]	3.68468e-05	0.000749916	0.185266	0.255511	0.474914	0.992722	1.13703	1.19376	1.38984	1.98994	0.992722	1.98994	9vs0	ENSSSCT00000023999	ENSSSCT00000023999.1 cds:known chromosome:Sscrofa10.2:6:97090784:97095898:1 gene:ENSSSCG00000030096.1 gene_biotype:protein_coding transcript_biotype:protein_coding
XLOC_031251	NA	NA	NA	NA	NA	6.96491e-05	0.00124096	0.268246	0.0598631	0.208492	0.988923	1.20434	1.04237	1.15548	1.9847	0.988923	1.9847	9vs0	NA	NA
ENSSSCG00000009378	ENSSSCT00000010275	cytoskeleton associated protein 2 [Source:HGNC Symbol;Acc:HGNC:1990]	GO:0005737,GO:0045944,GO:0015630,GO:0005813,GO:0000281,GO:0005881,GO:0007026	cytoplasm;positive regulation of transcription from RNA polymerase II promoter;microtubule cytoskeleton;centrosome;mitotic cytokinesis;cytoplasmic microtubule;negative regulation of microtubule depolymerization	NA	1.08811e-05	0.000284729	0.213446	0.35619	0.715156	0.987597	1.15945	1.28004	1.64166	1.98288	0.987597	1.98288	9vs0	ENSSSCT00000010275	ENSSSCT00000010275.2 cds:known_by_projection chromosome:Sscrofa10.2:11:16075401:16089519:1 gene:ENSSSCG00000009378.2 gene_biotype:protein_coding transcript_biotype:protein_coding gene_symbol:CKAP2 description:cytoskeleton associated protein 2 [Source:HGNC Symbol;Acc:HGNC:1990]
ENSSSCG00000017032	ENSSSCT00000018544	NA	GO:0005634,GO:0005737,GO:0051276,GO:0004869,GO:0007059,GO:0045143	nucleus;cytoplasm;chromosome organization;cysteine-type endopeptidase inhibitor activity;chromosome segregation;homologous chromosome segregation	NA	2.23595e-05	0.000506546	0.176155	0.255498	0.276797	0.980111	1.12987	1.19375	1.2115	1.97262	0.980111	1.97262	9vs0	ENSSSCT00000018544	ENSSSCT00000018544.2 cds:known chromosome:Sscrofa10.2:16:68455357:68462962:-1 gene:ENSSSCG00000017032.2 gene_biotype:protein_coding transcript_biotype:protein_coding
XLOC_002560	NA	NA	NA	NA	NA	1.04105e-09	1.53299e-07	-0.05622	0.232337	0.971992	0.779016	0.961781	1.17474	1.96155	1.71596	0.971992	1.96155	3vs0	NA	NA
ENSSSCG00000024145	ENSSSCT00000026532	proline rich 11 [Source:HGNC Symbol;Acc:HGNC:25619]	GO:0005737,GO:0005634,GO:0016020,GO:0051726	cytoplasm;nucleus;membrane;regulation of cell cycle	NA	2.95109e-05	0.000630178	0.181829	0.258535	0.562879	0.95551	1.13432	1.19626	1.47721	1.93926	0.95551	1.93926	9vs0	ENSSSCT00000026532	ENSSSCT00000026532.1 cds:known_by_projection chromosome:Sscrofa10.2:12:37044932:37074164:-1 gene:ENSSSCG00000024145.1 gene_biotype:protein_coding transcript_biotype:protein_coding gene_symbol:PRR11 description:proline rich 11 [Source:HGNC Symbol;Acc:HGNC:25619]
ENSSSCG00000000683	ENSSSCT00000000744	cell division cycle associated 3 [Source:HGNC Symbol;Acc:HGNC:14624]	GO:0005515,GO:0005911	protein binding;cell-cell junction	NA	3.38409e-06	0.000110019	0.195918	0.0749	0.188559	0.952101	1.14545	1.05329	1.13962	1.93469	0.952101	1.93469	9vs0	ENSSSCT00000000744	ENSSSCT00000000744.2 cds:known_by_projection chromosome:Sscrofa10.2:5:66295034:66297372:1 gene:ENSSSCG00000000683.2 gene_biotype:protein_coding transcript_biotype:protein_coding gene_symbol:CDCA3 description:cell division cycle associated 3 [Source:HGNC Symbol;Acc:HGNC:14624]
ENSSSCG00000004769	ENSSSCT00000005268	Uncharacterized protein OS=Sus scrofa PE=4 SV=1	GO:0001669,GO:0005654,GO:0070062,GO:0008608,GO:0010923,GO:0034501,GO:0071173	acrosomal vesicle;nucleoplasm;extracellular exosome;attachment of spindle microtubules to kinetochore;negative regulation of phosphatase activity;protein localization to kinetochore;spindle assembly checkpoint	NA	3.46932e-06	0.000112304	0.132845	0.236022	0.738408	0.951151	1.09645	1.17774	1.66833	1.93341	0.951151	1.93341	9vs0	ENSSSCT00000005268	ENSSSCT00000005268.1 cds:novel chromosome:Sscrofa10.2:1:145844010:145846476:-1 gene:ENSSSCG00000004769.1 gene_biotype:protein_coding transcript_biotype:protein_coding
XLOC_012299	TCONS_00032216	CCR4-NOT transcription complex subunit 4 isoform e OS=Macaca mulatta GN=CNOT4 PE=2 SV=1	GO:0030014,GO:0000166,GO:0003677,GO:0003700,GO:0003723,GO:0004842,GO:0008270,GO:0006355,GO:0051865	CCR4-NOT complex;nucleotide binding;DNA binding;transcription factor activity, sequence-specific DNA binding;RNA binding;ubiquitin-protein transferase activity;zinc ion binding;regulation of transcription, DNA-templated;protein autoubiquitination	NA	2.14587e-07	1.19785e-05	0.10141	0.388301	0.826164	0.95092	1.07282	1.30885	1.77296	1.9331	0.95092	1.9331	9vs0	NA	NA
ENSSSCG00000006897	ENSSSCT00000007552	NA	GO:0098535,GO:0007099,GO:0005814	de novo centriole assembly;centriole replication;centriole	NA	2.04627e-06	7.20032e-05	-0.0736604	-0.251859	0.0888177	0.946598	0.950224	0.839814	1.0635	1.92732	0.946598	1.92732	9vs0	ENSSSCT00000007552	ENSSSCT00000007552.2 cds:known chromosome:Sscrofa10.2:4:135595935:135692379:-1 gene:ENSSSCG00000006897.2 gene_biotype:protein_coding transcript_biotype:protein_coding
ENSSSCG00000014326	ENSSSCT00000015652	kinesin family member 20A [Source:HGNC Symbol;Acc:HGNC:9787]	GO:0005794,GO:0016887,GO:0008152,GO:0000166,GO:0005524,GO:0005634,GO:0040038,GO:0040016,GO:0001550,GO:0000920,GO:0000910,GO:0000775,GO:0030496,GO:0005871,GO:0000281,GO:1903537,GO:0008017,GO:0005819,GO:0001578,GO:0005874,GO:0019901,GO:0007018,GO:0003777,GO:0005515	Golgi apparatus;ATPase activity;metabolic process;nucleotide binding;ATP binding;nucleus;polar body extrusion after meiotic divisions;embryonic cleavage;ovarian cumulus expansion;cell separation after cytokinesis;cytokinesis;chromosome, centromeric region;midbody;kinesin complex;mitotic cytokinesis;meiotic cell cycle process involved in oocyte maturation;microtubule binding;spindle;microtubule bu…	NA	0.00018338	0.00269507	0.178769	0.209934	0.400674	0.946251	1.13192	1.15663	1.32012	1.92686	0.946251	1.92686	9vs0	ENSSSCT00000015652	ENSSSCT00000015652.2 cds:known_by_projection chromosome:Sscrofa10.2:2:145901081:145910004:1 gene:ENSSSCG00000014326.2 gene_biotype:protein_coding transcript_biotype:protein_coding gene_symbol:KIF20A description:kinesin family member 20A [Source:HGNC Symbol;Acc:HGNC:9787]
ENSSSCG00000009334	ENSSSCT00000010229	heat shock protein 105 kDa [Source:RefSeq peptide;Acc:NP_001090973]	GO:1903751,GO:1903748,GO:1903753,GO:0051085,GO:2001234,GO:0043014,GO:0061098,GO:0005874,GO:0005737,GO:0045944,GO:0005515,GO:0005634,GO:0005829,GO:0070062,GO:0005654,GO:0000166,GO:0005524,GO:0000902	negative regulation of intrinsic apoptotic signaling pathway in response to hydrogen peroxide;negative regulation of establishment of protein localization to mitochondrion;negative regulation of p38MAPK cascade;chaperone mediated protein folding requiring cofactor;negative regulation of apoptotic signaling pathway;alpha-tubulin binding;positive regulation of protein tyrosine kinase activity;micro…	NA	2.78048e-19	4.17628e-15	-0.0665833	-0.0534313	0.386265	0.941766	0.954897	0.963642	1.30701	1.92088	0.941766	1.92088	9vs0	ENSSSCT00000010229	ENSSSCT00000010229.2 cds:known chromosome:Sscrofa10.2:11:7585525:7661067:-1 gene:ENSSSCG00000009334.2 gene_biotype:protein_coding transcript_biotype:protein_coding gene_symbol:HSPH1 description:heat shock protein 105 kDa [Source:RefSeq peptide;Acc:NP_001090973]
ENSSSCG00000030242	ENSSSCT00000029072	arginine and serine rich protein 1 [Source:HGNC Symbol;Acc:HGNC:25234]	GO:0005515	protein binding	NA	3.59585e-06	0.000115652	0.156794	0.467361	0.600942	0.938444	1.11481	1.38258	1.51671	1.91646	0.938444	1.91646	9vs0	ENSSSCT00000029072	ENSSSCT00000029072.1 cds:known_by_projection scaffold:Sscrofa10.2:GL894621.1:28009:30628:-1 gene:ENSSSCG00000030242.1 gene_biotype:protein_coding transcript_biotype:protein_coding gene_symbol:RSRP1 description:arginine and serine rich protein 1 [Source:HGNC Symbol;Acc:HGNC:25234]
ENSSSCG00000007509	ENSSSCT00000008224	prostate transmembrane protein, androgen induced 1 [Source:HGNC Symbol;Acc:HGNC:14107]	GO:0005515,GO:0000139,GO:0005654,GO:0010008,GO:0043231,GO:0031901,GO:0070412,GO:0030512,GO:0060394,GO:0010991,GO:0050699,GO:0016020,GO:0016021	protein binding;Golgi membrane;nucleoplasm;endosome membrane;intracellular membrane-bounded organelle;early endosome membrane;R-SMAD binding;negative regulation of transforming growth factor beta receptor signaling pathway;negative regulation of pathway-restricted SMAD protein phosphorylation;negative regulation of SMAD protein complex assembly;WW domain binding;membrane;integral component of mem…	NA	3.09081e-12	1.03164e-09	0.194661	0.62103	0.937715	-0.423968	1.14446	1.53797	1.91549	0.745372	0.937715	1.91549	3vs0	ENSSSCT00000008224	ENSSSCT00000008224.1 cds:known_by_projection chromosome:Sscrofa10.2:17:65159876:65214347:-1 gene:ENSSSCG00000007509.1 gene_biotype:protein_coding transcript_biotype:protein_coding gene_symbol:PMEPA1 description:prostate transmembrane protein, androgen induced 1 [Source:HGNC Symbol;Acc:HGNC:14107]
ENSSSCG00000001974	ENSSSCT00000002207	G2/M-phase specific E3 ubiquitin protein ligase [Source:HGNC Symbol;Acc:HGNC:20338]	GO:0005515,GO:0016874,GO:0004842,GO:0046872,GO:0008270	protein binding;ligase activity;ubiquitin-protein transferase activity;metal ion binding;zinc ion binding	NA	3.26318e-07	1.64473e-05	-0.147119	0.275678	0.694388	0.937044	0.903052	1.21056	1.6182	1.9146	0.937044	1.9146	9vs0	ENSSSCT00000002207	ENSSSCT00000002207.2 cds:known_by_projection chromosome:Sscrofa10.2:7:73477599:73541815:-1 gene:ENSSSCG00000001974.2 gene_biotype:protein_coding transcript_biotype:protein_coding gene_symbol:G2E3 description:G2/M-phase specific E3 ubiquitin protein ligase [Source:HGNC Symbol;Acc:HGNC:20338]
ENSSSCG00000007235	ENSSSCT00000007915	TPX2, microtubule nucleation factor [Source:HGNC Symbol;Acc:HGNC:1249]	GO:0060236,GO:0032147,GO:0005819,GO:0005874,GO:0090307,GO:0061676,GO:0043203,GO:0019901,GO:0005515,GO:0015630,GO:0005654,GO:0000922	regulation of mitotic spindle organization;activation of protein kinase activity;spindle;microtubule;mitotic spindle assembly;importin-alpha family protein binding;axon hillock;protein kinase binding;protein binding;microtubule cytoskeleton;nucleoplasm;spindle pole	NA	2.70608e-05	0.000587306	0.178529	0.141103	0.359448	0.936539	1.13173	1.10275	1.28293	1.91393	0.936539	1.91393	9vs0	ENSSSCT00000007915	ENSSSCT00000007915.2 cds:known chromosome:Sscrofa10.2:17:40393445:40417725:-1 gene:ENSSSCG00000007235.2 gene_biotype:protein_coding transcript_biotype:protein_coding
ENSSSCG00000011949	ENSSSCT00000013075	NA	GO:0005515	protein binding	NA	0.000192255	0.00279813	0.216203	0.390187	0.935975	0.570241	1.16167	1.31056	1.91318	1.48477	0.935975	1.91318	3vs0	ENSSSCT00000013075	ENSSSCT00000013075.2 cds:known chromosome:Sscrofa10.2:13:166847406:166864623:1 gene:ENSSSCG00000011949.2 gene_biotype:protein_coding transcript_biotype:protein_coding
ENSSSCG00000014162	ENSSSCT00000015471	Uncharacterized protein OS=Sus scrofa PE=4 SV=1	GO:0050789	regulation of biological process	BRCT domain [InterPro - CDD,Gene3D,Pfam,SMART,SUPERFAMILY]	2.59417e-05	0.000566343	0.120388	0.381169	0.650893	0.934875	1.08703	1.3024	1.57014	1.91173	0.934875	1.91173	9vs0	ENSSSCT00000015471	ENSSSCT00000015471.2 cds:known chromosome:Sscrofa10.2:2:104844796:104861106:-1 gene:ENSSSCG00000014162.2 gene_biotype:protein_coding transcript_biotype:protein_coding
ENSSSCG00000019224	NA	NA	NA	NA	NA	0.000320279	0.00418108	0.290129	0.658007	0.429969	0.934551	1.22275	1.5779	1.3472	1.9113	0.934551	1.9113	9vs0	NA	NA
ENSSSCG00000004969	ENSSSCT00000005481	kinesin family member 23 [Source:HGNC Symbol;Acc:HGNC:6392]	GO:0045171,GO:0016887,GO:0008152,GO:0005634,GO:0005515,GO:0005654,GO:0008017,GO:0005819,GO:0005925,GO:0005813,GO:0030496,GO:0000281,GO:0000910,GO:0032467,GO:0072686,GO:0051256,GO:0097149,GO:0000166,GO:0005524,GO:0005871,GO:0005874,GO:0007018,GO:0003777	intercellular bridge;ATPase activity;metabolic process;nucleus;protein binding;nucleoplasm;microtubule binding;spindle;focal adhesion;centrosome;midbody;mitotic cytokinesis;cytokinesis;positive regulation of cytokinesis;mitotic spindle;mitotic spindle midzone assembly;centralspindlin complex;nucleotide binding;ATP binding;kinesin complex;microtubule;microtubule-based movement;microtubule motor ac…	NA	8.06032e-05	0.00140047	0.216818	0.282182	0.521036	0.928795	1.16217	1.21603	1.43499	1.90369	0.928795	1.90369	9vs0	ENSSSCT00000005481	ENSSSCT00000005481.2 cds:known_by_projection chromosome:Sscrofa10.2:1:185212193:185303450:1 gene:ENSSSCG00000004969.2 gene_biotype:protein_coding transcript_biotype:protein_coding gene_symbol:KIF23 description:kinesin family member 23 [Source:HGNC Symbol;Acc:HGNC:6392]
ENSSSCG00000011309	ENSSSCT00000012380	kinesin family member 15 [Source:HGNC Symbol;Acc:HGNC:17273]	GO:0016887,GO:0008152,GO:0000166,GO:0005524,GO:0005871,GO:0008017,GO:0005874,GO:0007018,GO:0003777,GO:0016020	ATPase activity;metabolic process;nucleotide binding;ATP binding;kinesin complex;microtubule binding;microtubule;microtubule-based movement;microtubule motor activity;membrane	NA	7.78016e-05	0.0013604	0.258379	0.259062	0.501049	0.927654	1.19613	1.1967	1.41524	1.90218	0.927654	1.90218	9vs0	ENSSSCT00000012380	ENSSSCT00000012380.2 cds:known_by_projection chromosome:Sscrofa10.2:13:30822259:30933906:1 gene:ENSSSCG00000011309.2 gene_biotype:protein_coding transcript_biotype:protein_coding gene_symbol:KIF15 description:kinesin family member 15 [Source:HGNC Symbol;Acc:HGNC:17273]
ENSSSCG00000011731	ENSSSCT00000012842	structural maintenance of chromosomes 4 [Source:HGNC Symbol;Acc:HGNC:14013]	GO:0051383,GO:0045132,GO:0010032,GO:0005515,GO:0005737,GO:0046982,GO:0005654,GO:0000796,GO:0007076,GO:0005524,GO:0005634,GO:0051276,GO:0005694	kinetochore organization;meiotic chromosome segregation;meiotic chromosome condensation;protein binding;cytoplasm;protein heterodimerization activity;nucleoplasm;condensin complex;mitotic chromosome condensation;ATP binding;nucleus;chromosome organization;chromosome	NA	5.55396e-06	0.000161981	0.193037	0.175628	0.457682	0.924887	1.14317	1.12946	1.37333	1.89853	0.924887	1.89853	9vs0	ENSSSCT00000012842	ENSSSCT00000012842.2 cds:known_by_projection chromosome:Sscrofa10.2:13:108383191:108421916:1 gene:ENSSSCG00000011731.2 gene_biotype:protein_coding transcript_biotype:protein_coding gene_symbol:SMC4 description:structural maintenance of chromosomes 4 [Source:HGNC Symbol;Acc:HGNC:14013]
ENSSSCG00000009077	ENSSSCT00000009943	heat shock protein family A (Hsp70) member 4 like [Source:HGNC Symbol;Acc:HGNC:17041]	GO:0000166,GO:0005524,GO:0000902,GO:0005829,GO:0005515	nucleotide binding;ATP binding;cell morphogenesis;cytosol;protein binding	NA	1.39239e-09	1.90993e-07	-0.0759355	0.0332132	0.468007	0.923789	0.948727	1.02329	1.3832	1.89709	0.923789	1.89709	9vs0	ENSSSCT00000009943	ENSSSCT00000009943.2 cds:known_by_projection chromosome:Sscrofa10.2:8:103901031:103951701:-1 gene:ENSSSCG00000009077.2 gene_biotype:protein_coding transcript_biotype:protein_coding gene_symbol:HSPA4L description:heat shock protein family A (Hsp70) member 4 like [Source:HGNC Symbol;Acc:HGNC:17041]
ENSSSCG00000003859	ENSSSCT00000004271	zinc finger CCHC-type containing 11 [Source:HGNC Symbol;Acc:HGNC:28981]	GO:0070102,GO:0050265,GO:0031664,GO:0031123,GO:0010586,GO:0001816,GO:0032088,GO:0032755,GO:0005737,GO:0005515,GO:0005634,GO:0003676,GO:0046872,GO:0008270,GO:0016779,GO:0008152	interleukin-6-mediated signaling pathway;RNA uridylyltransferase activity;regulation of lipopolysaccharide-mediated signaling pathway;RNA 3'-end processing;miRNA metabolic process;cytokine production;negative regulation of NF-kappaB transcription factor activity;positive regulation of interleukin-6 production;cytoplasm;protein binding;nucleus;nucleic acid binding;metal ion binding;zinc ion bindin…	NA	3.04212e-07	1.5489e-05	0.332776	0.537943	0.80999	0.921072	1.25943	1.4519	1.7532	1.89352	0.921072	1.89352	9vs0	ENSSSCT00000029203	ENSSSCT00000029203.1 cds:known_by_projection chromosome:Sscrofa10.2:6:147320008:147467617:-1 gene:ENSSSCG00000003859.2 gene_biotype:protein_coding transcript_biotype:protein_coding gene_symbol:ZCCHC11 description:zinc finger CCHC-type containing 11 [Source:HGNC Symbol;Acc:HGNC:28981]
ENSSSCG00000021704	ENSSSCT00000028597	NA	GO:0016787,GO:0035335,GO:0016791,GO:0016311,GO:0008138,GO:0006470,GO:0004725	hydrolase activity;peptidyl-tyrosine dephosphorylation;phosphatase activity;dephosphorylation;protein tyrosine/serine/threonine phosphatase activity;protein dephosphorylation;protein tyrosine phosphatase activity	NA	1.9065e-05	0.000443504	0.0849547	0.487951	0.690463	0.918987	1.06065	1.40245	1.6138	1.89079	0.918987	1.89079	9vs0	ENSSSCT00000028597	ENSSSCT00000028597.1 cds:known chromosome:Sscrofa10.2:3:44712530:44738232:1 gene:ENSSSCG00000021704.1 gene_biotype:protein_coding transcript_biotype:protein_coding
ENSSSCG00000010597	ENSSSCT00000011591	TATA-box binding protein associated factor 5 [Source:HGNC Symbol;Acc:HGNC:11539]	GO:0006355,GO:0005634,GO:0005515,GO:0003700,GO:0005654,GO:0043231,GO:0015629,GO:0046983,GO:0006367,GO:0044212,GO:0004402,GO:0005669,GO:0006352,GO:0033276	regulation of transcription, DNA-templated;nucleus;protein binding;transcription factor activity, sequence-specific DNA binding;nucleoplasm;intracellular membrane-bounded organelle;actin cytoskeleton;protein dimerization activity;transcription initiation from RNA polymerase II promoter;transcription regulatory region DNA binding;histone acetyltransferase activity;transcription factor TFIID comple…	NA	6.71964e-14	4.03716e-11	-0.0623971	0.243773	0.710001	0.916308	0.957672	1.18408	1.63581	1.88728	0.916308	1.88728	9vs0	ENSSSCT00000011591	ENSSSCT00000011591.2 cds:known_by_projection scaffold:Sscrofa10.2:GL895853.2:29473:41518:1 gene:ENSSSCG00000010597.2 gene_biotype:protein_coding transcript_biotype:protein_coding gene_symbol:TAF5 description:TATA-box binding protein associated factor 5 [Source:HGNC Symbol;Acc:HGNC:11539]
ENSSSCG00000004601	ENSSSCT00000005082	meiosis specific nuclear structural 1 [Source:HGNC Symbol;Acc:HGNC:29636]	GO:0070986,GO:0044782,GO:0045724,GO:0005635,GO:0036126,GO:0005930,GO:0007283,GO:0005882,GO:0042802	left/right axis specification;cilium organization;positive regulation of cilium assembly;nuclear envelope;sperm flagellum;axoneme;spermatogenesis;intermediate filament;identical protein binding	NA	9.15352e-05	0.00154826	0.256604	0.333487	0.533396	0.915401	1.19466	1.26006	1.44733	1.88609	0.915401	1.88609	9vs0	ENSSSCT00000005082	ENSSSCT00000005082.2 cds:known_by_projection chromosome:Sscrofa10.2:1:127767312:127821308:1 gene:ENSSSCG00000004601.2 gene_biotype:protein_coding transcript_biotype:protein_coding gene_symbol:MNS1 description:meiosis specific nuclear structural 1 [Source:HGNC Symbol;Acc:HGNC:29636]
ENSSSCG00000000509	ENSSSCT00000000548	Isoform 4 of Zinc finger C3H1 domain-containing protein OS=Homo sapiens GN=ZFC3H1	GO:0005615,GO:0005515,GO:0046872,GO:0006396	extracellular space;protein binding;metal ion binding;RNA processing	NA	4.38172e-09	5.08158e-07	0.0785479	0.282188	0.665129	0.914126	1.05595	1.21604	1.58571	1.88443	0.914126	1.88443	9vs0	ENSSSCT00000000548	ENSSSCT00000000548.2 cds:known chromosome:Sscrofa10.2:5:38344644:38372139:-1 gene:ENSSSCG00000000509.2 gene_biotype:protein_coding transcript_biotype:protein_coding
ENSSSCG00000023296	ENSSSCT00000032580	centromere protein E [Source:HGNC Symbol;Acc:HGNC:1856]	GO:0016887,GO:0008152,GO:0000166,GO:0005524,GO:0005871,GO:0008017,GO:0000278,GO:0005874,GO:0007018,GO:0003777,GO:0005737,GO:0005634,GO:0016020,GO:0005515,GO:0015630,GO:0005694,GO:0030496,GO:1990023,GO:0007059,GO:0045860,GO:0030071,GO:0000776,GO:0000775,GO:0051315,GO:0007080,GO:0000779,GO:0043515	ATPase activity;metabolic process;nucleotide binding;ATP binding;kinesin complex;microtubule binding;mitotic cell cycle;microtubule;microtubule-based movement;microtubule motor activity;cytoplasm;nucleus;membrane;protein binding;microtubule cytoskeleton;chromosome;midbody;mitotic spindle midzone;chromosome segregation;positive regulation of protein kinase activity;regulation of mitotic metaphase/…	NA	1.44601e-05	0.000358401	0.1156	0.158135	0.408139	0.911758	1.08343	1.11584	1.32697	1.88134	0.911758	1.88134	9vs0	ENSSSCT00000032580	ENSSSCT00000032580.1 cds:known_by_projection chromosome:Sscrofa10.2:8:126761297:126838534:1 gene:ENSSSCG00000023296.1 gene_biotype:protein_coding transcript_biotype:protein_coding gene_symbol:CENPE description:centromere protein E [Source:HGNC Symbol;Acc:HGNC:1856]
ENSSSCG00000026795	ENSSSCT00000029330	NA	GO:0005737,GO:0030336,GO:0048365,GO:0043547,GO:0005096	cytoplasm;negative regulation of cell migration;Rac GTPase binding;positive regulation of GTPase activity;GTPase activator activity	NA	6.35863e-08	4.54793e-06	-0.0769086	-0.00977618	0.344663	0.911275	0.948087	0.993247	1.26985	1.88071	0.911275	1.88071	9vs0	ENSSSCT00000029330	ENSSSCT00000029330.1 cds:known chromosome:Sscrofa10.2:9:73394792:73404796:-1 gene:ENSSSCG00000026795.1 gene_biotype:protein_coding transcript_biotype:protein_coding
XLOC_002496	NA	NA	NA	NA	NA	3.39006e-07	1.67583e-05	-0.162799	-0.125574	0.22245	0.911055	0.893291	0.916639	1.16671	1.88042	0.911055	1.88042	9vs0	NA	NA
XLOC_002215	NA	NA	NA	NA	NA	0.00020871	0.0029827	0.00487908	0.454428	0.478261	0.910883	1.00339	1.37024	1.39306	1.8802	0.910883	1.8802	9vs0	NA	NA
XLOC_019951	NA	NA	NA	NA	NA	1.40103e-05	0.000349559	-0.0862435	0.301022	0.716704	0.910621	0.941972	1.23202	1.64342	1.87985	0.910621	1.87985	9vs0	NA	NA
ENSSSCG00000007077	ENSSSCT00000007748	ESF1 nucleolar pre-rRNA processing protein homolog [Source:HGNC Symbol;Acc:HGNC:15898]	GO:0005634,GO:0005615,GO:0044822	nucleus;extracellular space;poly(A) RNA binding	NA	1.30794e-10	2.51863e-08	0.00794395	-0.0853595	0.456127	0.910307	1.00552	0.94255	1.37185	1.87945	0.910307	1.87945	9vs0	ENSSSCT00000007748	ENSSSCT00000007748.2 cds:known_by_projection chromosome:Sscrofa10.2:17:25098770:25160124:-1 gene:ENSSSCG00000007077.2 gene_biotype:protein_coding transcript_biotype:protein_coding gene_symbol:ESF1 description:ESF1 nucleolar pre-rRNA processing protein homolog [Source:HGNC Symbol;Acc:HGNC:15898]
ENSSSCG00000011768	ENSSSCT00000012879	coiled-coil domain containing 39 [Source:HGNC Symbol;Acc:HGNC:25244]	GO:0003341,GO:0005930,GO:0044458,GO:0001947,GO:0030317,GO:0030324,GO:0035469,GO:0071907,GO:0071910,GO:0060287,GO:0036159,GO:0060285,GO:0070286,GO:0003356,GO:0007368,GO:0007507	cilium movement;axoneme;motile cilium assembly;heart looping;sperm motility;lung development;determination of pancreatic left/right asymmetry;determination of digestive tract left/right asymmetry;determination of liver left/right asymmetry;epithelial cilium movement involved in determination of left/right asymmetry;inner dynein arm assembly;cilium-dependent cell motility;axonemal dynein complex a…	NA	6.07627e-05	0.00111029	0.216254	0.41987	0.738273	0.910278	1.16171	1.33781	1.66818	1.87941	0.910278	1.87941	9vs0	ENSSSCT00000012879	ENSSSCT00000012879.2 cds:known_by_projection chromosome:Sscrofa10.2:13:127829131:127884813:-1 gene:ENSSSCG00000011768.2 gene_biotype:protein_coding transcript_biotype:protein_coding gene_symbol:CCDC39 description:coiled-coil domain containing 39 [Source:HGNC Symbol;Acc:HGNC:25244]
ENSSSCG00000004791	ENSSSCT00000005290	RAS guanyl releasing protein 1 [Source:HGNC Symbol;Acc:HGNC:9878]	GO:0005509,GO:0032252,GO:0014066,GO:0032825,GO:0043303,GO:0047496,GO:0032816,GO:0002437,GO:0001816,GO:0033089,GO:0090630,GO:0046872,GO:0035556,GO:0043087,GO:0007265,GO:0005085,GO:0007264,GO:0043547,GO:0008270,GO:0031210,GO:0001934,GO:0042803,GO:0005794,GO:0070374,GO:1902715,GO:0032760,GO:0051259,GO:0005088,GO:0046330,GO:0070372,GO:0043406,GO:0019992,GO:0045954,GO:0046579,GO:0001786,GO:0032725	calcium ion binding;secretory granule localization;regulation of phosphatidylinositol 3-kinase signaling;positive regulation of natural killer cell differentiation;mast cell degranulation;vesicle transport along microtubule;positive regulation of natural killer cell activation;inflammatory response to antigenic stimulus;cytokine production;positive regulation of T cell differentiation in thymus;a…	NA	1.72792e-10	3.25042e-08	-0.0210191	0.1612	0.907161	0.147116	0.985536	1.11822	1.87535	1.10735	0.907161	1.87535	3vs0	ENSSSCT00000005290	ENSSSCT00000005290.2 cds:known_by_projection chromosome:Sscrofa10.2:1:148187752:148270286:1 gene:ENSSSCG00000004791.2 gene_biotype:protein_coding transcript_biotype:protein_coding gene_symbol:RASGRP1 description:RAS guanyl releasing protein 1 [Source:HGNC Symbol;Acc:HGNC:9878]
XLOC_019964	NA	NA	NA	NA	NA	1.49974e-05	0.00036824	-0.0281237	0.904398	0.759967	0.284526	0.980695	1.87176	1.69345	1.21801	0.904398	1.87176	2vs0	NA	NA
ENSSSCG00000029381	ENSSSCT00000032164	NA	GO:0007094	mitotic spindle assembly checkpoint	NA	5.2452e-05	0.000983558	0.166563	0.17339	0.371344	0.890735	1.12238	1.12771	1.29356	1.85412	0.890735	1.85412	9vs0	ENSSSCT00000032164	ENSSSCT00000032164.1 cds:known chromosome:Sscrofa10.2:1:146214579:146227195:-1 gene:ENSSSCG00000029381.1 gene_biotype:protein_coding transcript_biotype:protein_coding
ENSSSCG00000022273	ENSSSCT00000027019	NA	GO:0005622,GO:0006396	intracellular;RNA processing	NA	2.20888e-07	1.21976e-05	-0.0167519	0.0612367	0.543663	0.890304	0.988456	1.04336	1.45767	1.85357	0.890304	1.85357	9vs0	ENSSSCT00000027019	ENSSSCT00000027019.1 cds:known chromosome:Sscrofa10.2:5:38300422:38305904:1 gene:ENSSSCG00000022273.1 gene_biotype:protein_coding transcript_biotype:protein_coding
ENSSSCG00000010471	ENSSSCT00000011459	kinesin family member 11 [Source:HGNC Symbol;Acc:HGNC:6388]	GO:0008152,GO:0000166,GO:0005524,GO:0090307,GO:0008574,GO:0005871,GO:0008017,GO:0005874,GO:0007059,GO:0007018,GO:0003777,GO:0005737,GO:0016020,GO:0019901,GO:0000922,GO:0005819,GO:0005876,GO:0032403,GO:0046602,GO:0007051,GO:0051225,GO:0007100	metabolic process;nucleotide binding;ATP binding;mitotic spindle assembly;ATP-dependent microtubule motor activity, plus-end-directed;kinesin complex;microtubule binding;microtubule;chromosome segregation;microtubule-based movement;microtubule motor activity;cytoplasm;membrane;protein kinase binding;spindle pole;spindle;spindle microtubule;protein complex binding;regulation of mitotic centrosome …	NA	0.000118526	0.00190199	0.176444	0.348356	0.674582	0.889576	1.13009	1.27311	1.59613	1.85263	0.889576	1.85263	9vs0	ENSSSCT00000011459	ENSSSCT00000011459.2 cds:known_by_projection chromosome:Sscrofa10.2:14:113726041:113777308:1 gene:ENSSSCG00000010471.2 gene_biotype:protein_coding transcript_biotype:protein_coding gene_symbol:KIF11 description:kinesin family member 11 [Source:HGNC Symbol;Acc:HGNC:6388]
XLOC_017014	NA	NA	NA	NA	NA	4.32944e-05	0.000850042	-0.0158786	0.479613	0.787874	0.888582	0.989054	1.39437	1.72653	1.85136	0.888582	1.85136	9vs0	NA	NA
ENSSSCG00000008089	ENSSSCT00000008862	cytoskeleton associated protein 2 like [Source:HGNC Symbol;Acc:HGNC:26877]	GO:0005813	centrosome	NA	0.000140219	0.00219156	0.236681	0.144478	0.362442	0.888283	1.17828	1.10533	1.2856	1.85097	0.888283	1.85097	9vs0	ENSSSCT00000008862	ENSSSCT00000008862.2 cds:known_by_projection chromosome:Sscrofa10.2:3:45411889:45433896:-1 gene:ENSSSCG00000008089.2 gene_biotype:protein_coding transcript_biotype:protein_coding gene_symbol:CKAP2L description:cytoskeleton associated protein 2 like [Source:HGNC Symbol;Acc:HGNC:26877]
XLOC_028967	TCONS_00072881	Kinetochore scaffold 1 OS=Homo sapiens GN=KNL1 PE=1 SV=3	GO:0000777,GO:0001669,GO:0005654,GO:0005829,GO:0070062,GO:0005515,GO:0001675,GO:0007062,GO:0007067,GO:0008608,GO:0010923,GO:0034080,GO:0034501,GO:0051301,GO:0071173	condensed chromosome kinetochore;acrosomal vesicle;nucleoplasm;cytosol;extracellular exosome;protein binding;acrosome assembly;sister chromatid cohesion;mitotic nuclear division;attachment of spindle microtubules to kinetochore;negative regulation of phosphatase activity;CENP-A containing nucleosome assembly;protein localization to kinetochore;cell division;spindle assembly checkpoint	NA	0.00016669	0.00248875	0.0824903	0.300103	0.443204	0.887668	1.05884	1.23123	1.35962	1.85018	0.887668	1.85018	9vs0	NA	NA
XLOC_028148	TCONS_00071576	Heat shock 70 kDa protein 6 OS=Sus scrofa GN=HSPA6 PE=1 SV=1	GO:0000151,GO:0000795,GO:0001673,GO:0002199,GO:0005739,GO:0005788,GO:0005793,GO:0005814,GO:0005829,GO:0005925,GO:0008180,GO:0009986,GO:0016234,GO:0030176,GO:0030496,GO:0034663,GO:0036128,GO:0042470,GO:0043209,GO:0044297,GO:0048471,GO:0070062,GO:0072562,GO:0072687,GO:0001664,GO:0001948,GO:0005524,GO:0031072,GO:0031625,GO:0042623,GO:0042826,GO:0043022,GO:0044183,GO:0051082,GO:0051787,GO:0051861,GO:…	ubiquitin ligase complex;synaptonemal complex;male germ cell nucleus;zona pellucida receptor complex;mitochondrion;endoplasmic reticulum lumen;endoplasmic reticulum-Golgi intermediate compartment;centriole;cytosol;focal adhesion;COP9 signalosome;cell surface;inclusion body;integral component of endoplasmic reticulum membrane;midbody;endoplasmic reticulum chaperone complex;CatSper complex;melanoso…	NA	3.19545e-05	0.000670331	-0.0976595	0.497606	0.636474	0.883979	0.934548	1.41187	1.55452	1.84546	0.883979	1.84546	9vs0	NA	NA
ENSSSCG00000005225	ENSSSCT00000005759	NA	GO:0003700,GO:0005634,GO:0006357,GO:0042384,GO:0000978	transcription factor activity, sequence-specific DNA binding;nucleus;regulation of transcription from RNA polymerase II promoter;cilium assembly;RNA polymerase II core promoter proximal region sequence-specific DNA binding	NA	0.000290259	0.00385473	0.0419859	0.171497	-0.014235	0.883787	1.02953	1.12623	0.990182	1.84521	0.883787	1.84521	9vs0	ENSSSCT00000005759	ENSSSCT00000005759.2 cds:known chromosome:Sscrofa10.2:1:244441544:244465967:1 gene:ENSSSCG00000005225.2 gene_biotype:protein_coding transcript_biotype:protein_coding
ENSSSCG00000008747	ENSSSCT00000009570	non-SMC condensin I complex subunit G [Source:HGNC Symbol;Acc:HGNC:24304]	GO:0005737,GO:0016020,GO:0005515,GO:0015629,GO:0005813,GO:0000796,GO:0007076,GO:0005488,GO:0000793	cytoplasm;membrane;protein binding;actin cytoskeleton;centrosome;condensin complex;mitotic chromosome condensation;binding;condensed chromosome	NA	2.34758e-05	0.000522381	0.114425	0.356606	0.704639	0.875956	1.08254	1.28041	1.62974	1.83522	0.875956	1.83522	9vs0	ENSSSCT00000009570	ENSSSCT00000009570.2 cds:known_by_projection chromosome:Sscrofa10.2:8:12560087:12607267:1 gene:ENSSSCG00000008747.2 gene_biotype:protein_coding transcript_biotype:protein_coding gene_symbol:NCAPG description:non-SMC condensin I complex subunit G [Source:HGNC Symbol;Acc:HGNC:24304]
ENSSSCG00000015604	ENSSSCT00000016997	NIMA related kinase 2 [Source:HGNC Symbol;Acc:HGNC:7745]	GO:0000070,GO:0007059,GO:0001824,GO:0043392,GO:0000794,GO:0090307,GO:0030496,GO:0000922,GO:0004672,GO:0006468,GO:0005515,GO:0004713,GO:0005524,GO:0004674,GO:0005634,GO:0005737,GO:0005813,GO:0007017,GO:0043234,GO:0051988,GO:0019903,GO:0046777,GO:0000776,GO:0032212,GO:0051973,GO:1904355,GO:0046602,GO:0051299,GO:1903126	mitotic sister chromatid segregation;chromosome segregation;blastocyst development;negative regulation of DNA binding;condensed nuclear chromosome;mitotic spindle assembly;midbody;spindle pole;protein kinase activity;protein phosphorylation;protein binding;protein tyrosine kinase activity;ATP binding;protein serine/threonine kinase activity;nucleus;cytoplasm;centrosome;microtubule-based process;p…	NA	0.000352031	0.00453864	0.251298	0.278746	0.432271	0.8736	1.19028	1.21314	1.34936	1.83223	0.8736	1.83223	9vs0	ENSSSCT00000016997	ENSSSCT00000016997.2 cds:known_by_projection chromosome:Sscrofa10.2:9:144585672:144599145:1 gene:ENSSSCG00000015604.2 gene_biotype:protein_coding transcript_biotype:protein_coding gene_symbol:NEK2 description:NIMA related kinase 2 [Source:HGNC Symbol;Acc:HGNC:7745]
ENSSSCG00000025120	ENSSSCT00000029882	bora, aurora kinase A activator [Source:HGNC Symbol;Acc:HGNC:24724]	GO:0072687	meiotic spindle	NA	1.24094e-05	0.000318071	0.103586	0.196591	0.479126	0.870515	1.07444	1.14599	1.3939	1.82832	0.870515	1.82832	9vs0	ENSSSCT00000029882	ENSSSCT00000029882.1 cds:known_by_projection chromosome:Sscrofa10.2:11:49565676:49594964:1 gene:ENSSSCG00000025120.1 gene_biotype:protein_coding transcript_biotype:protein_coding gene_symbol:BORA description:bora, aurora kinase A activator [Source:HGNC Symbol;Acc:HGNC:24724]
ENSSSCG00000030660	ENSSSCT00000028111	PDLIM1 interacting kinase 1 like [Source:HGNC Symbol;Acc:HGNC:18981]	GO:0004713,GO:0004672,GO:0000166,GO:0006468,GO:0005524,GO:0004674,GO:0005515,GO:0005654	protein tyrosine kinase activity;protein kinase activity;nucleotide binding;protein phosphorylation;ATP binding;protein serine/threonine kinase activity;protein binding;nucleoplasm	NA	4.18227e-16	6.28178e-13	-0.0979419	0.575696	0.868296	0.825433	0.934365	1.4904	1.82551	1.77207	0.868296	1.82551	3vs0	ENSSSCT00000028111	ENSSSCT00000028111.1 cds:known_by_projection chromosome:Sscrofa10.2:6:77179126:77190379:1 gene:ENSSSCG00000030660.1 gene_biotype:protein_coding transcript_biotype:protein_coding gene_symbol:PDIK1L description:PDLIM1 interacting kinase 1 like [Source:HGNC Symbol;Acc:HGNC:18981]
XLOC_010577	TCONS_00027854	Splicing regulatory glutamine/lysine-rich protein 1 OS=Homo sapiens GN=SREK1 PE=1 SV=1	GO:0005654,GO:0005681,GO:0044430,GO:0044441,GO:0000166,GO:0003676,GO:0005515,GO:0000381,GO:0006397,GO:0008380,GO:0009653,GO:0009790,GO:0033036,GO:0046907,GO:0048513,GO:0048519,GO:0060429,GO:0071702	nucleoplasm;spliceosomal complex;cytoskeletal part;ciliary part;nucleotide binding;nucleic acid binding;protein binding;regulation of alternative mRNA splicing, via spliceosome;mRNA processing;RNA splicing;anatomical structure morphogenesis;embryo development;macromolecule localization;intracellular transport;animal organ development;negative regulation of biological process;epithelium developmen…	NA	4.39817e-09	5.08158e-07	4.16933e-05	-0.290692	0.0459034	0.864291	1.00003	0.81751	1.03233	1.82044	0.864291	1.82044	9vs0	NA	NA
ENSSSCG00000007252	ENSSSCT00000007935	DNA methyltransferase 3 beta [Source:HGNC Symbol;Acc:HGNC:2979]	GO:0005634,GO:0000122,GO:0003714,GO:0005515,GO:0010628,GO:0005654,GO:0043231,GO:0003886,GO:0051571,GO:0051573,GO:0010468,GO:0009008,GO:0008168,GO:0006306	nucleus;negative regulation of transcription from RNA polymerase II promoter;transcription corepressor activity;protein binding;positive regulation of gene expression;nucleoplasm;intracellular membrane-bounded organelle;DNA (cytosine-5-)-methyltransferase activity;positive regulation of histone H3-K4 methylation;negative regulation of histone H3-K9 methylation;regulation of gene expression;DNA-me…	NA	5.1272e-05	0.000966256	0.233472	0.110585	0.862686	0.77633	1.17566	1.07967	1.81842	1.71277	0.862686	1.81842	3vs0	ENSSSCT00000007935	ENSSSCT00000007935.2 cds:known_by_projection chromosome:Sscrofa10.2:17:41298141:41322901:1 gene:ENSSSCG00000007252.2 gene_biotype:protein_coding transcript_biotype:protein_coding gene_symbol:DNMT3B description:DNA (cytosine-5-)-methyltransferase 3 beta [Source:HGNC Symbol;Acc:HGNC:2979]
ENSSSCG00000010897	ENSSSCT00000011923	NA	GO:0003676,GO:0046872	nucleic acid binding;metal ion binding	NA	6.49331e-11	1.39328e-08	-0.146864	0.30268	0.862584	0.818823	0.903211	1.23343	1.81829	1.76397	0.862584	1.81829	3vs0	ENSSSCT00000011923	ENSSSCT00000011923.2 cds:novel chromosome:Sscrofa10.2:10:24661048:24677921:1 gene:ENSSSCG00000010897.2 gene_biotype:protein_coding transcript_biotype:protein_coding
XLOC_026464	TCONS_00068370	LINE-1 retrotransposable element ORF1 protein OS=Homo sapiens GN=L1RE1 PE=1 SV=1	GO:0000932,GO:0005730,GO:0005764,GO:0005783,GO:0010494,GO:0003697,GO:0003727,GO:0042802,GO:0032197	cytoplasmic mRNA processing body;nucleolus;lysosome;endoplasmic reticulum;cytoplasmic stress granule;single-stranded DNA binding;single-stranded RNA binding;identical protein binding;transposition, RNA-mediated	NA	2.67537e-12	9.34513e-10	-0.403291	0.0440214	0.562132	0.861275	0.756132	1.03098	1.47645	1.81664	0.861275	1.81664	9vs0	NA	NA
ENSSSCG00000004262	ENSSSCT00000004711	NA	GO:0015031,GO:0005829,GO:0006810,GO:0005634,GO:0005737,GO:0005488,GO:0008139,GO:0006607,GO:0005643,GO:0006606,GO:0005654,GO:0008565,GO:0005515	protein transport;cytosol;transport;nucleus;cytoplasm;binding;nuclear localization sequence binding;NLS-bearing protein import into nucleus;nuclear pore;protein import into nucleus;nucleoplasm;protein transporter activity;protein binding	NA	3.90721e-09	4.58486e-07	-0.260956	0.239274	0.86056	0.759232	0.834535	1.1804	1.81574	1.69259	0.86056	1.81574	3vs0	ENSSSCT00000004711	ENSSSCT00000004711.2 cds:known chromosome:Sscrofa10.2:1:50174010:50208430:-1 gene:ENSSSCG00000004262.2 gene_biotype:protein_coding transcript_biotype:protein_coding
ENSSSCG00000016313	ENSSSCT00000017766	Holliday junction recognition protein [Source:HGNC Symbol;Acc:HGNC:25444]	GO:0042393,GO:0005634,GO:0034080,GO:0000775,GO:0005737,GO:0000777,GO:0005515,GO:0042802,GO:0005730,GO:0007059,GO:0043254,GO:0051101	histone binding;nucleus;CENP-A containing nucleosome assembly;chromosome, centromeric region;cytoplasm;condensed chromosome kinetochore;protein binding;identical protein binding;nucleolus;chromosome segregation;regulation of protein complex assembly;regulation of DNA binding	NA	0.000224924	0.00316106	0.239866	0.293754	0.581402	0.860272	1.18088	1.22583	1.4963	1.81538	0.860272	1.81538	9vs0	NA	NA
ENSSSCG00000025349	ENSSSCT00000029688	coiled-coil domain containing 14 [Source:HGNC Symbol;Acc:HGNC:25766]	GO:0005515,GO:0005813,GO:0021762,GO:0034451,GO:0071539	protein binding;centrosome;substantia nigra development;centriolar satellite;protein localization to centrosome	NA	1.31564e-07	8.09875e-06	0.123337	0.234312	0.847969	0.860094	1.08925	1.17635	1.79996	1.81516	0.860094	1.81516	9vs0	ENSSSCT00000029688	ENSSSCT00000029688.1 cds:known_by_projection chromosome:Sscrofa10.2:13:145971197:145999023:1 gene:ENSSSCG00000025349.1 gene_biotype:protein_coding transcript_biotype:protein_coding gene_symbol:CCDC14 description:coiled-coil domain containing 14 [Source:HGNC Symbol;Acc:HGNC:25766]
ENSSSCG00000012556	ENSSSCT00000013728	RNA binding motif protein 41 [Source:HGNC Symbol;Acc:HGNC:25617]	GO:0000398,GO:0000166,GO:0003676,GO:0030626,GO:0005689,GO:0032502,GO:0097157,GO:0005515	mRNA splicing, via spliceosome;nucleotide binding;nucleic acid binding;U12 snRNA binding;U12-type spliceosomal complex;developmental process;pre-mRNA intronic binding;protein binding	NA	3.77424e-12	1.20615e-09	-0.0690969	0.158745	0.36761	0.859079	0.953235	1.11632	1.29021	1.81388	0.859079	1.81388	9vs0	ENSSSCT00000013728	ENSSSCT00000013728.2 cds:known_by_projection chromosome:Sscrofa10.2:X:101885188:101947396:-1 gene:ENSSSCG00000012556.2 gene_biotype:protein_coding transcript_biotype:protein_coding gene_symbol:RBM41 description:RNA binding motif protein 41 [Source:HGNC Symbol;Acc:HGNC:25617]
XLOC_012885	NA	NA	NA	NA	NA	1.1575e-06	4.62384e-05	-0.0370554	0.18785	0.322925	0.858805	0.974642	1.13906	1.25086	1.81354	0.858805	1.81354	9vs0	NA	NA
ENSSSCG00000005971	ENSSSCT00000006554	zinc finger protein 572 [Source:HGNC Symbol;Acc:HGNC:26758]	GO:0005634,GO:0005515,GO:0003676,GO:0046872	nucleus;protein binding;nucleic acid binding;metal ion binding	NA	9.20135e-13	3.94869e-10	-0.318057	-0.0024532	0.719038	0.85771	0.802149	0.998301	1.64608	1.81216	0.85771	1.81216	9vs0	ENSSSCT00000006554	ENSSSCT00000006554.1 cds:known_by_projection chromosome:Sscrofa10.2:4:15295035:15299389:-1 gene:ENSSSCG00000005971.1 gene_biotype:protein_coding transcript_biotype:protein_coding gene_symbol:ZNF572 description:zinc finger protein 572 [Source:HGNC Symbol;Acc:HGNC:26758]
ENSSSCG00000014113	ENSSSCT00000015416	homer homolog 1 [Source:RefSeq peptide;Acc:NP_001230740]	GO:0005886,GO:2001256,GO:0097481,GO:0035256,GO:0007216	plasma membrane;regulation of store-operated calcium entry;neuronal postsynaptic density;G-protein coupled glutamate receptor binding;G-protein coupled glutamate receptor signaling pathway	NA	1.36307e-08	1.28956e-06	-0.0870978	0.0674743	0.485909	0.855285	0.941415	1.04788	1.40047	1.80912	0.855285	1.80912	9vs0	ENSSSCT00000015416	ENSSSCT00000015416.2 cds:known chromosome:Sscrofa10.2:2:89844360:89996126:-1 gene:ENSSSCG00000014113.2 gene_biotype:protein_coding transcript_biotype:protein_coding gene_symbol:HOMER1 description:homer homolog 1 [Source:RefSeq peptide;Acc:NP_001230740]
XLOC_008911	NA	NA	NA	NA	NA	8.88319e-14	5.13175e-11	-0.20013	0.176254	0.70808	0.854895	0.870472	1.12995	1.63363	1.80863	0.854895	1.80863	9vs0	NA	NA
ENSSSCG00000015840	ENSSSCT00000022344	Werner syndrome RecQ like helicase [Source:HGNC Symbol;Acc:HGNC:12791]	GO:0006281,GO:0003824,GO:0040009,GO:0008408,GO:0006259,GO:0001302,GO:0000723,GO:0010259,GO:0006260,GO:0005654,GO:0005515,GO:0005634,GO:0016787,GO:0004386,GO:0003677,GO:0000287,GO:0006974,GO:0006979,GO:0042803,GO:0016887,GO:0005730,GO:0032389,GO:0009267,GO:0005813,GO:0004527,GO:0004003,GO:0031297,GO:0006284,GO:0042981,GO:0000403,GO:0032403,GO:0030145,GO:0007569,GO:0000731,GO:0006302,GO:0071480,GO:…	DNA repair;catalytic activity;regulation of growth rate;3'-5' exonuclease activity;DNA metabolic process;replicative cell aging;telomere maintenance;multicellular organism aging;DNA replication;nucleoplasm;protein binding;nucleus;hydrolase activity;helicase activity;DNA binding;magnesium ion binding;cellular response to DNA damage stimulus;response to oxidative stress;protein homodimerization act…	NA	6.64122e-16	9.06829e-13	-0.124073	-0.131495	0.280544	0.853657	0.917593	0.912885	1.21465	1.80708	0.853657	1.80708	9vs0	ENSSSCT00000017248	ENSSSCT00000017248.2 cds:known_by_projection chromosome:Sscrofa10.2:15:61331276:61463250:-1 gene:ENSSSCG00000015840.2 gene_biotype:protein_coding transcript_biotype:protein_coding gene_symbol:WRN description:Werner syndrome RecQ like helicase [Source:HGNC Symbol;Acc:HGNC:12791]
ENSSSCG00000003700	ENSSSCT00000004099	establishment of sister chromatid cohesion N-acetyltransferase 1 [Source:HGNC Symbol;Acc:HGNC:24645]	GO:0006275,GO:0000785,GO:0034421,GO:0007062	regulation of DNA replication;chromatin;post-translational protein acetylation;sister chromatid cohesion	NA	1.15144e-09	1.66295e-07	0.103594	0.370182	0.763697	0.849849	1.07445	1.29252	1.69784	1.80231	0.849849	1.80231	9vs0	ENSSSCT00000004099	ENSSSCT00000004099.2 cds:known_by_projection chromosome:Sscrofa10.2:6:99205599:99317602:-1 gene:ENSSSCG00000003700.2 gene_biotype:protein_coding transcript_biotype:protein_coding gene_symbol:ESCO1 description:establishment of sister chromatid cohesion N-acetyltransferase 1 [Source:HGNC Symbol;Acc:HGNC:24645]
ENSSSCG00000015780	ENSSSCT00000017181	storkhead box 2 [Source:HGNC Symbol;Acc:HGNC:25450]	GO:0009790,GO:0001893	embryo development;maternal placenta development	NA	4.22195e-05	0.0008322	-0.062737	0.082858	0.605958	0.849797	0.957446	1.05911	1.52199	1.80225	0.849797	1.80225	9vs0	ENSSSCT00000017181	ENSSSCT00000017181.2 cds:known_by_projection chromosome:Sscrofa10.2:15:51804160:51913542:1 gene:ENSSSCG00000015780.2 gene_biotype:protein_coding transcript_biotype:protein_coding gene_symbol:STOX2 description:storkhead box 2 [Source:HGNC Symbol;Acc:HGNC:25450]
ENSSSCG00000006154	ENSSSCT00000006748	phosphoprotein membrane anchor with glycosphingolipid microdomains 1 [Source:HGNC Symbol;Acc:HGNC:30043]	GO:0016020,GO:0016021,GO:0005886,GO:0035556,GO:0005515,GO:0042169,GO:0045121,GO:0050863,GO:0050868	membrane;integral component of membrane;plasma membrane;intracellular signal transduction;protein binding;SH2 domain binding;membrane raft;regulation of T cell activation;negative regulation of T cell activation	NA	0.000887642	0.00950955	0.0369751	0.205999	0.849307	0.353782	1.02596	1.15348	1.80164	1.27791	0.849307	1.80164	3vs0	ENSSSCT00000006748	ENSSSCT00000006748.1 cds:known_by_projection chromosome:Sscrofa10.2:4:60606379:60626273:1 gene:ENSSSCG00000006154.1 gene_biotype:protein_coding transcript_biotype:protein_coding gene_symbol:PAG1 description:phosphoprotein membrane anchor with glycosphingolipid microdomains 1 [Source:HGNC Symbol;Acc:HGNC:30043]
ENSSSCG00000009653	ENSSSCT00000010583	cell division cycle associated 2 [Source:HGNC Symbol;Acc:HGNC:14623]	GO:0007059,GO:0005737,GO:0005694,GO:0005654,GO:0035307	chromosome segregation;cytoplasm;chromosome;nucleoplasm;positive regulation of protein dephosphorylation	NA	2.33799e-05	0.000521018	0.0640094	0.104148	0.509024	0.845096	1.04537	1.07486	1.42309	1.79638	0.845096	1.79638	9vs0	ENSSSCT00000010583	ENSSSCT00000010583.2 cds:known_by_projection chromosome:Sscrofa10.2:14:10683961:10731531:1 gene:ENSSSCG00000009653.2 gene_biotype:protein_coding transcript_biotype:protein_coding gene_symbol:CDCA2 description:cell division cycle associated 2 [Source:HGNC Symbol;Acc:HGNC:14623]
XLOC_012156	NA	NA	NA	NA	NA	9.57627e-05	0.00160173	-0.0787122	0.138598	0.311306	0.844459	0.946903	1.10083	1.24083	1.79559	0.844459	1.79559	9vs0	NA	NA
ENSSSCG00000005431	ENSSSCT00000005975	Histone deacetylase OS=Sus scrofa GN=HDAC4 PE=3 SV=1	GO:0005654,GO:0032991,GO:0044444,GO:0004407,GO:0008134,GO:0019901,GO:0044212,GO:0046872,GO:0006357,GO:0010830,GO:0016575,GO:0045596,GO:0045892,GO:0045893,GO:0051090,GO:0051241,GO:2000026,EC:3.5.1.98	nucleoplasm;macromolecular complex;cytoplasmic part;histone deacetylase activity;transcription factor binding;protein kinase binding;transcription regulatory region DNA binding;metal ion binding;regulation of transcription from RNA polymerase II promoter;regulation of myotube differentiation;histone deacetylation;negative regulation of cell differentiation;negative regulation of transcription, DN…	NA	1.27866e-08	1.23906e-06	-0.354142	0.0912332	0.618636	0.84273	0.782335	1.06528	1.53542	1.79344	0.84273	1.79344	9vs0	ENSSSCT00000005975	ENSSSCT00000005975.2 cds:known chromosome:Sscrofa10.2:1:278058494:278100676:1 gene:ENSSSCG00000005431.2 gene_biotype:protein_coding transcript_biotype:protein_coding
ENSSSCG00000011500	ENSSSCT00000012585	kelch repeat and BTB domain containing 8 [Source:HGNC Symbol;Acc:HGNC:30691]	GO:0016567,GO:0004842,GO:0031463,GO:0005515	protein ubiquitination;ubiquitin-protein transferase activity;Cul3-RING ubiquitin ligase complex;protein binding	NA	6.10443e-07	2.73697e-05	-0.0755508	0.514407	0.842323	0.757462	0.94898	1.42841	1.79293	1.69051	0.842323	1.79293	3vs0	ENSSSCT00000012585	ENSSSCT00000012585.2 cds:known_by_projection chromosome:Sscrofa10.2:13:53322709:53330111:1 gene:ENSSSCG00000011500.2 gene_biotype:protein_coding transcript_biotype:protein_coding gene_symbol:KBTBD8 description:kelch repeat and BTB domain containing 8 [Source:HGNC Symbol;Acc:HGNC:30691]
XLOC_003938	NA	NA	NA	NA	NA	0.00049155	0.00591159	0.118182	0.194637	0.384678	0.841529	1.08537	1.14444	1.30557	1.79195	0.841529	1.79195	9vs0	NA	NA
ENSSSCG00000012377	ENSSSCT00000013534	NA	GO:0016887,GO:0008152,GO:0000166,GO:0005524,GO:0005871,GO:0008017,GO:0005874,GO:0007018,GO:0003777	ATPase activity;metabolic process;nucleotide binding;ATP binding;kinesin complex;microtubule binding;microtubule;microtubule-based movement;microtubule motor activity	NA	0.00010449	0.00170406	0.207678	0.093622	0.312503	0.840093	1.15483	1.06705	1.24186	1.79017	0.840093	1.79017	9vs0	ENSSSCT00000013534	ENSSSCT00000013534.3 cds:known chromosome:Sscrofa10.2:X:63514296:63642357:1 gene:ENSSSCG00000012377.3 gene_biotype:protein_coding transcript_biotype:protein_coding gene_symbol:KIF4A
ENSSSCG00000008962	ENSSSCT00000009817	epiregulin [Source:HGNC Symbol;Acc:HGNC:3443]	GO:0005615,GO:0008284,GO:0045892,GO:0005515,GO:0019221,GO:0007267,GO:0042327,GO:0045860,GO:0009299,GO:0042108,GO:0043616,GO:0045740,GO:0048146,GO:0051151,GO:0016021,GO:0016020,GO:0008083,GO:0005887,GO:0005154,GO:0007173,GO:0000187,GO:0008285,GO:0045089,GO:0001819,GO:0045840,GO:0045410	extracellular space;positive regulation of cell proliferation;negative regulation of transcription, DNA-templated;protein binding;cytokine-mediated signaling pathway;cell-cell signaling;positive regulation of phosphorylation;positive regulation of protein kinase activity;mRNA transcription;positive regulation of cytokine biosynthetic process;keratinocyte proliferation;positive regulation of DNA r…	NA	3.08416e-06	0.000101811	-0.0202165	0.684664	0.838772	0.500096	0.986085	1.60733	1.78853	1.41431	0.838772	1.78853	3vs0	ENSSSCT00000009817	ENSSSCT00000009817.2 cds:known_by_projection chromosome:Sscrofa10.2:8:74515115:74519617:1 gene:ENSSSCG00000008962.2 gene_biotype:protein_coding transcript_biotype:protein_coding gene_symbol:EREG description:epiregulin [Source:HGNC Symbol;Acc:HGNC:3443]
ENSSSCG00000006333	ENSSSCT00000006941	NUF2, NDC80 kinetochore complex component [Source:HGNC Symbol;Acc:HGNC:14621]	GO:0000775,GO:0007067,GO:0005634,GO:0016020,GO:0005515,GO:0031262	chromosome, centromeric region;mitotic nuclear division;nucleus;membrane;protein binding;Ndc80 complex	NA	4.75316e-05	0.0009164	0.0707181	0.275792	0.285843	0.838726	1.05024	1.21066	1.21912	1.78847	0.838726	1.78847	9vs0	ENSSSCT00000006941	ENSSSCT00000006941.2 cds:known_by_projection chromosome:Sscrofa10.2:4:94875738:94907090:-1 gene:ENSSSCG00000006333.2 gene_biotype:protein_coding transcript_biotype:protein_coding gene_symbol:NUF2 description:NUF2, NDC80 kinetochore complex component [Source:HGNC Symbol;Acc:HGNC:14621]
ENSSSCG00000016876	ENSSSCT00000018380	Uncharacterized protein OS=Sus scrofa PE=4 SV=2	NA	NA	Domain of unknown function DUF4524 [InterPro - Pfam]	4.47826e-09	5.13461e-07	0.0911412	0.270577	0.637706	0.838427	1.06521	1.20629	1.55585	1.7881	0.838427	1.7881	9vs0	ENSSSCT00000018380	ENSSSCT00000018380.2 cds:known_by_projection chromosome:Sscrofa10.2:16:29633618:29646932:1 gene:ENSSSCG00000016876.2 gene_biotype:protein_coding transcript_biotype:protein_coding gene_symbol:C5orf34 description:chromosome 5 open reading frame 34 [Source:HGNC Symbol;Acc:HGNC:24738]
ENSSSCG00000004588	ENSSSCT00000005069	cyclin B2 [Source:HGNC Symbol;Acc:HGNC:1580]	GO:0043029,GO:0048538,GO:0040007,GO:0001701,GO:0016020,GO:0005634,GO:1904145,GO:0005515,GO:0005913,GO:0098641,GO:0015630,GO:0005813	T cell homeostasis;thymus development;growth;in utero embryonic development;membrane;nucleus;negative regulation of meiotic cell cycle process involved in oocyte maturation;protein binding;cell-cell adherens junction;cadherin binding involved in cell-cell adhesion;microtubule cytoskeleton;centrosome	NA	0.000602113	0.00696208	0.118668	0.238262	0.359264	0.837129	1.08573	1.17957	1.28277	1.78649	0.837129	1.78649	9vs0	ENSSSCT00000005069	ENSSSCT00000005069.2 cds:known_by_projection chromosome:Sscrofa10.2:1:124907274:124942332:-1 gene:ENSSSCG00000004588.2 gene_biotype:protein_coding transcript_biotype:protein_coding gene_symbol:CCNB2 description:cyclin B2 [Source:HGNC Symbol;Acc:HGNC:1580]
ENSSSCG00000005097	ENSSSCT00000005619	small nuclear RNA activating complex polypeptide 1 [Source:HGNC Symbol;Acc:HGNC:11134]	GO:0005634,GO:0005730,GO:0043231	nucleus;nucleolus;intracellular membrane-bounded organelle	NA	2.01448e-13	1.12065e-10	-0.332826	0.393118	0.429282	0.833626	0.793979	1.31323	1.34656	1.78216	0.833626	1.78216	9vs0	ENSSSCT00000005619	ENSSSCT00000005619.2 cds:known_by_projection chromosome:Sscrofa10.2:1:212192279:212218544:1 gene:ENSSSCG00000005097.2 gene_biotype:protein_coding transcript_biotype:protein_coding gene_symbol:SNAPC1 description:small nuclear RNA activating complex polypeptide 1 [Source:HGNC Symbol;Acc:HGNC:11134]
ENSSSCG00000008385	ENSSSCT00000009182	pseudouridylate synthase 10 [Source:HGNC Symbol;Acc:HGNC:26505]	GO:0003723,GO:0009982,GO:0009451,GO:0001522	RNA binding;pseudouridine synthase activity;RNA modification;pseudouridine synthesis	NA	2.48072e-09	3.05413e-07	-0.127825	0.161787	0.551286	0.83352	0.91521	1.11867	1.46539	1.78203	0.83352	1.78203	9vs0	ENSSSCT00000009182	ENSSSCT00000009182.2 cds:known_by_projection chromosome:Sscrofa10.2:3:84887668:84951737:1 gene:ENSSSCG00000008385.2 gene_biotype:protein_coding transcript_biotype:protein_coding gene_symbol:PUS10 description:pseudouridylate synthase 10 [Source:HGNC Symbol;Acc:HGNC:26505]
ENSSSCG00000016835	ENSSSCT00000018330	S-phase kinase-associated protein 2, E3 ubiquitin protein ligase [Source:HGNC Symbol;Acc:HGNC:10901]	GO:1902916,GO:0019005,GO:0033148,GO:0000086,GO:0051726,GO:0000082,GO:0000209,GO:0006511,GO:0061630,GO:0005515,GO:0016567,GO:0016310,GO:0016301,GO:0005737,GO:0031146,GO:0005634,GO:0004842,GO:0042802,GO:0005730,GO:0042981	positive regulation of protein polyubiquitination;SCF ubiquitin ligase complex;positive regulation of intracellular estrogen receptor signaling pathway;G2/M transition of mitotic cell cycle;regulation of cell cycle;G1/S transition of mitotic cell cycle;protein polyubiquitination;ubiquitin-dependent protein catabolic process;ubiquitin protein ligase activity;protein binding;protein ubiquitination;…	NA	9.842e-10	1.47827e-07	0.0921095	0.305327	0.58287	0.833344	1.06593	1.2357	1.49783	1.78181	0.833344	1.78181	9vs0	ENSSSCT00000018330	ENSSSCT00000018330.2 cds:known chromosome:Sscrofa10.2:16:22479822:22519334:1 gene:ENSSSCG00000016835.2 gene_biotype:protein_coding transcript_biotype:protein_coding gene_symbol:SKP2 description:S-phase kinase-associated protein 2, E3 ubiquitin protein ligase [Source:HGNC Symbol;Acc:HGNC:10901]
ENSSSCG00000000884	ENSSSCT00000000968	NA	GO:0006915,GO:0042981,GO:0008656,GO:1902510,GO:0070059,GO:2001235,GO:0030900,GO:0001843,GO:0007275,GO:0007420,GO:0042802,GO:0006919,GO:0005829,GO:0051402,GO:0005634,GO:0000166,GO:0005524,GO:0005737,GO:0043531,GO:0043293,GO:0097190,GO:0008635,GO:0005515	apoptotic process;regulation of apoptotic process;cysteine-type endopeptidase activator activity involved in apoptotic process;regulation of apoptotic DNA fragmentation;intrinsic apoptotic signaling pathway in response to endoplasmic reticulum stress;positive regulation of apoptotic signaling pathway;forebrain development;neural tube closure;multicellular organism development;brain development;id…	NA	1.12542e-07	7.34951e-06	0.146261	0.369831	0.830973	0.575793	1.1067	1.2922	1.77888	1.4905	0.830973	1.77888	3vs0	ENSSSCT00000033603	ENSSSCT00000033603.1 cds:novel chromosome:Sscrofa10.2:5:89443057:89577372:-1 gene:ENSSSCG00000000884.3 gene_biotype:protein_coding transcript_biotype:protein_coding
ENSSSCG00000008398	ENSSSCT00000009195	SMEK homolog 2, suppressor of mek1 [Source:RefSeq peptide;Acc:NP_001231604]	GO:0005654,GO:0005813,GO:0005488,GO:0030289,GO:0045722,GO:0006470,GO:0005737,GO:0005515,GO:0005634	nucleoplasm;centrosome;binding;protein phosphatase 4 complex;positive regulation of gluconeogenesis;protein dephosphorylation;cytoplasm;protein binding;nucleus	NA	9.09287e-12	2.52916e-09	-0.135727	0.058698	0.578446	0.829392	0.910211	1.04153	1.49324	1.77694	0.829392	1.77694	9vs0	ENSSSCT00000009195	ENSSSCT00000009195.2 cds:known chromosome:Sscrofa10.2:3:90543636:90592370:-1 gene:ENSSSCG00000008398.2 gene_biotype:protein_coding transcript_biotype:protein_coding gene_symbol:PPP4R3B description:SMEK homolog 2, suppressor of mek1 [Source:RefSeq peptide;Acc:NP_001231604]
ENSSSCG00000014163	ENSSSCT00000015472	NA	GO:0009405,GO:0005515	pathogenesis;protein binding	NA	7.68828e-15	7.21738e-12	-0.119653	0.264183	0.729386	0.828989	0.920409	1.20096	1.65793	1.77644	0.828989	1.77644	9vs0	ENSSSCT00000015472	ENSSSCT00000015472.2 cds:known_by_projection chromosome:Sscrofa10.2:2:104867963:104919387:1 gene:ENSSSCG00000014163.2 gene_biotype:protein_coding transcript_biotype:protein_coding gene_symbol:SLF1 description:SMC5-SMC6 complex localization factor 1 [Source:HGNC Symbol;Acc:HGNC:25408]
ENSSSCG00000016061	ENSSSCT00000017486	NA	GO:0007015,GO:0005769,GO:0005524,GO:0005913,GO:0098641,GO:0048471,GO:0051015,GO:0070062,GO:0010008,GO:0005884,GO:0006892,GO:0032588,GO:0000146,GO:0008152,GO:0000166,GO:0005515,GO:0016459,GO:0003774	actin filament organization;early endosome;ATP binding;cell-cell adherens junction;cadherin binding involved in cell-cell adhesion;perinuclear region of cytoplasm;actin filament binding;extracellular exosome;endosome membrane;actin filament;post-Golgi vesicle-mediated transport;trans-Golgi network membrane;microfilament motor activity;metabolic process;nucleotide binding;protein binding;myosin co…	NA	3.96996e-07	1.92973e-05	0.169608	0.429738	0.825665	0.298828	1.12475	1.34699	1.77235	1.23014	0.825665	1.77235	3vs0	ENSSSCT00000017486	ENSSSCT00000017486.2 cds:novel chromosome:Sscrofa10.2:15:107348521:107411421:1 gene:ENSSSCG00000016061.2 gene_biotype:protein_coding transcript_biotype:protein_coding
ENSSSCG00000001906	ENSSSCT00000002135	cytochrome P450 family 1 subfamily A member 1 [Source:HGNC Symbol;Acc:HGNC:2595]	GO:0004497,GO:0046483,GO:0009404,GO:0009636,GO:0009308,GO:0050665,GO:0016712,GO:0055114,GO:0005515,GO:0016491,GO:0071407,GO:0017144,GO:0070576,GO:0016705,GO:0005783,GO:0020037,GO:0005506,GO:0046872,GO:0070330,GO:0005789,GO:0043231	monooxygenase activity;heterocycle metabolic process;toxin metabolic process;response to toxic substance;amine metabolic process;hydrogen peroxide biosynthetic process;oxidoreductase activity, acting on paired donors, with incorporation or reduction of molecular oxygen, reduced flavin or flavoprotein as one donor, and incorporation of one atom of oxygen;oxidation-reduction process;protein binding…	NA	9.0563e-05	0.00153984	0.256655	0.824277	0.805857	0.246141	1.19471	1.77065	1.74818	1.18603	0.824277	1.77065	2vs0	ENSSSCT00000002135	ENSSSCT00000002135.2 cds:known chromosome:Sscrofa10.2:7:63491454:63497651:1 gene:ENSSSCG00000001906.2 gene_biotype:protein_coding transcript_biotype:protein_coding gene_symbol:CYP1A1 description:cytochrome P450 family 1 subfamily A member 1 [Source:HGNC Symbol;Acc:HGNC:2595]
XLOC_001017	TCONS_00002802	Isoform 4 of Centriolin OS=Homo sapiens GN=CNTRL	GO:0005813,GO:0005829,GO:0016020,GO:0004713,GO:0005515,GO:0000086,GO:0018108,GO:0051301,EC:2.7.10	centrosome;cytosol;membrane;protein tyrosine kinase activity;protein binding;G2/M transition of mitotic cell cycle;peptidyl-tyrosine phosphorylation;cell division;NA	NA	2.30163e-06	7.929e-05	0.0385572	0.0415968	0.336295	0.822743	1.02709	1.02925	1.26251	1.76877	0.822743	1.76877	9vs0	NA	NA
XLOC_010686	NA	NA	NA	NA	NA	0.000887408	0.00950955	0.083163	0.000441267	0.308435	0.821935	1.05934	1.00031	1.23836	1.76778	0.821935	1.76778	9vs0	NA	NA
ENSSSCG00000021989	ENSSSCT00000023612	purine rich element binding protein A [Source:HGNC Symbol;Acc:HGNC:9701]	GO:0030154,GO:0045892,GO:0000900,GO:0032422,GO:0005662,GO:0003690,GO:0003697,GO:0043025,GO:0008134,GO:0046332,GO:0030425,GO:0008284,GO:0007399,GO:0003700,GO:0005737,GO:0005515,GO:0005634,GO:0003677,GO:0003723,GO:0042127,GO:0044822,GO:0006268,GO:0003691	cell differentiation;negative regulation of transcription, DNA-templated;translation repressor activity, nucleic acid binding;purine-rich negative regulatory element binding;DNA replication factor A complex;double-stranded DNA binding;single-stranded DNA binding;neuronal cell body;transcription factor binding;SMAD binding;dendrite;positive regulation of cell proliferation;nervous system developme…	NA	2.17446e-13	1.16644e-10	-0.228653	0.248578	0.758127	0.821829	0.853431	1.18804	1.69129	1.76765	0.821829	1.76765	9vs0	ENSSSCT00000023612	ENSSSCT00000023612.1 cds:known_by_projection chromosome:Sscrofa10.2:2:147800960:147801928:1 gene:ENSSSCG00000021989.1 gene_biotype:protein_coding transcript_biotype:protein_coding gene_symbol:PURA description:purine rich element binding protein A [Source:HGNC Symbol;Acc:HGNC:9701]
ENSSSCG00000001816	ENSSSCT00000002035	NA	GO:0006281,GO:0003824,GO:0000166,GO:0003676,GO:0005622,GO:0044237,GO:0043140,GO:0006260,GO:0006310,GO:0032508,GO:0008026	DNA repair;catalytic activity;nucleotide binding;nucleic acid binding;intracellular;cellular metabolic process;ATP-dependent 3'-5' DNA helicase activity;DNA replication;DNA recombination;DNA duplex unwinding;ATP-dependent helicase activity	NA	1.73125e-10	3.25042e-08	-0.284155	-0.155151	0.355615	0.816618	0.821222	0.898038	1.27953	1.76127	0.816618	1.76127	9vs0	ENSSSCT00000002035	ENSSSCT00000002035.2 cds:novel chromosome:Sscrofa10.2:7:58409404:58443807:1 gene:ENSSSCG00000001816.2 gene_biotype:protein_coding transcript_biotype:protein_coding
ENSSSCG00000030514	ENSSSCT00000026766	NA	GO:0005634,GO:0006357,GO:0051726,GO:0005667,GO:0007049,GO:0005737,GO:0005515,GO:0070062,GO:0005730,GO:0010629,GO:1990841,GO:0043550	nucleus;regulation of transcription from RNA polymerase II promoter;regulation of cell cycle;transcription factor complex;cell cycle;cytoplasm;protein binding;extracellular exosome;nucleolus;negative regulation of gene expression;promoter-specific chromatin binding;regulation of lipid kinase activity	NA	5.33743e-12	1.66875e-09	-0.0717899	-0.0515609	0.0299647	0.816139	0.951457	0.964892	1.02099	1.76069	0.816139	1.76069	9vs0	ENSSSCT00000026766	ENSSSCT00000026766.1 cds:novel scaffold:Sscrofa10.2:GL893684.1:10604:21014:-1 gene:ENSSSCG00000030514.1 gene_biotype:protein_coding transcript_biotype:protein_coding
ENSSSCG00000008589	ENSSSCT00000009399	WD repeat and coiled coil containing [Source:HGNC Symbol;Acc:HGNC:26157]	GO:0051259,GO:0019900	protein oligomerization;kinase binding	NA	1.82189e-12	7.20128e-10	-0.0557397	0.429487	0.815088	0.718363	0.962101	1.34675	1.75941	1.64531	0.815088	1.75941	3vs0	ENSSSCT00000009399	ENSSSCT00000009399.2 cds:known_by_projection chromosome:Sscrofa10.2:3:121901049:121916032:1 gene:ENSSSCG00000008589.2 gene_biotype:protein_coding transcript_biotype:protein_coding gene_symbol:WDCP description:WD repeat and coiled coil containing [Source:HGNC Symbol;Acc:HGNC:26157]
ENSSSCG00000004775	ENSSSCT00000005274	kinetochore localized astrin/SPAG5 binding protein [Source:HGNC Symbol;Acc:HGNC:30767]	GO:0005515,GO:0005737,GO:0015630,GO:0051988,GO:0007059,GO:0000776,GO:0000070,GO:0007051,GO:0072686,GO:0035371	protein binding;cytoplasm;microtubule cytoskeleton;regulation of attachment of spindle microtubules to kinetochore;chromosome segregation;kinetochore;mitotic sister chromatid segregation;spindle organization;mitotic spindle;microtubule plus-end	NA	0.000267452	0.00361563	-0.045013	-0.00168311	0.365781	0.814668	0.969281	0.998834	1.28858	1.75889	0.814668	1.75889	9vs0	ENSSSCT00000005274	ENSSSCT00000005274.2 cds:known_by_projection chromosome:Sscrofa10.2:1:146003035:146014929:-1 gene:ENSSSCG00000004775.2 gene_biotype:protein_coding transcript_biotype:protein_coding gene_symbol:KNSTRN description:kinetochore-localized astrin/SPAG5 binding protein [Source:HGNC Symbol;Acc:HGNC:30767]
ENSSSCG00000010240	ENSSSCT00000011207	NA	GO:0043142,GO:0033567,GO:0017108	single-stranded DNA-dependent ATPase activity;DNA replication, Okazaki fragment processing;5'-flap endonuclease activity	NA	1.61851e-07	9.49611e-06	-0.061769	0.402357	0.670727	0.812575	0.958089	1.32167	1.59188	1.75634	0.812575	1.75634	9vs0	ENSSSCT00000011207	ENSSSCT00000011207.2 cds:known chromosome:Sscrofa10.2:14:77622927:77635121:-1 gene:ENSSSCG00000010240.2 gene_biotype:protein_coding transcript_biotype:protein_coding
ENSSSCG00000024563	ENSSSCT00000032383	centrosomal protein 83 [Source:HGNC Symbol;Acc:HGNC:17966]	GO:0005814,GO:0042384,GO:0048278,GO:0051660	centriole;cilium assembly;vesicle docking;establishment of centrosome localization	NA	2.00269e-06	7.07774e-05	0.174194	0.0958866	0.348848	0.812509	1.12833	1.06872	1.27354	1.75626	0.812509	1.75626	9vs0	ENSSSCT00000024929	ENSSSCT00000024929.1 cds:known_by_projection chromosome:Sscrofa10.2:5:93460238:93529504:-1 gene:ENSSSCG00000024563.1 gene_biotype:protein_coding transcript_biotype:protein_coding gene_symbol:CEP83 description:centrosomal protein 83 [Source:HGNC Symbol;Acc:HGNC:17966]
XLOC_019978	NA	NA	NA	NA	NA	5.81805e-09	6.3324e-07	0.0952264	0.400339	0.812089	0.477471	1.06823	1.31982	1.75575	1.3923	0.812089	1.75575	3vs0	NA	NA
ENSSSCG00000014979	ENSSSCT00000016341	centrosomal protein 126 [Source:HGNC Symbol;Acc:HGNC:29264]	GO:0042384,GO:0005515,GO:0031122,GO:0005813,GO:0007052,GO:0097546,GO:0035058	cilium assembly;protein binding;cytoplasmic microtubule organization;centrosome;mitotic spindle organization;ciliary base;nonmotile primary cilium assembly	NA	0.000216468	0.00306731	-0.0146882	0.212107	0.368885	0.811576	0.989871	1.15838	1.29135	1.75513	0.811576	1.75513	9vs0	ENSSSCT00000016341	ENSSSCT00000016341.2 cds:known_by_projection chromosome:Sscrofa10.2:9:36609073:36654475:1 gene:ENSSSCG00000014979.2 gene_biotype:protein_coding transcript_biotype:protein_coding gene_symbol:CEP126 description:centrosomal protein 126 [Source:HGNC Symbol;Acc:HGNC:29264]
XLOC_025695	NA	NA	NA	NA	NA	1.22488e-05	0.00031557	-0.0619537	0.309543	0.674253	0.809819	0.957966	1.23931	1.59577	1.75299	0.809819	1.75299	9vs0	NA	NA
ENSSSCG00000028734	ENSSSCT00000026832	Uncharacterized protein OS=Sus scrofa PE=4 SV=1	NA	NA	NA	0.000239808	0.00331058	-0.153477	0.272169	0.462576	0.807758	0.899081	1.20762	1.378	1.75049	0.807758	1.75049	9vs0	ENSSSCT00000026832	ENSSSCT00000026832.1 cds:known chromosome:Sscrofa10.2:16:29568386:29580049:-1 gene:ENSSSCG00000028734.1 gene_biotype:protein_coding transcript_biotype:protein_coding
ENSSSCG00000022138	ENSSSCT00000024491	NA	GO:0046872	metal ion binding	NA	5.60948e-05	0.00103634	-0.0227151	0.257266	0.807742	0.672725	0.984378	1.19521	1.75047	1.59408	0.807742	1.75047	3vs0	ENSSSCT00000024491	ENSSSCT00000024491.1 cds:known scaffold:Sscrofa10.2:JH118701.1:8435:55635:-1 gene:ENSSSCG00000022138.1 gene_biotype:protein_coding transcript_biotype:protein_coding
ENSSSCG00000004999	ENSSSCT00000005514	NA	GO:0003677,GO:0034080,GO:0000778	DNA binding;CENP-A containing nucleosome assembly;condensed nuclear chromosome kinetochore	NA	2.99908e-05	0.000638047	0.330697	0.335582	0.664551	0.806308	1.25762	1.26189	1.58507	1.74873	0.806308	1.74873	9vs0	ENSSSCT00000005514	ENSSSCT00000005514.2 cds:known chromosome:Sscrofa10.2:1:195196671:195219710:1 gene:ENSSSCG00000004999.2 gene_biotype:protein_coding transcript_biotype:protein_coding
ENSSSCG00000010243	ENSSSCT00000011212	NA	GO:0006355	regulation of transcription, DNA-templated	NA	7.48428e-06	0.000206643	0.154125	0.138001	0.405709	0.805501	1.11275	1.10038	1.32474	1.74775	0.805501	1.74775	9vs0	ENSSSCT00000011212	ENSSSCT00000011212.2 cds:novel chromosome:Sscrofa10.2:14:77889105:77906854:1 gene:ENSSSCG00000010243.2 gene_biotype:protein_coding transcript_biotype:protein_coding
ENSSSCG00000018701	NA	NA	NA	NA	NA	1.30283e-05	0.000330549	-0.197366	0.128705	0.190891	0.804869	0.872141	1.09331	1.14147	1.74699	0.804869	1.74699	9vs0	NA	NA
ENSSSCG00000015497	ENSSSCT00000016882	kelch like family member 20 [Source:HGNC Symbol;Acc:HGNC:25056]	GO:0043161,GO:0004842,GO:0016567,GO:1990390,GO:0035455,GO:0019964,GO:0006895,GO:0042787,GO:0031463,GO:0016605,GO:0005515,GO:0005802,GO:0005737,GO:0043066,GO:0005794	proteasome-mediated ubiquitin-dependent protein catabolic process;ubiquitin-protein transferase activity;protein ubiquitination;protein K33-linked ubiquitination;response to interferon-alpha;interferon-gamma binding;Golgi to endosome transport;protein ubiquitination involved in ubiquitin-dependent protein catabolic process;Cul3-RING ubiquitin ligase complex;PML body;protein binding;trans-Golgi ne…	NA	2.4955e-17	1.24941e-13	-0.339675	0.0515083	0.628961	0.802769	0.790219	1.03635	1.54645	1.74445	0.802769	1.74445	9vs0	ENSSSCT00000016882	ENSSSCT00000016882.2 cds:known_by_projection chromosome:Sscrofa10.2:9:127653092:127718046:1 gene:ENSSSCG00000015497.2 gene_biotype:protein_coding transcript_biotype:protein_coding gene_symbol:KLHL20 description:kelch like family member 20 [Source:HGNC Symbol;Acc:HGNC:25056]
ENSSSCG00000020702	ENSSSCT00000026640	SUMO1/sentrin specific peptidase 6 [Source:HGNC Symbol;Acc:HGNC:20944]	GO:0008234,GO:0006508,GO:0005737,GO:0005515,GO:0005654,GO:0090169,GO:0090234,GO:0016926,GO:0016929,GO:0070646	cysteine-type peptidase activity;proteolysis;cytoplasm;protein binding;nucleoplasm;regulation of spindle assembly;regulation of kinetochore assembly;protein desumoylation;SUMO-specific protease activity;protein modification by small protein removal	NA	5.36993e-08	3.95375e-06	0.20597	0.351005	0.623767	0.801914	1.15346	1.27545	1.54089	1.74341	0.801914	1.74341	9vs0	ENSSSCT00000026640	ENSSSCT00000026640.1 cds:known_by_projection chromosome:Sscrofa10.2:1:101173633:101227355:-1 gene:ENSSSCG00000020702.1 gene_biotype:protein_coding transcript_biotype:protein_coding gene_symbol:SENP6 description:SUMO1/sentrin specific peptidase 6 [Source:HGNC Symbol;Acc:HGNC:20944]
ENSSSCG00000026731	ENSSSCT00000022716	centrosomal protein 85 [Source:HGNC Symbol;Acc:HGNC:25309]	GO:0016020,GO:0005813,GO:0016192,GO:0005737,GO:0005515,GO:0005730,GO:0005794,GO:0000922,GO:0006469,GO:0046602,GO:0000242	membrane;centrosome;vesicle-mediated transport;cytoplasm;protein binding;nucleolus;Golgi apparatus;spindle pole;negative regulation of protein kinase activity;regulation of mitotic centrosome separation;pericentriolar material	NA	1.4007e-09	1.90993e-07	-0.144575	0.150845	0.54047	0.800414	0.904646	1.11022	1.45445	1.7416	0.800414	1.7416	9vs0	ENSSSCT00000022716	ENSSSCT00000022716.1 cds:known_by_projection scaffold:Sscrofa10.2:GL896324.1:16972:44055:1 gene:ENSSSCG00000026731.1 gene_biotype:protein_coding transcript_biotype:protein_coding gene_symbol:CEP85 description:centrosomal protein 85 [Source:HGNC Symbol;Acc:HGNC:25309]
ENSSSCG00000005000	ENSSSCT00000005515	Fanconi anemia complementation group M [Source:HGNC Symbol;Acc:HGNC:23168]	GO:0005515,GO:0005654,GO:0003682,GO:0000712,GO:0031297,GO:0043240,GO:0071821,GO:0016787,GO:0003677,GO:0003676,GO:0005524,GO:0004518,GO:0006259,GO:0090305	protein binding;nucleoplasm;chromatin binding;resolution of meiotic recombination intermediates;replication fork processing;Fanconi anaemia nuclear complex;FANCM-MHF complex;hydrolase activity;DNA binding;nucleic acid binding;ATP binding;nuclease activity;DNA metabolic process;nucleic acid phosphodiester bond hydrolysis	NA	5.13169e-06	0.000152933	0.0190976	0.316082	0.619836	0.800183	1.01333	1.24495	1.5367	1.74132	0.800183	1.74132	9vs0	ENSSSCT00000005515	ENSSSCT00000005515.2 cds:known_by_projection chromosome:Sscrofa10.2:1:195220255:195286683:-1 gene:ENSSSCG00000005000.2 gene_biotype:protein_coding transcript_biotype:protein_coding gene_symbol:FANCM description:Fanconi anemia complementation group M [Source:HGNC Symbol;Acc:HGNC:23168]
ENSSSCG00000024894	ENSSSCT00000028040	NA	GO:0005634,GO:0031123,GO:0006379,GO:0003729	nucleus;RNA 3'-end processing;mRNA cleavage;mRNA binding	NA	1.21338e-07	7.68986e-06	-0.522157	-0.121077	0.404645	0.799607	0.69633	0.919501	1.32376	1.74063	0.799607	1.74063	9vs0	ENSSSCT00000028040	ENSSSCT00000028040.1 cds:known chromosome:Sscrofa10.2:2:30415041:30415587:-1 gene:ENSSSCG00000024894.1 gene_biotype:protein_coding transcript_biotype:protein_coding
XLOC_019942	NA	NA	NA	NA	NA	1.363e-08	1.28956e-06	-0.19482	0.172922	0.798641	0.646595	0.873682	1.12734	1.73946	1.56547	0.798641	1.73946	3vs0	NA	NA
ENSSSCG00000005314	ENSSSCT00000005852	Rho guanine nucleotide exchange factor 39 [Source:HGNC Symbol;Acc:HGNC:25909]	GO:0035023,GO:0005089,GO:0043547,GO:0005886,GO:0005515,GO:0030335	regulation of Rho protein signal transduction;Rho guanyl-nucleotide exchange factor activity;positive regulation of GTPase activity;plasma membrane;protein binding;positive regulation of cell migration	NA	2.13395e-08	1.90786e-06	-0.138903	-0.144891	0.06603	0.798434	0.90821	0.904448	1.04683	1.73921	0.798434	1.73921	9vs0	ENSSSCT00000005852	ENSSSCT00000005852.2 cds:known_by_projection chromosome:Sscrofa10.2:1:264109482:264112677:-1 gene:ENSSSCG00000005314.2 gene_biotype:protein_coding transcript_biotype:protein_coding gene_symbol:ARHGEF39 description:Rho guanine nucleotide exchange factor 39 [Source:HGNC Symbol;Acc:HGNC:25909]
XLOC_015038	NA	NA	NA	NA	NA	0.000160723	0.00242375	-0.0884689	0.0802164	-0.0358037	0.797451	0.94052	1.05718	0.975488	1.73803	0.797451	1.73803	9vs0	NA	NA
XLOC_007732	TCONS_00019945	Kinetochore-associated protein 1 OS=Homo sapiens GN=KNTC1 PE=1 SV=1	GO:0000777,GO:0000922,GO:0005634,GO:0005828,GO:0005829,GO:0005886,GO:0015629,GO:1990423,GO:0005515,GO:0006461,GO:0007062,GO:0007067,GO:0007093,GO:0007096,GO:0051301	condensed chromosome kinetochore;spindle pole;nucleus;kinetochore microtubule;cytosol;plasma membrane;actin cytoskeleton;RZZ complex;protein binding;protein complex assembly;sister chromatid cohesion;mitotic nuclear division;mitotic cell cycle checkpoint;regulation of exit from mitosis;cell division	NA	0.00083387	0.00900412	0.180293	0.50865	0.377242	0.795355	1.13311	1.42272	1.29886	1.7355	0.795355	1.7355	9vs0	NA	NA
ENSSSCG00000027509	ENSSSCT00000029984	NA	GO:0006896,GO:0042147,GO:0000938,GO:0019905	Golgi to vacuole transport;retrograde transport, endosome to Golgi;GARP complex;syntaxin binding	NA	5.74434e-08	4.16811e-06	-0.0466698	0.302796	0.795086	0.730627	0.968169	1.23353	1.73518	1.65936	0.795086	1.73518	3vs0	ENSSSCT00000029984	ENSSSCT00000029984.1 cds:known_by_projection chromosome:Sscrofa10.2:3:81716210:81779070:1 gene:ENSSSCG00000027509.1 gene_biotype:protein_coding transcript_biotype:protein_coding gene_symbol:VPS54 description:VPS54, GARP complex subunit [Source:HGNC Symbol;Acc:HGNC:18652]
ENSSSCG00000015786	ENSSSCT00000017189	NA	GO:0006269,GO:0003896,GO:0006260	DNA replication, synthesis of RNA primer;DNA primase activity;DNA replication	NA	1.36317e-06	5.27702e-05	-0.0094884	0.0427175	0.415542	0.794262	0.993445	1.03005	1.3338	1.73419	0.794262	1.73419	9vs0	ENSSSCT00000017189	ENSSSCT00000017189.2 cds:known chromosome:Sscrofa10.2:15:52464597:52518969:-1 gene:ENSSSCG00000015786.2 gene_biotype:protein_coding transcript_biotype:protein_coding
ENSSSCG00000011854	ENSSSCT00000012966	leucine rich repeats and calponin homology domain containing 3 [Source:HGNC Symbol;Acc:HGNC:28637]	GO:0005515,GO:0005737	protein binding;cytoplasm	NA	8.63687e-15	7.63093e-12	-0.072341	0.077416	0.690268	0.792513	0.951093	1.05513	1.61358	1.73209	0.792513	1.73209	9vs0	ENSSSCT00000012966	ENSSSCT00000012966.2 cds:known_by_projection chromosome:Sscrofa10.2:13:143999920:144130883:1 gene:ENSSSCG00000011854.2 gene_biotype:protein_coding transcript_biotype:protein_coding gene_symbol:LRCH3 description:leucine rich repeats and calponin homology domain containing 3 [Source:HGNC Symbol;Acc:HGNC:28637]
ENSSSCG00000028815	ENSSSCT00000022416	NA	GO:0034080,GO:0000778	CENP-A containing nucleosome assembly;condensed nuclear chromosome kinetochore	NA	0.000658439	0.00748077	0.304492	0.333056	0.712916	0.790652	1.23498	1.25968	1.63911	1.72986	0.790652	1.72986	9vs0	ENSSSCT00000023490	ENSSSCT00000023490.1 cds:known scaffold:Sscrofa10.2:GL893329.2:1936:29164:-1 gene:ENSSSCG00000028815.1 gene_biotype:protein_coding transcript_biotype:protein_coding
ENSSSCG00000009714	ENSSSCT00000010650	NIMA related kinase 1 [Source:HGNC Symbol;Acc:HGNC:7744]	GO:0004713,GO:0000166,GO:0006468,GO:0005524,GO:0004672,GO:0005622,GO:0004708,GO:0000187,GO:0000165,GO:0005737,GO:0005634,GO:0042384,GO:0005515,GO:0016301,GO:0005813,GO:0000242	protein tyrosine kinase activity;nucleotide binding;protein phosphorylation;ATP binding;protein kinase activity;intracellular;MAP kinase kinase activity;activation of MAPK activity;MAPK cascade;cytoplasm;nucleus;cilium assembly;protein binding;kinase activity;centrosome;pericentriolar material	NA	7.04316e-09	7.50271e-07	0.107279	-0.106394	0.322181	0.790118	1.07719	0.928907	1.25022	1.72922	0.790118	1.72922	9vs0	ENSSSCT00000010651	ENSSSCT00000010651.2 cds:known_by_projection chromosome:Sscrofa10.2:14:21439165:21617923:1 gene:ENSSSCG00000009714.2 gene_biotype:protein_coding transcript_biotype:protein_coding gene_symbol:NEK1 description:NIMA related kinase 1 [Source:HGNC Symbol;Acc:HGNC:7744]
ENSSSCG00000009401	ENSSSCT00000010300	RB transcriptional corepressor 1 [Source:HGNC Symbol;Acc:HGNC:9884]	GO:0005634,GO:0045892,GO:0001047,GO:0005515,GO:0042802,GO:0008134,GO:0007265,GO:0031625,GO:0007346,GO:0010629,GO:0016605,GO:0006469,GO:0051219,GO:0019900,GO:0008024,GO:2000679,GO:0045445,GO:0031134,GO:0034088,GO:0043550,GO:0045842,GO:0071459,GO:0071922,GO:0006357,GO:0051726,GO:0071930,GO:0071466,GO:0048667,GO:0042551,GO:0035189,GO:0034349,GO:0097284,GO:0045651,GO:0043353,GO:0051146,GO:0045786,GO:…	nucleus;negative regulation of transcription, DNA-templated;core promoter binding;protein binding;identical protein binding;transcription factor binding;Ras protein signal transduction;ubiquitin protein ligase binding;regulation of mitotic cell cycle;negative regulation of gene expression;PML body;negative regulation of protein kinase activity;phosphoprotein binding;kinase binding;positive transc…	NA	1.75487e-16	3.61926e-13	-0.158393	-0.142207	0.338588	0.789982	0.896023	0.906132	1.26452	1.72905	0.789982	1.72905	9vs0	ENSSSCT00000010300	ENSSSCT00000010300.2 cds:known_by_projection chromosome:Sscrofa10.2:11:19648338:19770798:-1 gene:ENSSSCG00000009401.2 gene_biotype:protein_coding transcript_biotype:protein_coding gene_symbol:RB1 description:RB transcriptional corepressor 1 [Source:HGNC Symbol;Acc:HGNC:9884]
ENSSSCG00000023829	ENSSSCT00000030077	Uncharacterized protein OS=Sus scrofa GN=CCP110 PE=4 SV=1	GO:0005814,GO:0007099,GO:0032465	centriole;centriole replication;regulation of cytokinesis	Centriolar coiled-coil protein of 110 kDa [InterPro - PANTHER]	1.32355e-07	8.11415e-06	-0.165121	0.202222	0.514148	0.786091	0.891854	1.15047	1.42815	1.7244	0.786091	1.7244	9vs0	ENSSSCT00000030077	ENSSSCT00000030077.1 cds:known chromosome:Sscrofa10.2:3:26876541:26903940:-1 gene:ENSSSCG00000023829.1 gene_biotype:protein_coding transcript_biotype:protein_coding
ENSSSCG00000027383	ENSSSCT00000023827	NA	GO:0007224	smoothened signaling pathway	NA	2.37587e-05	0.000527112	-0.124891	-0.291536	0.361417	0.785984	0.917073	0.817032	1.28469	1.72427	0.785984	1.72427	9vs0	ENSSSCT00000023827	ENSSSCT00000023827.1 cds:known chromosome:Sscrofa10.2:1:208541140:208545840:-1 gene:ENSSSCG00000027383.1 gene_biotype:protein_coding transcript_biotype:protein_coding
ENSSSCG00000030568	ENSSSCT00000031432	NA	GO:0005886,GO:0005515,GO:0005654,GO:0005794,GO:0070016,GO:0032403,GO:0051721,GO:0000159	plasma membrane;protein binding;nucleoplasm;Golgi apparatus;armadillo repeat domain binding;protein complex binding;protein phosphatase 2A binding;protein phosphatase type 2A complex	NA	1.48311e-11	3.90812e-09	-0.0801008	0.279666	0.657449	0.7852	0.945992	1.21391	1.57729	1.72333	0.7852	1.72333	9vs0	ENSSSCT00000031432	ENSSSCT00000031432.1 cds:novel scaffold:Sscrofa10.2:GL894163.1:6525:19868:1 gene:ENSSSCG00000030568.1 gene_biotype:protein_coding transcript_biotype:protein_coding
ENSSSCG00000021546	ENSSSCT00000031635	NA	GO:0003700,GO:0003677,GO:0006355,GO:0005634,GO:0001078,GO:0000978,GO:0000122	transcription factor activity, sequence-specific DNA binding;DNA binding;regulation of transcription, DNA-templated;nucleus;transcriptional repressor activity, RNA polymerase II core promoter proximal region sequence-specific binding;RNA polymerase II core promoter proximal region sequence-specific DNA binding;negative regulation of transcription from RNA polymerase II promoter	NA	2.66696e-05	0.000580547	-0.00433924	0.246223	0.784603	0.714234	0.996997	1.1861	1.72262	1.64061	0.784603	1.72262	3vs0	ENSSSCT00000031635	ENSSSCT00000031635.1 cds:novel chromosome:Sscrofa10.2:3:71111823:71133223:-1 gene:ENSSSCG00000021546.1 gene_biotype:protein_coding transcript_biotype:protein_coding
ENSSSCG00000027251	ENSSSCT00000025161	cell division cycle 7 [Source:HGNC Symbol;Acc:HGNC:1745]	GO:0004713,GO:0004672,GO:0000166,GO:0006468,GO:0005524,GO:0004674,GO:0005737,GO:0006909,GO:0006270,GO:0000727,GO:0008360,GO:0018105,GO:0005634,GO:0008284,GO:0005515,GO:0015630,GO:0005654,GO:0016301,GO:0010571,GO:0010971,GO:0044770,GO:0045171	protein tyrosine kinase activity;protein kinase activity;nucleotide binding;protein phosphorylation;ATP binding;protein serine/threonine kinase activity;cytoplasm;phagocytosis;DNA replication initiation;double-strand break repair via break-induced replication;regulation of cell shape;peptidyl-serine phosphorylation;nucleus;positive regulation of cell proliferation;protein binding;microtubule cyto…	NA	5.67664e-08	4.13898e-06	-0.128035	0.426144	0.600993	0.784121	0.915077	1.34364	1.51676	1.72204	0.784121	1.72204	9vs0	ENSSSCT00000025161	ENSSSCT00000025161.1 cds:known_by_projection chromosome:Sscrofa10.2:4:136913190:136938642:1 gene:ENSSSCG00000027251.1 gene_biotype:protein_coding transcript_biotype:protein_coding gene_symbol:CDC7 description:cell division cycle 7 [Source:HGNC Symbol;Acc:HGNC:1745]
ENSSSCG00000015960	ENSSSCT00000017378	NA	GO:0004713,GO:0042733,GO:0004709,GO:0060173,GO:0000287,GO:0007010,GO:0035556,GO:0006468,GO:0004674,GO:0005737,GO:0005524,GO:0005634,GO:0000166,GO:0004672,GO:0005515,GO:0044822,GO:0007050,GO:0043065,GO:0007257,GO:0000077,GO:0000075,GO:0009314	protein tyrosine kinase activity;embryonic digit morphogenesis;MAP kinase kinase kinase activity;limb development;magnesium ion binding;cytoskeleton organization;intracellular signal transduction;protein phosphorylation;protein serine/threonine kinase activity;cytoplasm;ATP binding;nucleus;nucleotide binding;protein kinase activity;protein binding;poly(A) RNA binding;cell cycle arrest;positive re…	NA	9.6448e-06	0.000256398	0.123702	0.176442	0.522357	0.783979	1.08953	1.13009	1.4363	1.72187	0.783979	1.72187	9vs0	ENSSSCT00000017378	ENSSSCT00000017378.2 cds:known chromosome:Sscrofa10.2:15:88505944:88690361:1 gene:ENSSSCG00000015960.2 gene_biotype:protein_coding transcript_biotype:protein_coding
XLOC_023799	TCONS_00062084	Mirror-image polydactyly gene 1 protein OS=Homo sapiens GN=MIPOL1 PE=1 SV=1	GO:0005634,GO:0005515	nucleus;protein binding	NA	3.81496e-08	3.03179e-06	-0.28408	-0.457109	0.364768	0.782701	0.821265	0.728444	1.28767	1.72035	0.782701	1.72035	9vs0	NA	NA
ENSSSCG00000006645	ENSSSCT00000007281	SET domain bifurcated 1 [Source:HGNC Symbol;Acc:HGNC:10761]	GO:0032259,GO:0008168,GO:0003677,GO:0016740,GO:0005634,GO:0008270,GO:0034968,GO:0018024,GO:0005515,GO:0005694,GO:0005737,GO:0005886,GO:0007265,GO:0005654,GO:0043231,GO:0003682,GO:1990841,GO:0090309	methylation;methyltransferase activity;DNA binding;transferase activity;nucleus;zinc ion binding;histone lysine methylation;histone-lysine N-methyltransferase activity;protein binding;chromosome;cytoplasm;plasma membrane;Ras protein signal transduction;nucleoplasm;intracellular membrane-bounded organelle;chromatin binding;promoter-specific chromatin binding;positive regulation of methylation-depe…	NA	1.67827e-12	6.81286e-10	0.00712275	-0.0686303	0.310761	0.782223	1.00495	0.953543	1.24036	1.71978	0.782223	1.71978	9vs0	ENSSSCT00000007281	ENSSSCT00000007281.2 cds:known_by_projection chromosome:Sscrofa10.2:4:107510690:107547726:-1 gene:ENSSSCG00000006645.2 gene_biotype:protein_coding transcript_biotype:protein_coding gene_symbol:SETDB1 description:SET domain bifurcated 1 [Source:HGNC Symbol;Acc:HGNC:10761]
XLOC_028280	NA	NA	NA	NA	NA	0.000601226	0.00695717	-0.0149032	0.45562	0.781988	0.617238	0.989723	1.37137	1.7195	1.53394	0.781988	1.7195	3vs0	NA	NA
ENSSSCG00000006101	ENSSSCT00000006692	NA	GO:0010212,GO:0000724,GO:0008340,GO:0006974,GO:0042493,GO:0016787,GO:0003677,GO:0005524	response to ionizing radiation;double-strand break repair via homologous recombination;determination of adult lifespan;cellular response to DNA damage stimulus;response to drug;hydrolase activity;DNA binding;ATP binding	NA	1.532e-09	2.01847e-07	-0.155329	-0.281957	0.0895868	0.781501	0.897928	0.822475	1.06407	1.71892	0.781501	1.71892	9vs0	ENSSSCT00000006692	ENSSSCT00000006692.2 cds:novel chromosome:Sscrofa10.2:4:45690145:45730412:1 gene:ENSSSCG00000006101.2 gene_biotype:protein_coding transcript_biotype:protein_coding
ENSSSCG00000008561	ENSSSCT00000009366	centromere protein A [Source:HGNC Symbol;Acc:HGNC:1851]	GO:0000939,GO:0000775,GO:0005634,GO:0000780,GO:0005515,GO:0051382,GO:0000132,GO:0071459,GO:0000778,GO:0003677,GO:0000786,GO:0005694,GO:0046982	condensed chromosome inner kinetochore;chromosome, centromeric region;nucleus;condensed nuclear chromosome, centromeric region;protein binding;kinetochore assembly;establishment of mitotic spindle orientation;protein localization to chromosome, centromeric region;condensed nuclear chromosome kinetochore;DNA binding;nucleosome;chromosome;protein heterodimerization activity	NA	0.000931119	0.0098767	0.01425	0.120421	0.229458	0.780537	1.00993	1.08705	1.17239	1.71777	0.780537	1.71777	9vs0	ENSSSCT00000009366	ENSSSCT00000009366.2 cds:known_by_projection chromosome:Sscrofa10.2:3:119265407:119272400:-1 gene:ENSSSCG00000008561.2 gene_biotype:protein_coding transcript_biotype:protein_coding gene_symbol:CENPA description:centromere protein A [Source:HGNC Symbol;Acc:HGNC:1851]
XLOC_022369	NA	NA	NA	NA	NA	5.78434e-06	0.000166758	0.000588793	0.049411	0.636669	0.77925	1.00041	1.03484	1.55474	1.71624	0.77925	1.71624	9vs0	NA	NA
XLOC_009192	NA	NA	NA	NA	NA	0.000234735	0.00326123	-0.126865	0.326243	0.778487	0.548801	0.91582	1.25374	1.71533	1.46287	0.778487	1.71533	3vs0	NA	NA
ENSSSCG00000010446	ENSSSCT00000011431	AMSH-like protease [Source:RefSeq peptide;Acc:NP_001230272]	GO:0016020,GO:0005515	membrane;protein binding	NA	0.000235032	0.00326123	-0.235327	0.329249	0.421188	0.778483	0.849492	1.25636	1.33903	1.71533	0.778483	1.71533	9vs0	ENSSSCT00000011431	ENSSSCT00000011431.2 cds:known chromosome:Sscrofa10.2:14:109782799:109844276:1 gene:ENSSSCG00000010446.2 gene_biotype:protein_coding transcript_biotype:protein_coding gene_symbol:STAMBPL1 description:AMSH-like protease [Source:RefSeq peptide;Acc:NP_001230272]
ENSSSCG00000012887	ENSSSCT00000014088	NA	GO:0042799,GO:0034773,GO:0005515	histone methyltransferase activity (H4-K20 specific);histone H4-K20 trimethylation;protein binding	NA	6.73099e-07	2.99111e-05	-0.0681739	0.178101	0.777442	0.716903	0.953845	1.13139	1.71409	1.64365	0.777442	1.71409	3vs0	ENSSSCT00000014088	ENSSSCT00000014088.2 cds:known chromosome:Sscrofa10.2:2:3294895:3332625:1 gene:ENSSSCG00000012887.2 gene_biotype:protein_coding transcript_biotype:protein_coding
ENSSSCG00000021188	ENSSSCT00000030870	Isoform 3 of Ankyrin repeat domain-containing protein 26 OS=Homo sapiens GN=ANKRD26	GO:0005813	centrosome	NA	5.3612e-06	0.000157276	-0.0822183	-0.0241256	0.406328	0.777007	0.944604	0.983416	1.32531	1.71357	0.777007	1.71357	9vs0	ENSSSCT00000030870	ENSSSCT00000030870.1 cds:known chromosome:Sscrofa10.2:10:77671884:77682366:-1 gene:ENSSSCG00000021188.1 gene_biotype:protein_coding transcript_biotype:protein_coding
ENSSSCG00000017555	ENSSSCT00000019110	LUC7 like 3 pre-mRNA splicing factor [Source:HGNC Symbol;Acc:HGNC:24309]	GO:0005685,GO:0003729,GO:0006376,GO:0071004,GO:0005634,GO:0044822,GO:0005515,GO:0005654,GO:0008380	U1 snRNP;mRNA binding;mRNA splice site selection;U2-type prespliceosome;nucleus;poly(A) RNA binding;protein binding;nucleoplasm;RNA splicing	NA	3.992e-05	0.000797339	0.194201	0.0721456	0.381835	0.776279	1.14409	1.05128	1.303	1.71271	0.776279	1.71271	9vs0	ENSSSCT00000019110	ENSSSCT00000019110.2 cds:known_by_projection chromosome:Sscrofa10.2:12:27142942:27170104:1 gene:ENSSSCG00000017555.2 gene_biotype:protein_coding transcript_biotype:protein_coding gene_symbol:LUC7L3 description:LUC7 like 3 pre-mRNA splicing factor [Source:HGNC Symbol;Acc:HGNC:24309]
ENSSSCG00000027767	ENSSSCT00000022588	Uncharacterized protein OS=Sus scrofa GN=FAM35A PE=4 SV=1	NA	NA	Protein FAM35A [InterPro - PANTHER];Protein FAM35A, C-terminal domain [InterPro - Pfam]	5.08639e-08	3.85846e-06	-0.13277	0.324327	0.518923	0.775503	0.912078	1.25208	1.43289	1.71179	0.775503	1.71179	9vs0	ENSSSCT00000022588	ENSSSCT00000022588.1 cds:known_by_projection chromosome:Sscrofa10.2:14:95546846:95597448:-1 gene:ENSSSCG00000027767.1 gene_biotype:protein_coding transcript_biotype:protein_coding gene_symbol:FAM35A description:family with sequence similarity 35 member A [Source:HGNC Symbol;Acc:HGNC:28773]
ENSSSCG00000010239	ENSSSCT00000011206	RUN and FYVE domain containing 2 [Source:HGNC Symbol;Acc:HGNC:19761]	GO:0046872	metal ion binding	NA	7.27267e-07	3.148e-05	0.0786072	0.179275	0.537559	0.773618	1.056	1.13231	1.45151	1.70955	0.773618	1.70955	9vs0	ENSSSCT00000011206	ENSSSCT00000011206.2 cds:known_by_projection chromosome:Sscrofa10.2:14:77559428:77605668:-1 gene:ENSSSCG00000010239.2 gene_biotype:protein_coding transcript_biotype:protein_coding gene_symbol:RUFY2 description:RUN and FYVE domain containing 2 [Source:HGNC Symbol;Acc:HGNC:19761]
ENSSSCG00000004718	ENSSSCT00000005210	tau tubulin kinase 2 [Source:HGNC Symbol;Acc:HGNC:19141]	GO:0004713,GO:0004672,GO:0000166,GO:0006468,GO:0005524,GO:0004674,GO:0005737,GO:0008360,GO:0018105,GO:0005634,GO:0005829,GO:0005615,GO:0042384,GO:0005515,GO:0005814,GO:0035869	protein tyrosine kinase activity;protein kinase activity;nucleotide binding;protein phosphorylation;ATP binding;protein serine/threonine kinase activity;cytoplasm;regulation of cell shape;peptidyl-serine phosphorylation;nucleus;cytosol;extracellular space;cilium assembly;protein binding;centriole;ciliary transition zone	NA	0.000377688	0.00480345	0.289434	0.0622401	0.772136	0.323349	1.22216	1.04409	1.7078	1.25123	0.772136	1.7078	3vs0	ENSSSCT00000005210	ENSSSCT00000005210.2 cds:known_by_projection chromosome:Sscrofa10.2:1:143333521:143478098:1 gene:ENSSSCG00000004718.2 gene_biotype:protein_coding transcript_biotype:protein_coding gene_symbol:TTBK2 description:tau tubulin kinase 2 [Source:HGNC Symbol;Acc:HGNC:19141]
ENSSSCG00000009193	ENSSSCT00000010066	SWI/SNF-related, matrix-associated actin-dependent regulator of chromatin, subfamily a, containing DEAD/H box 1 [Source:HGNC Symbol;Acc:HGNC:18398]	GO:0000792,GO:0005634,GO:0016787,GO:0003677,GO:0005524,GO:0005515,GO:0005654,GO:0070932,GO:0035861,GO:0043044,GO:0043596,GO:0000729,GO:0051304,GO:0000018,GO:0070933	heterochromatin;nucleus;hydrolase activity;DNA binding;ATP binding;protein binding;nucleoplasm;histone H3 deacetylation;site of double-strand break;ATP-dependent chromatin remodeling;nuclear replication fork;DNA double-strand break processing;chromosome separation;regulation of DNA recombination;histone H4 deacetylation	NA	2.28256e-13	1.18221e-10	-0.282839	0.019315	0.645922	0.770334	0.821972	1.01348	1.56474	1.70566	0.770334	1.70566	9vs0	ENSSSCT00000010066	ENSSSCT00000010066.2 cds:known_by_projection chromosome:Sscrofa10.2:8:134696174:134777513:-1 gene:ENSSSCG00000009193.2 gene_biotype:protein_coding transcript_biotype:protein_coding gene_symbol:SMARCAD1 description:SWI/SNF-related, matrix-associated actin-dependent regulator of chromatin, subfamily a, containing DEAD/H box 1 [Source:HGNC Symbol;Acc:HGNC:18398]
XLOC_012884	NA	NA	NA	NA	NA	0.000523763	0.00622533	0.113317	0.31526	0.11988	0.769821	1.08171	1.24424	1.08664	1.70506	0.769821	1.70506	9vs0	NA	NA
ENSSSCG00000028228	ENSSSCT00000031737	exportin 1 [Source:HGNC Symbol;Acc:HGNC:12825]	GO:0005488,GO:0005737,GO:0005634,GO:0016020,GO:0005515,GO:0043231,GO:0005487,GO:0031965,GO:0030529,GO:0000776,GO:0000055,GO:0000056,GO:0005642,GO:0006611,GO:0008565,GO:0010824,GO:0042176,GO:0034504,GO:0046825	binding;cytoplasm;nucleus;membrane;protein binding;intracellular membrane-bounded organelle;nucleocytoplasmic transporter activity;nuclear membrane;intracellular ribonucleoprotein complex;kinetochore;ribosomal large subunit export from nucleus;ribosomal small subunit export from nucleus;annulate lamellae;protein export from nucleus;protein transporter activity;regulation of centrosome duplication…	NA	0.000213156	0.00303181	0.106588	0.191225	0.425136	0.76776	1.07668	1.14173	1.3427	1.70262	0.76776	1.70262	9vs0	ENSSSCT00000031737	ENSSSCT00000031737.1 cds:known_by_projection chromosome:Sscrofa10.2:3:84163385:84182474:1 gene:ENSSSCG00000028228.1 gene_biotype:protein_coding transcript_biotype:protein_coding gene_symbol:XPO1 description:exportin 1 [Source:HGNC Symbol;Acc:HGNC:12825]
ENSSSCG00000022323	ENSSSCT00000031488	NA	GO:0007010,GO:0005634,GO:0006357,GO:0008360,GO:0005515,GO:0005158,GO:0008286	cytoskeleton organization;nucleus;regulation of transcription from RNA polymerase II promoter;regulation of cell shape;protein binding;insulin receptor binding;insulin receptor signaling pathway	NA	4.98475e-05	0.00094534	-0.0437993	0.363837	0.766874	0.517516	0.970097	1.28684	1.70158	1.43149	0.766874	1.70158	3vs0	ENSSSCT00000031488	ENSSSCT00000031488.1 cds:known scaffold:Sscrofa10.2:JH118815.1:9835:74725:1 gene:ENSSSCG00000022323.1 gene_biotype:protein_coding transcript_biotype:protein_coding
ENSSSCG00000003888	ENSSSCT00000004301	Isoform 2 of SCL-interrupting locus protein OS=Homo sapiens GN=STIL	GO:0005814,GO:0005829,GO:0005515,GO:0000578,GO:0001701,GO:0001843,GO:0001947,GO:0007052,GO:0007224,GO:0008283,GO:0030900,GO:0030903,GO:0033504,GO:0035264,GO:0043066,GO:0051298,GO:0071539	centriole;cytosol;protein binding;embryonic axis specification;in utero embryonic development;neural tube closure;heart looping;mitotic spindle organization;smoothened signaling pathway;cell proliferation;forebrain development;notochord development;floor plate development;multicellular organism growth;negative regulation of apoptotic process;centrosome duplication;protein localization to centroso…	NA	6.37707e-05	0.00115102	0.0688612	0.26922	0.544947	0.765299	1.04889	1.20516	1.45897	1.69972	0.765299	1.69972	9vs0	ENSSSCT00000004301	ENSSSCT00000004301.2 cds:known chromosome:Sscrofa10.2:6:151775213:151813035:1 gene:ENSSSCG00000003888.2 gene_biotype:protein_coding transcript_biotype:protein_coding
ENSSSCG00000004365	ENSSSCT00000004824	lin-28 homolog B [Source:HGNC Symbol;Acc:HGNC:32207]	GO:0003677,GO:0003676,GO:0046872,GO:0006355,GO:0008270,GO:0044822,GO:0005515,GO:0003723,GO:0031054,GO:0010587,GO:0031123	DNA binding;nucleic acid binding;metal ion binding;regulation of transcription, DNA-templated;zinc ion binding;poly(A) RNA binding;protein binding;RNA binding;pre-miRNA processing;miRNA catabolic process;RNA 3'-end processing	NA	2.41654e-11	5.76134e-09	-0.169801	-0.187824	0.362108	0.765219	0.888966	0.877929	1.2853	1.69963	0.765219	1.69963	9vs0	ENSSSCT00000004824	ENSSSCT00000004824.2 cds:known_by_projection chromosome:Sscrofa10.2:1:80445447:80615997:1 gene:ENSSSCG00000004365.2 gene_biotype:protein_coding transcript_biotype:protein_coding gene_symbol:LIN28B description:lin-28 homolog B [Source:HGNC Symbol;Acc:HGNC:32207]
ENSSSCG00000024193	ENSSSCT00000028243	LysM domain containing 3 [Source:HGNC Symbol;Acc:HGNC:26969]	GO:0016020,GO:0016021	membrane;integral component of membrane	NA	1.47341e-09	1.95846e-07	-0.389844	0.128002	0.552985	0.76333	0.763212	1.09278	1.46712	1.6974	0.76333	1.6974	9vs0	ENSSSCT00000028243	ENSSSCT00000028243.1 cds:known_by_projection chromosome:Sscrofa10.2:2:100768674:100782019:-1 gene:ENSSSCG00000024193.1 gene_biotype:protein_coding transcript_biotype:protein_coding gene_symbol:LYSMD3 description:LysM domain containing 3 [Source:HGNC Symbol;Acc:HGNC:26969]
ENSSSCG00000030563	ENSSSCT00000031850	NA	GO:0005634,GO:0005622,GO:0031123,GO:0006379,GO:0003729,GO:0006396	nucleus;intracellular;RNA 3'-end processing;mRNA cleavage;mRNA binding;RNA processing	NA	1.19011e-10	2.32149e-08	-0.424877	-0.14055	0.499784	0.760403	0.744902	0.907173	1.414	1.69396	0.760403	1.69396	9vs0	ENSSSCT00000031850	ENSSSCT00000031850.1 cds:known chromosome:Sscrofa10.2:2:30324682:30326546:1 gene:ENSSSCG00000030563.1 gene_biotype:protein_coding transcript_biotype:protein_coding
ENSSSCG00000030683	ENSSSCT00000024264	Uncharacterized protein OS=Sus scrofa GN=ARL13B PE=4 SV=1	GO:0005622,GO:0005525,GO:0007264	intracellular;GTP binding;small GTPase mediated signal transduction	NA	0.000184512	0.00270377	-0.134262	-0.199317	-0.113728	0.759719	0.911136	0.870963	0.924197	1.69316	0.759719	1.69316	9vs0	ENSSSCT00000024264	ENSSSCT00000024264.1 cds:known_by_projection chromosome:Sscrofa10.2:13:176513526:176539039:-1 gene:ENSSSCG00000030683.1 gene_biotype:protein_coding transcript_biotype:protein_coding gene_symbol:ARL13B description:ADP ribosylation factor like GTPase 13B [Source:HGNC Symbol;Acc:HGNC:25419]
ENSSSCG00000006840	ENSSSCT00000007491	NA	GO:0005515	protein binding	NA	1.34851e-07	8.23361e-06	-0.0758001	0.450899	0.758544	0.717423	0.948816	1.36689	1.69178	1.64424	0.758544	1.69178	3vs0	ENSSSCT00000007491	ENSSSCT00000007491.2 cds:known_by_projection chromosome:Sscrofa10.2:4:121501063:121569055:1 gene:ENSSSCG00000006840.2 gene_biotype:protein_coding transcript_biotype:protein_coding gene_symbol:WDR47 description:WD repeat domain 47 [Source:HGNC Symbol;Acc:HGNC:29141]
XLOC_025376	NA	NA	NA	NA	NA	0.000810336	0.00881309	-0.0399231	0.0864547	0.45892	0.757176	0.972707	1.06176	1.37451	1.69018	0.757176	1.69018	9vs0	NA	NA
ENSSSCG00000016104	ENSSSCT00000017534	trafficking kinesin protein 2 [Source:HGNC Symbol;Acc:HGNC:13206]	GO:0005515	protein binding	NA	9.06516e-10	1.37534e-07	0.101286	0.156414	0.756758	0.744697	1.07273	1.11451	1.68969	1.67562	0.756758	1.68969	3vs0	ENSSSCT00000017534	ENSSSCT00000017534.2 cds:known_by_projection chromosome:Sscrofa10.2:15:116383931:116416265:-1 gene:ENSSSCG00000016104.2 gene_biotype:protein_coding transcript_biotype:protein_coding gene_symbol:TRAK2 description:trafficking kinesin protein 2 [Source:HGNC Symbol;Acc:HGNC:13206]
XLOC_022230	TCONS_00058058	Uncharacterized protein OS=Sus scrofa GN=ZNF79 PE=4 SV=1	GO:0005654,GO:0005737,GO:0031965,GO:0000977,GO:0003700,GO:0046872,GO:0006351,GO:0007010,GO:0022604,GO:0042552,GO:0045892	nucleoplasm;cytoplasm;nuclear membrane;RNA polymerase II regulatory region sequence-specific DNA binding;transcription factor activity, sequence-specific DNA binding;metal ion binding;transcription, DNA-templated;cytoskeleton organization;regulation of cell morphogenesis;myelination;negative regulation of transcription, DNA-templated	Zinc finger C2H2-type [InterPro - ProSitePatterns,ProSiteProfiles,SMART,SUPERFAMILY]	3.04155e-06	0.00010096	-0.153224	0.382746	0.756472	0.743641	0.899239	1.30382	1.68935	1.6744	0.756472	1.68935	3vs0	NA	NA
ENSSSCG00000020860	ENSSSCT00000029791	NA	GO:0008152,GO:0005524,GO:0016459,GO:0003774	metabolic process;ATP binding;myosin complex;motor activity	NA	2.04725e-05	0.000469637	0.27562	0.356509	0.755609	0.115374	1.21051	1.28032	1.68834	1.08326	0.755609	1.68834	3vs0	ENSSSCT00000029791	ENSSSCT00000029791.1 cds:known chromosome:Sscrofa10.2:15:107266790:107287529:1 gene:ENSSSCG00000020860.1 gene_biotype:protein_coding transcript_biotype:protein_coding
ENSSSCG00000009431	ENSSSCT00000010338	diacylglycerol kinase eta [Source:HGNC Symbol;Acc:HGNC:2854]	GO:0005737,GO:0005634,GO:0005768,GO:0031965,GO:0051259,GO:0007205,GO:0004143,GO:0000166,GO:0016740,GO:0016310,GO:0016301,GO:0005524,GO:0035556,GO:0005515	cytoplasm;nucleus;endosome;nuclear membrane;protein oligomerization;protein kinase C-activating G-protein coupled receptor signaling pathway;diacylglycerol kinase activity;nucleotide binding;transferase activity;phosphorylation;kinase activity;ATP binding;intracellular signal transduction;protein binding	NA	1.62776e-12	6.79139e-10	-0.103214	0.068467	0.600335	0.755508	0.930957	1.0486	1.51607	1.68823	0.755508	1.68823	9vs0	ENSSSCT00000010338	ENSSSCT00000010338.2 cds:known_by_projection chromosome:Sscrofa10.2:11:25488081:25593242:-1 gene:ENSSSCG00000009431.2 gene_biotype:protein_coding transcript_biotype:protein_coding gene_symbol:DGKH description:diacylglycerol kinase eta [Source:HGNC Symbol;Acc:HGNC:2854]
ENSSSCG00000030323	ENSSSCT00000022280	Bloom syndrome protein OS=Homo sapiens GN=BLM PE=1 SV=1	GO:0000781,GO:0000800,GO:0005730,GO:0005737,GO:0016363,GO:0016605,GO:0000405,GO:0002039,GO:0003697,GO:0005524,GO:0009378,GO:0036310,GO:0043140,GO:0051880,GO:0000079,GO:0000724,GO:0000729,GO:0000731,GO:0000732,GO:0000733,GO:0007095,GO:0010165,GO:0016925,GO:0031297,GO:0032508,GO:0045893,GO:0045910,GO:0048478,GO:0051259,GO:0051782,GO:0071479,GO:0072711,GO:0072757,GO:1901796	chromosome, telomeric region;lateral element;nucleolus;cytoplasm;nuclear matrix;PML body;bubble DNA binding;p53 binding;single-stranded DNA binding;ATP binding;four-way junction helicase activity;annealing helicase activity;ATP-dependent 3'-5' DNA helicase activity;G-quadruplex DNA binding;regulation of cyclin-dependent protein serine/threonine kinase activity;double-strand break repair via homol…	NA	8.21683e-06	0.000224394	-0.0733526	0.0400984	0.554641	0.755352	0.950427	1.02818	1.4688	1.68804	0.755352	1.68804	9vs0	ENSSSCT00000022280	ENSSSCT00000022280.1 cds:known chromosome:Sscrofa10.2:7:58374610:58379901:1 gene:ENSSSCG00000030323.1 gene_biotype:protein_coding transcript_biotype:protein_coding
ENSSSCG00000006947	ENSSSCT00000007611	synapse defective Rho GTPase homolog 2 [Source:HGNC Symbol;Acc:HGNC:25841]	GO:0007165,GO:0005515	signal transduction;protein binding	NA	1.90234e-06	6.80315e-05	-0.0332275	0.127763	0.428254	0.751872	0.977232	1.0926	1.3456	1.68398	0.751872	1.68398	9vs0	ENSSSCT00000007611	ENSSSCT00000007611.2 cds:known_by_projection chromosome:Sscrofa10.2:4:143280356:143325628:-1 gene:ENSSSCG00000006947.2 gene_biotype:protein_coding transcript_biotype:protein_coding gene_symbol:SYDE2 description:synapse defective Rho GTPase homolog 2 [Source:HGNC Symbol;Acc:HGNC:25841]
XLOC_007377	NA	NA	NA	NA	NA	7.70174e-06	0.000211869	-0.143109	0.121605	0.751269	0.603842	0.905566	1.08794	1.68327	1.51976	0.751269	1.68327	3vs0	NA	NA
ENSSSCG00000023548	ENSSSCT00000010025	NA	GO:0005737,GO:0008649,GO:0006364	cytoplasm;rRNA methyltransferase activity;rRNA processing	NA	9.62616e-11	1.98062e-08	-0.206356	-0.433054	0.177004	0.750413	0.866724	0.740692	1.13053	1.68227	0.750413	1.68227	9vs0	ENSSSCT00000010025	ENSSSCT00000010025.2 cds:known chromosome:Sscrofa10.2:8:124317963:124437200:1 gene:ENSSSCG00000023548.1 gene_biotype:protein_coding transcript_biotype:protein_coding
ENSSSCG00000027862	ENSSSCT00000029642	family with sequence similarity 200 member B [Source:HGNC Symbol;Acc:HGNC:27740]	GO:0003676	nucleic acid binding	NA	7.75576e-07	3.30352e-05	-0.242838	-0.0405498	0.256891	0.750177	0.845081	0.972284	1.1949	1.682	0.750177	1.682	9vs0	ENSSSCT00000029642	ENSSSCT00000029642.1 cds:known_by_projection chromosome:Sscrofa10.2:8:10648967:10650934:1 gene:ENSSSCG00000027862.1 gene_biotype:protein_coding transcript_biotype:protein_coding gene_symbol:FAM200B description:family with sequence similarity 200 member B [Source:HGNC Symbol;Acc:HGNC:27740]
ENSSSCG00000013314	ENSSSCT00000014540	Glutamine and serine rich 1 OS=Pan troglodytes GN=QSER1 PE=2 SV=1	GO:0016021	integral component of membrane	NA	6.642e-12	1.88232e-09	-0.0224443	0.0790874	0.627024	0.746592	0.984563	1.05635	1.54438	1.67782	0.746592	1.67782	9vs0	ENSSSCT00000014540	ENSSSCT00000014540.2 cds:known_by_projection chromosome:Sscrofa10.2:2:30443549:30531265:-1 gene:ENSSSCG00000013314.2 gene_biotype:protein_coding transcript_biotype:protein_coding gene_symbol:QSER1 description:glutamine and serine rich 1 [Source:HGNC Symbol;Acc:HGNC:26154]
ENSSSCG00000030154	ENSSSCT00000025140	NA	GO:0005634,GO:0005515	nucleus;protein binding	NA	6.28132e-12	1.83802e-09	-0.352515	0.304513	0.74433	0.684402	0.783217	1.235	1.6752	1.60704	0.74433	1.6752	3vs0	ENSSSCT00000025140	ENSSSCT00000025140.1 cds:novel chromosome:Sscrofa10.2:4:116938181:116953629:1 gene:ENSSSCG00000030154.1 gene_biotype:protein_coding transcript_biotype:protein_coding
ENSSSCG00000016138	ENSSSCT00000017571	cAMP responsive element binding protein 1 [Source:HGNC Symbol;Acc:HGNC:2345]	GO:1990589,GO:0055025,GO:0033363,GO:0033762,GO:0046887,GO:0035729,GO:0046889,GO:0060509,GO:0071294,GO:0007595,GO:0060430,GO:0060428,GO:0045672,GO:0030879,GO:0021983,GO:0071363,GO:0008361,GO:0050821,GO:0007409,GO:0000790,GO:0005667,GO:0007613,GO:0007623,GO:0040018,GO:0045600,GO:0043565,GO:0045893,GO:0042493,GO:0003700,GO:0045944,GO:0005515,GO:0005634,GO:0003677,GO:0006355,GO:0006468,GO:0000978,GO:…	ATF4-CREB1 transcription factor complex;positive regulation of cardiac muscle tissue development;secretory granule organization;response to glucagon;positive regulation of hormone secretion;cellular response to hepatocyte growth factor stimulus;positive regulation of lipid biosynthetic process;Type I pneumocyte differentiation;cellular response to zinc ion;lactation;lung saccule development;lung …	NA	3.48833e-11	7.70189e-09	-0.142509	0.229029	0.690929	0.744244	0.905942	1.17205	1.61432	1.6751	0.744244	1.6751	9vs0	ENSSSCT00000017571	ENSSSCT00000017571.2 cds:known_by_projection chromosome:Sscrofa10.2:15:122385353:122404380:-1 gene:ENSSSCG00000016138.2 gene_biotype:protein_coding transcript_biotype:protein_coding gene_symbol:CREB1 description:cAMP responsive element binding protein 1 [Source:HGNC Symbol;Acc:HGNC:2345]
ENSSSCG00000001815	ENSSSCT00000002034	NA	GO:0016818,GO:0003677,GO:0003676,GO:0005524,GO:0005634,GO:0006260,GO:0006310,GO:0008026	hydrolase activity, acting on acid anhydrides, in phosphorus-containing anhydrides;DNA binding;nucleic acid binding;ATP binding;nucleus;DNA replication;DNA recombination;ATP-dependent helicase activity	NA	4.81996e-08	3.69366e-06	-0.0923288	-0.0376626	0.431688	0.744031	0.938007	0.974232	1.34881	1.67485	0.744031	1.67485	9vs0	ENSSSCT00000002034	ENSSSCT00000002034.2 cds:known chromosome:Sscrofa10.2:7:58392583:58406965:-1 gene:ENSSSCG00000001815.2 gene_biotype:protein_coding transcript_biotype:protein_coding
ENSSSCG00000029613	ENSSSCT00000023715	synemin [Source:HGNC Symbol;Acc:HGNC:24466]	GO:0005200,GO:0005515,GO:0005912,GO:0008307,GO:0017166,GO:0043034,GO:0005882,GO:0005198,GO:0016020,GO:0042383,GO:0019215,GO:0031443,GO:0060053	structural constituent of cytoskeleton;protein binding;adherens junction;structural constituent of muscle;vinculin binding;costamere;intermediate filament;structural molecule activity;membrane;sarcolemma;intermediate filament binding;fast-twitch skeletal muscle fiber contraction;neurofilament cytoskeleton	NA	0.000480231	0.00580445	0.208263	0.109685	0.475597	0.742957	1.1553	1.07899	1.39049	1.6736	0.742957	1.6736	9vs0	ENSSSCT00000023715	ENSSSCT00000023715.1 cds:known_by_projection chromosome:Sscrofa10.2:1:154019851:154044632:1 gene:ENSSSCG00000029613.1 gene_biotype:protein_coding transcript_biotype:protein_coding gene_symbol:SYNM description:synemin [Source:HGNC Symbol;Acc:HGNC:24466]
ENSSSCG00000005124	ENSSSCT00000005649	intraflagellar transport 74 [Source:HGNC Symbol;Acc:HGNC:21424]	GO:0033630,GO:0050680,GO:0007219,GO:0060271,GO:0030992,GO:0005929,GO:0007368,GO:0007507,GO:0003334,GO:0005813,GO:0008544,GO:0045944,GO:0003682,GO:0005634,GO:0042073,GO:0042384,GO:0048487,GO:0035735	positive regulation of cell adhesion mediated by integrin;negative regulation of epithelial cell proliferation;Notch signaling pathway;cilium morphogenesis;intraciliary transport particle B;cilium;determination of left/right symmetry;heart development;keratinocyte development;centrosome;epidermis development;positive regulation of transcription from RNA polymerase II promoter;chromatin binding;nu…	NA	0.000777278	0.00851781	0.101385	0.200813	0.377805	0.742711	1.0728	1.14935	1.29936	1.67332	0.742711	1.67332	9vs0	ENSSSCT00000005649	ENSSSCT00000005649.2 cds:known_by_projection chromosome:Sscrofa10.2:1:218533045:218618046:-1 gene:ENSSSCG00000005124.2 gene_biotype:protein_coding transcript_biotype:protein_coding gene_symbol:IFT74 description:intraflagellar transport 74 [Source:HGNC Symbol;Acc:HGNC:21424]
ENSSSCG00000004548	ENSSSCT00000005023	PIF1 5'-to-3' DNA helicase [Source:HGNC Symbol;Acc:HGNC:26220]	GO:0006281,GO:0005739,GO:0005515,GO:0005634,GO:0005524,GO:0000287,GO:0000784,GO:0051974,GO:0042162,GO:0032204,GO:0043141,GO:0017116,GO:0033682,GO:0004386,GO:0044806,GO:0032211,GO:0010521,GO:0005657,GO:0003678,GO:0000723,GO:0032508,GO:0000002	DNA repair;mitochondrion;protein binding;nucleus;ATP binding;magnesium ion binding;nuclear chromosome, telomeric region;negative regulation of telomerase activity;telomeric DNA binding;regulation of telomere maintenance;ATP-dependent 5'-3' DNA helicase activity;single-stranded DNA-dependent ATP-dependent DNA helicase activity;ATP-dependent 5'-3' DNA/RNA helicase activity;helicase activity;G-quadr…	NA	0.00086638	0.00930831	-0.171035	0.120568	0.0831019	0.741935	0.888205	1.08716	1.05929	1.67242	0.741935	1.67242	9vs0	ENSSSCT00000005023	ENSSSCT00000005023.2 cds:known_by_projection chromosome:Sscrofa10.2:1:118029532:118033717:-1 gene:ENSSSCG00000004548.2 gene_biotype:protein_coding transcript_biotype:protein_coding gene_symbol:PIF1 description:PIF1 5'-to-3' DNA helicase [Source:HGNC Symbol;Acc:HGNC:26220]
ENSSSCG00000002767	ENSSSCT00000003065	translin associated factor X interacting protein 1 [Source:HGNC Symbol;Acc:HGNC:18586]	GO:0005737,GO:0005515	cytoplasm;protein binding	NA	4.11354e-05	0.000815138	0.175864	0.072301	0.0470514	0.740125	1.12964	1.05139	1.03315	1.67032	0.740125	1.67032	9vs0	ENSSSCT00000003065	ENSSSCT00000003065.2 cds:known_by_projection chromosome:Sscrofa10.2:6:25682843:25704076:-1 gene:ENSSSCG00000002767.2 gene_biotype:protein_coding transcript_biotype:protein_coding gene_symbol:TSNAXIP1 description:translin associated factor X interacting protein 1 [Source:HGNC Symbol;Acc:HGNC:18586]
ENSSSCG00000014329	ENSSSCT00000015655	cell division cycle 25C [Source:HGNC Symbol;Acc:HGNC:1727]	GO:0016787,GO:0035335,GO:0006470,GO:0004725,GO:0005634,GO:0005622,GO:0000087,GO:0004721,GO:0051301,GO:0007067,GO:0007049,GO:0005515,GO:0019901,GO:0000086,GO:0050699,GO:0005737	hydrolase activity;peptidyl-tyrosine dephosphorylation;protein dephosphorylation;protein tyrosine phosphatase activity;nucleus;intracellular;mitotic M phase;phosphoprotein phosphatase activity;cell division;mitotic nuclear division;cell cycle;protein binding;protein kinase binding;G2/M transition of mitotic cell cycle;WW domain binding;cytoplasm	NA	1.43307e-06	5.46313e-05	0.0812023	0.0633732	0.203503	0.738616	1.0579	1.04491	1.15149	1.66857	0.738616	1.66857	9vs0	ENSSSCT00000015655	ENSSSCT00000015655.2 cds:known_by_projection chromosome:Sscrofa10.2:2:145988074:146023662:-1 gene:ENSSSCG00000014329.2 gene_biotype:protein_coding transcript_biotype:protein_coding gene_symbol:CDC25C description:cell division cycle 25C [Source:HGNC Symbol;Acc:HGNC:1727]
XLOC_015713	TCONS_00041162	Isoform 3 of Vacuolar protein sorting-associated protein 54 OS=Homo sapiens GN=VPS54	GO:0000938,GO:0005829,GO:0032588,GO:0048471,GO:0019905,GO:0006896,GO:0007041,GO:0015031,GO:0040007,GO:0042147,GO:0048873,GO:0050881,GO:0060052	GARP complex;cytosol;trans-Golgi network membrane;perinuclear region of cytoplasm;syntaxin binding;Golgi to vacuole transport;lysosomal transport;protein transport;growth;retrograde transport, endosome to Golgi;homeostasis of number of cells within a tissue;musculoskeletal movement;neurofilament cytoskeleton organization	NA	6.6547e-06	0.000187541	0.09814	0.368107	0.686963	0.738534	1.07039	1.29066	1.60989	1.66848	0.738534	1.66848	9vs0	NA	NA
ENSSSCG00000004825	ENSSSCT00000005327	chondroitin sulfate synthase 1 precursor [Source:RefSeq peptide;Acc:NP_001231371]	GO:0009954,GO:0002063,GO:0051923,GO:0060349,GO:0051216,GO:0045880,GO:0016757,GO:0030206,GO:0005576,GO:0016020,GO:0030279,GO:0047238,GO:0032580,GO:0008376	proximal/distal pattern formation;chondrocyte development;sulfation;bone morphogenesis;cartilage development;positive regulation of smoothened signaling pathway;transferase activity, transferring glycosyl groups;chondroitin sulfate biosynthetic process;extracellular region;membrane;negative regulation of ossification;glucuronosyl-N-acetylgalactosaminyl-proteoglycan 4-beta-N-acetylgalactosaminyltr…	NA	7.73571e-07	3.30352e-05	-0.00857389	0.533559	0.736915	0.532497	0.994075	1.4475	1.66661	1.44643	0.736915	1.66661	3vs0	ENSSSCT00000005327	ENSSSCT00000005327.2 cds:known chromosome:Sscrofa10.2:1:155959954:156033821:-1 gene:ENSSSCG00000004825.2 gene_biotype:protein_coding transcript_biotype:protein_coding gene_symbol:CHSY1 description:chondroitin sulfate synthase 1 precursor [Source:RefSeq peptide;Acc:NP_001231371]
ENSSSCG00000030502	ENSSSCT00000027065	Cep170-like protein OS=Homo sapiens GN=CEP170P1 PE=5 SV=2	GO:0005814,GO:0005819,GO:0005874,GO:0031965,GO:0042802	centriole;spindle;microtubule;nuclear membrane;identical protein binding	NA	0.000523889	0.00622533	-0.0330322	0.127751	0.734157	0.666748	0.977364	1.09259	1.66343	1.58749	0.734157	1.66343	3vs0	ENSSSCT00000027065	ENSSSCT00000027065.1 cds:known chromosome:Sscrofa10.2:10:18692867:18755478:1 gene:ENSSSCG00000030502.1 gene_biotype:protein_coding transcript_biotype:protein_coding
ENSSSCG00000027872	ENSSSCT00000032095	Uncharacterized protein OS=Sus scrofa PE=4 SV=1	GO:0006355,GO:0048522	regulation of transcription, DNA-templated;positive regulation of cellular process	C-myb, C-terminal [InterPro - Pfam]	0.000885206	0.009497	0.00811868	0.147745	0.584886	0.732919	1.00564	1.10784	1.49992	1.662	0.732919	1.662	9vs0	ENSSSCT00000032095	ENSSSCT00000032095.1 cds:known chromosome:Sscrofa10.2:4:74317791:74325604:1 gene:ENSSSCG00000027872.1 gene_biotype:protein_coding transcript_biotype:protein_coding
ENSSSCG00000030757	ENSSSCT00000036418	IgA-inducing protein homolog OS=Homo sapiens GN=IGIP PE=3 SV=1	GO:0005576	extracellular region	NA	4.50888e-06	0.000137649	-0.46676	-0.0192432	0.436433	0.732905	0.723588	0.98675	1.35325	1.66198	0.732905	1.66198	9vs0	ENSSSCT00000036418	ENSSSCT00000036418.1 cds:known_by_projection chromosome:Sscrofa10.2:2:147887927:147889821:-1 gene:ENSSSCG00000030757.1 gene_biotype:protein_coding transcript_biotype:protein_coding gene_symbol:IGIP description:IgA-inducing protein [Source:HGNC Symbol;Acc:HGNC:33847]
ENSSSCG00000000693	ENSSSCT00000000755	non-SMC condensin I complex subunit D2 [Source:HGNC Symbol;Acc:HGNC:24305]	GO:0042393,GO:0005737,GO:0016020,GO:0005515,GO:0005654,GO:0000228,GO:0000793,GO:0000796,GO:0007076,GO:0003682,GO:0005634,GO:0005488,GO:0030261,GO:0000799,GO:0000779,GO:0010032,GO:0051304,GO:0030117,GO:0016192,GO:0006886,GO:0007067	histone binding;cytoplasm;membrane;protein binding;nucleoplasm;nuclear chromosome;condensed chromosome;condensin complex;mitotic chromosome condensation;chromatin binding;nucleus;binding;chromosome condensation;nuclear condensin complex;condensed chromosome, centromeric region;meiotic chromosome condensation;chromosome separation;membrane coat;vesicle-mediated transport;intracellular protein tran…	NA	0.000654458	0.00744694	0.184587	0.145393	0.352533	0.728676	1.13649	1.10603	1.2768	1.65712	0.728676	1.65712	9vs0	ENSSSCT00000000755	ENSSSCT00000000755.2 cds:known_by_projection chromosome:Sscrofa10.2:5:66432584:66443844:1 gene:ENSSSCG00000000693.2 gene_biotype:protein_coding transcript_biotype:protein_coding gene_symbol:NCAPD2 description:non-SMC condensin I complex subunit D2 [Source:HGNC Symbol;Acc:HGNC:24305]
ENSSSCG00000006763	ENSSSCT00000025586	BCL2 like 15 [Source:HGNC Symbol;Acc:HGNC:33624]	GO:0042981,GO:0005829,GO:0005634,GO:0005515	regulation of apoptotic process;cytosol;nucleus;protein binding	NA	0.000254684	0.0034718	0.201175	0.579052	0.727735	0.53712	1.14963	1.49387	1.65604	1.45107	0.727735	1.65604	3vs0	ENSSSCT00000025586	ENSSSCT00000025586.1 cds:known_by_projection chromosome:Sscrofa10.2:4:116879922:116887481:1 gene:ENSSSCG00000006763.2 gene_biotype:protein_coding transcript_biotype:protein_coding gene_symbol:BCL2L15 description:BCL2 like 15 [Source:HGNC Symbol;Acc:HGNC:33624]
ENSSSCG00000004120	ENSSSCT00000004555	SNF2 histone linker PHD RING helicase [Source:HGNC Symbol;Acc:HGNC:19336]	GO:0003677,GO:0046872,GO:0005524,GO:0005634,GO:0008270,GO:0006334,GO:0000786,GO:0005515,GO:0004842,GO:0006974,GO:0000209,GO:0031625	DNA binding;metal ion binding;ATP binding;nucleus;zinc ion binding;nucleosome assembly;nucleosome;protein binding;ubiquitin-protein transferase activity;cellular response to DNA damage stimulus;protein polyubiquitination;ubiquitin protein ligase binding	NA	7.40387e-16	9.26718e-13	-0.0332618	-0.189291	0.562143	0.726157	0.977208	0.877037	1.47646	1.65423	0.726157	1.65423	9vs0	ENSSSCT00000004555	ENSSSCT00000004555.2 cds:known_by_projection chromosome:Sscrofa10.2:1:21856692:21937117:1 gene:ENSSSCG00000004120.2 gene_biotype:protein_coding transcript_biotype:protein_coding gene_symbol:SHPRH description:SNF2 histone linker PHD RING helicase [Source:HGNC Symbol;Acc:HGNC:19336]
ENSSSCG00000022632	ENSSSCT00000032188	NA	GO:0003700,GO:0006355,GO:0043565	transcription factor activity, sequence-specific DNA binding;regulation of transcription, DNA-templated;sequence-specific DNA binding	NA	0.000112645	0.00181537	0.067572	0.461589	0.725803	0.55688	1.04795	1.37706	1.65382	1.47108	0.725803	1.65382	3vs0	ENSSSCT00000032188	ENSSSCT00000032188.1 cds:known chromosome:Sscrofa10.2:13:199172158:199173832:1 gene:ENSSSCG00000022632.1 gene_biotype:protein_coding transcript_biotype:protein_coding
ENSSSCG00000004263	ENSSSCT00000004712	NA	GO:0046872	metal ion binding	NA	1.09905e-05	0.00028709	-0.115449	0.0454464	0.725507	0.715826	0.923095	1.032	1.65348	1.64242	0.725507	1.65348	3vs0	ENSSSCT00000004712	ENSSSCT00000004712.2 cds:known chromosome:Sscrofa10.2:1:50213031:50234411:1 gene:ENSSSCG00000004263.2 gene_biotype:protein_coding transcript_biotype:protein_coding
XLOC_002558	NA	NA	NA	NA	NA	7.54363e-07	3.24657e-05	-0.0928085	0.23592	0.724513	0.719864	0.937696	1.17766	1.65234	1.64703	0.724513	1.65234	3vs0	NA	NA
ENSSSCG00000005987	ENSSSCT00000025217	NA	GO:0005515,GO:0005813	protein binding;centrosome	NA	2.76228e-07	1.4511e-05	0.00144898	0.159491	0.579055	0.724073	1.001	1.11689	1.49387	1.65184	0.724073	1.65184	9vs0	ENSSSCT00000006570	ENSSSCT00000006570.2 cds:known chromosome:Sscrofa10.2:4:16999359:17046968:1 gene:ENSSSCG00000005987.2 gene_biotype:protein_coding transcript_biotype:protein_coding
ENSSSCG00000005073	ENSSSCT00000005590	AT-rich interaction domain 4A [Source:HGNC Symbol;Acc:HGNC:9885]	GO:0044212,GO:0003677,GO:0005634,GO:0006357,GO:0045892,GO:0017053,GO:0045944,GO:0080182,GO:0007283,GO:0006349,GO:0034773,GO:0036124,GO:0097368,GO:0048821	transcription regulatory region DNA binding;DNA binding;nucleus;regulation of transcription from RNA polymerase II promoter;negative regulation of transcription, DNA-templated;transcriptional repressor complex;positive regulation of transcription from RNA polymerase II promoter;histone H3-K4 trimethylation;spermatogenesis;regulation of gene expression by genetic imprinting;histone H4-K20 trimethy…	NA	4.70186e-05	0.000911763	0.0995992	0.107659	0.392294	0.723052	1.07148	1.07748	1.31248	1.65067	0.723052	1.65067	9vs0	ENSSSCT00000005590	ENSSSCT00000005590.2 cds:known_by_projection chromosome:Sscrofa10.2:1:208288849:208356182:1 gene:ENSSSCG00000005073.2 gene_biotype:protein_coding transcript_biotype:protein_coding gene_symbol:ARID4A description:AT-rich interaction domain 4A [Source:HGNC Symbol;Acc:HGNC:9885]
XLOC_031067	NA	NA	NA	NA	NA	1.44525e-05	0.000358401	-0.254865	0.0605494	0.205489	0.722045	0.838066	1.04286	1.15308	1.64952	0.722045	1.64952	9vs0	NA	NA
ENSSSCG00000009395	ENSSSCT00000010294	SET domain bifurcated 2 [Source:HGNC Symbol;Acc:HGNC:20263]	GO:0003677,GO:0005634,GO:0008270,GO:0034968,GO:0018024,GO:0005515,GO:0005694,GO:0007067,GO:0007059,GO:0046974,GO:0051567	DNA binding;nucleus;zinc ion binding;histone lysine methylation;histone-lysine N-methyltransferase activity;protein binding;chromosome;mitotic nuclear division;chromosome segregation;histone methyltransferase activity (H3-K9 specific);histone H3-K9 methylation	NA	2.99186e-11	6.70713e-09	-0.224487	0.132053	0.721391	0.676718	0.855899	1.09585	1.64877	1.5985	0.721391	1.64877	3vs0	ENSSSCT00000010294	ENSSSCT00000010294.2 cds:known_by_projection chromosome:Sscrofa10.2:11:18570454:18599086:-1 gene:ENSSSCG00000009395.2 gene_biotype:protein_coding transcript_biotype:protein_coding gene_symbol:SETDB2 description:SET domain bifurcated 2 [Source:HGNC Symbol;Acc:HGNC:20263]
ENSSSCG00000005255	ENSSSCT00000005790	NA	GO:0006281,GO:0030915,GO:0000724	DNA repair;Smc5-Smc6 complex;double-strand break repair via homologous recombination	NA	1.02676e-05	0.000270559	-0.011214	0.0277433	0.546014	0.721262	0.992257	1.01942	1.46005	1.64862	0.721262	1.64862	9vs0	ENSSSCT00000005790	ENSSSCT00000005790.2 cds:known chromosome:Sscrofa10.2:1:250124995:250145630:-1 gene:ENSSSCG00000005255.2 gene_biotype:protein_coding transcript_biotype:protein_coding
XLOC_001744	NA	NA	NA	NA	NA	0.000457406	0.00560378	0.299197	0.372185	0.437898	0.721144	1.23046	1.29431	1.35463	1.64849	0.721144	1.64849	9vs0	NA	NA
ENSSSCG00000024133	ENSSSCT00000029144	Deubiquitinating protein VCIP135 OS=Homo sapiens GN=VCPIP1 PE=1 SV=2	GO:0005783,GO:0005795,GO:0004843,GO:0007067,GO:0016320,GO:0016567,GO:0035871,GO:0071108,GO:0090168	endoplasmic reticulum;Golgi stack;thiol-dependent ubiquitin-specific protease activity;mitotic nuclear division;endoplasmic reticulum membrane fusion;protein ubiquitination;protein K11-linked deubiquitination;protein K48-linked deubiquitination;Golgi reassembly	NA	2.11799e-06	7.38104e-05	-0.123967	0.111416	0.720161	0.477499	0.917661	1.08029	1.64737	1.39233	0.720161	1.64737	3vs0	ENSSSCT00000029144	ENSSSCT00000029144.1 cds:known chromosome:Sscrofa10.2:4:74259677:74275186:1 gene:ENSSSCG00000024133.1 gene_biotype:protein_coding transcript_biotype:protein_coding
XLOC_027050	TCONS_00069856	Jerky protein homolog-like OS=Mus musculus GN=Jrkl PE=2 SV=1	GO:0005634,GO:0003677,GO:0007417	nucleus;DNA binding;central nervous system development	NA	7.79453e-08	5.44265e-06	-0.333913	0.0828702	0.608747	0.7189	0.793382	1.05912	1.52493	1.64593	0.7189	1.64593	9vs0	NA	NA
XLOC_020061	NA	NA	NA	NA	NA	5.7029e-07	2.59568e-05	-0.202449	-0.0346294	0.421635	0.717534	0.869074	0.976283	1.33944	1.64437	0.717534	1.64437	9vs0	NA	NA
ENSSSCG00000016658	ENSSSCT00000018136	anillin actin binding protein [Source:HGNC Symbol;Acc:HGNC:14082]	GO:0003779,GO:0005913,GO:0098641,GO:0005654,GO:0043231,GO:0015629,GO:0000281,GO:0005826,GO:0090521,GO:0002244	actin binding;cell-cell adherens junction;cadherin binding involved in cell-cell adhesion;nucleoplasm;intracellular membrane-bounded organelle;actin cytoskeleton;mitotic cytokinesis;actomyosin contractile ring;glomerular visceral epithelial cell migration;hematopoietic progenitor cell differentiation	NA	0.000445353	0.00547846	0.222757	0.247083	0.491923	0.717378	1.16696	1.18681	1.40632	1.64419	0.717378	1.64419	9vs0	ENSSSCT00000018136	ENSSSCT00000018136.2 cds:known_by_projection chromosome:Sscrofa10.2:18:41294200:41348331:-1 gene:ENSSSCG00000016658.2 gene_biotype:protein_coding transcript_biotype:protein_coding gene_symbol:ANLN description:anillin actin binding protein [Source:HGNC Symbol;Acc:HGNC:14082]
ENSSSCG00000000554	ENSSSCT00000032540	FGFR1 oncogene partner 2 [Source:HGNC Symbol;Acc:HGNC:23098]	GO:0005515,GO:0042803,GO:0042060	protein binding;protein homodimerization activity;wound healing	NA	1.59114e-08	1.45725e-06	-0.1964	0.45395	0.717001	0.681036	0.872726	1.36979	1.64376	1.60329	0.717001	1.64376	3vs0	ENSSSCT00000000597	ENSSSCT00000000597.2 cds:known_by_projection chromosome:Sscrofa10.2:5:50344703:50375547:-1 gene:ENSSSCG00000000554.2 gene_biotype:protein_coding transcript_biotype:protein_coding gene_symbol:FGFR1OP2 description:FGFR1 oncogene partner 2 [Source:HGNC Symbol;Acc:HGNC:23098]
XLOC_002680	NA	NA	NA	NA	NA	9.52117e-07	3.9505e-05	-0.310848	0.260842	0.61293	0.716927	0.806168	1.19818	1.52936	1.64368	0.716927	1.64368	9vs0	NA	NA
ENSSSCG00000003670	ENSSSCT00000004066	rearranged L-myc fusion [Source:HGNC Symbol;Acc:HGNC:10025]	GO:0003676,GO:0046872,GO:0005515,GO:0051276,GO:0015074	nucleic acid binding;metal ion binding;protein binding;chromosome organization;DNA integration	NA	6.36331e-12	1.83802e-09	-0.152544	0.0862238	0.484519	0.71628	0.899663	1.06159	1.39912	1.64294	0.71628	1.64294	9vs0	ENSSSCT00000004066	ENSSSCT00000004066.2 cds:known_by_projection chromosome:Sscrofa10.2:6:89147722:89241759:-1 gene:ENSSSCG00000003670.2 gene_biotype:protein_coding transcript_biotype:protein_coding gene_symbol:RLF description:rearranged L-myc fusion [Source:HGNC Symbol;Acc:HGNC:10025]
ENSSSCG00000021310	ENSSSCT00000024654	NA	GO:0006351,GO:0017053,GO:0007049	transcription, DNA-templated;transcriptional repressor complex;cell cycle	NA	2.03464e-05	0.000467997	-0.298469	0.214887	0.464021	0.716265	0.813115	1.16061	1.37938	1.64292	0.716265	1.64292	9vs0	ENSSSCT00000024654	ENSSSCT00000024654.1 cds:known chromosome:Sscrofa10.2:10:15631374:15662906:1 gene:ENSSSCG00000021310.1 gene_biotype:protein_coding transcript_biotype:protein_coding
ENSSSCG00000017744	ENSSSCT00000019312	SUZ12 polycomb repressive complex 2 subunit [Source:HGNC Symbol;Acc:HGNC:17101]	GO:0005634,GO:0045596,GO:0005515,GO:0005730,GO:0035064,GO:0035098,GO:0042054,GO:0003682,GO:0008284,GO:0003723,GO:0043565,GO:0000122,GO:0000979,GO:0016571,GO:0016574,GO:0031490,GO:0032993,GO:0001739	nucleus;negative regulation of cell differentiation;protein binding;nucleolus;methylated histone binding;ESC/E(Z) complex;histone methyltransferase activity;chromatin binding;positive regulation of cell proliferation;RNA binding;sequence-specific DNA binding;negative regulation of transcription from RNA polymerase II promoter;RNA polymerase II core promoter sequence-specific DNA binding;histone m…	NA	2.52535e-05	0.000554079	-0.00373757	0.278728	0.715563	0.681996	0.997413	1.21312	1.64212	1.60436	0.715563	1.64212	3vs0	ENSSSCT00000019312	ENSSSCT00000019312.2 cds:known_by_projection chromosome:Sscrofa10.2:12:44774782:44821450:-1 gene:ENSSSCG00000017744.2 gene_biotype:protein_coding transcript_biotype:protein_coding gene_symbol:SUZ12 description:SUZ12 polycomb repressive complex 2 subunit [Source:HGNC Symbol;Acc:HGNC:17101]
ENSSSCG00000021571	ENSSSCT00000027053	kinesin family member 27 [Source:HGNC Symbol;Acc:HGNC:18632]	GO:0016887,GO:0008152,GO:0070062,GO:0000166,GO:0005524,GO:0021591,GO:0007224,GO:0005871,GO:0008017,GO:0005874,GO:0007018,GO:0003777,GO:0005515,GO:0042384,GO:0005929,GO:0003351	ATPase activity;metabolic process;extracellular exosome;nucleotide binding;ATP binding;ventricular system development;smoothened signaling pathway;kinesin complex;microtubule binding;microtubule;microtubule-based movement;microtubule motor activity;protein binding;cilium assembly;cilium;epithelial cilium movement	NA	9.11366e-05	0.001545	0.205722	0.0962693	0.253309	0.715133	1.15326	1.06901	1.19194	1.64163	0.715133	1.64163	9vs0	ENSSSCT00000027053	ENSSSCT00000027053.1 cds:known_by_projection chromosome:Sscrofa10.2:10:34991989:35042862:-1 gene:ENSSSCG00000021571.1 gene_biotype:protein_coding transcript_biotype:protein_coding gene_symbol:KIF27 description:kinesin family member 27 [Source:HGNC Symbol;Acc:HGNC:18632]
ENSSSCG00000011579	ENSSSCT00000012672	peroxisome proliferator activated receptor gamma [Source:HGNC Symbol;Acc:HGNC:9236]	GO:0003707,GO:0043401,GO:0045893,GO:0005634,GO:0003677,GO:0003700,GO:0000122,GO:0005515,GO:0045944,GO:0042802,GO:0008134,GO:0007165,GO:0043565,GO:0005794,GO:0043231,GO:0042953,GO:0044212,GO:0008217,GO:0019899,GO:0006919,GO:0008144,GO:0032869,GO:0051091,GO:0004879,GO:0090575,GO:0048469,GO:0030224,GO:0032526,GO:0042593,GO:0030374,GO:0035357,GO:0010742,GO:0048662,GO:0010745,GO:0010887,GO:0055098,GO:…	steroid hormone receptor activity;steroid hormone mediated signaling pathway;positive regulation of transcription, DNA-templated;nucleus;DNA binding;transcription factor activity, sequence-specific DNA binding;negative regulation of transcription from RNA polymerase II promoter;protein binding;positive regulation of transcription from RNA polymerase II promoter;identical protein binding;transcrip…	NA	0.000184314	0.0027035	0.00174776	0.451435	0.71507	0.274918	1.00121	1.3674	1.64156	1.20993	0.71507	1.64156	3vs0	ENSSSCT00000012672	ENSSSCT00000012672.2 cds:known_by_projection chromosome:Sscrofa10.2:13:75578055:75650239:1 gene:ENSSSCG00000011579.2 gene_biotype:protein_coding transcript_biotype:protein_coding gene_symbol:PPARG description:peroxisome proliferator activated receptor gamma [Source:HGNC Symbol;Acc:HGNC:9236]
XLOC_029191	NA	NA	NA	NA	NA	1.61221e-06	5.94971e-05	-0.175898	0.121648	0.563228	0.714659	0.885216	1.08798	1.47757	1.6411	0.714659	1.6411	9vs0	NA	NA
ENSSSCG00000030018	ENSSSCT00000025323	zinc finger protein 396 [Source:HGNC Symbol;Acc:HGNC:18824]	GO:0003700,GO:0003676,GO:0046872,GO:0006355,GO:0006351,GO:0005634,GO:0043565	transcription factor activity, sequence-specific DNA binding;nucleic acid binding;metal ion binding;regulation of transcription, DNA-templated;transcription, DNA-templated;nucleus;sequence-specific DNA binding	NA	0.000588651	0.006838	0.157986	0.113706	0.471021	0.714506	1.11573	1.082	1.38609	1.64092	0.714506	1.64092	9vs0	ENSSSCT00000025323	ENSSSCT00000025323.1 cds:known_by_projection chromosome:Sscrofa10.2:6:111645960:111651941:-1 gene:ENSSSCG00000030018.1 gene_biotype:protein_coding transcript_biotype:protein_coding gene_symbol:ZNF396 description:zinc finger protein 396 [Source:HGNC Symbol;Acc:HGNC:18824]
ENSSSCG00000027438	ENSSSCT00000028622	Isoform 1 of Centrosomal protein of 128 kDa OS=Homo sapiens GN=CEP128	GO:0000922,GO:0005814	spindle pole;centriole	NA	0.000123593	0.00197037	0.203181	0.0382342	-0.0499314	0.714156	1.15123	1.02686	0.965982	1.64052	0.714156	1.64052	9vs0	ENSSSCT00000028622	ENSSSCT00000028622.1 cds:known chromosome:Sscrofa10.2:7:109820366:109866283:-1 gene:ENSSSCG00000027438.1 gene_biotype:protein_coding transcript_biotype:protein_coding
XLOC_015440	TCONS_00040372	Uncharacterized protein OS=Sus scrofa GN=ZNF436 PE=4 SV=1	GO:0005634,GO:0043565,GO:0044212,GO:0006355	nucleus;sequence-specific DNA binding;transcription regulatory region DNA binding;regulation of transcription, DNA-templated	Krueppel-associated box [InterPro - CDD,Pfam,SMART,SUPERFAMILY];Zinc finger, RING/FYVE/PHD-type [InterPro - Gene3D];Zinc finger C2H2-type [InterPro - ProSitePatterns,ProSiteProfiles,SMART,SUPERFAMILY]	3.53815e-11	7.70189e-09	-0.134494	0.490392	0.713793	0.549189	0.910989	1.40483	1.64011	1.46326	0.713793	1.64011	3vs0	NA	NA
ENSSSCG00000015590	ENSSSCT00000016983	feline leukemia virus subgroup C receptor-related protein 1 [Source:RefSeq peptide;Acc:NP_001136318]	GO:0055085,GO:0005739,GO:0005515,GO:0006839,GO:0030218,GO:0015232,GO:0015886,GO:0097037,GO:0016020,GO:0016021,GO:0060323,GO:0048704,GO:0048536,GO:0046620,GO:0042733,GO:0035108,GO:0001568,GO:0001701,GO:0035264	transmembrane transport;mitochondrion;protein binding;mitochondrial transport;erythrocyte differentiation;heme transporter activity;heme transport;heme export;membrane;integral component of membrane;head morphogenesis;embryonic skeletal system morphogenesis;spleen development;regulation of organ growth;embryonic digit morphogenesis;limb morphogenesis;blood vessel development;in utero embryonic de…	NA	3.11019e-09	3.7372e-07	-0.312578	0.21652	0.713174	0.54619	0.805202	1.16193	1.63941	1.46022	0.713174	1.63941	3vs0	ENSSSCT00000016983	ENSSSCT00000016983.2 cds:known chromosome:Sscrofa10.2:9:143468209:143497706:-1 gene:ENSSSCG00000015590.2 gene_biotype:protein_coding transcript_biotype:protein_coding gene_symbol:FLVCR1 description:feline leukemia virus subgroup C receptor-related protein 1 [Source:RefSeq peptide;Acc:NP_001136318]
ENSSSCG00000013939	ENSSSCT00000015225	zinc finger protein 496 [Source:HGNC Symbol;Acc:HGNC:23713]	GO:0016604,GO:0043621,GO:0000122,GO:0045893,GO:0005515,GO:0005634,GO:0003677,GO:0003700,GO:0003676,GO:0046872,GO:0006355,GO:0006351,GO:0005622,GO:0000981	nuclear body;protein self-association;negative regulation of transcription from RNA polymerase II promoter;positive regulation of transcription, DNA-templated;protein binding;nucleus;DNA binding;transcription factor activity, sequence-specific DNA binding;nucleic acid binding;metal ion binding;regulation of transcription, DNA-templated;transcription, DNA-templated;intracellular;RNA polymerase II …	NA	1.2308e-05	0.000316067	0.220898	0.58879	0.713145	0.625554	1.16546	1.50398	1.63937	1.5428	0.713145	1.63937	3vs0	ENSSSCT00000015225	ENSSSCT00000015225.2 cds:known_by_projection chromosome:Sscrofa10.2:2:57953214:58026156:1 gene:ENSSSCG00000013939.2 gene_biotype:protein_coding transcript_biotype:protein_coding gene_symbol:ZNF496 description:zinc finger protein 496 [Source:HGNC Symbol;Acc:HGNC:23713]
ENSSSCG00000014114	ENSSSCT00000015417	poly(A) RNA polymerase D4, non-canonical [Source:HGNC Symbol;Acc:HGNC:26776]	GO:0005515,GO:0071044,GO:0004652,GO:0043631,GO:0005634,GO:0002244	protein binding;histone mRNA catabolic process;polynucleotide adenylyltransferase activity;RNA polyadenylation;nucleus;hematopoietic progenitor cell differentiation	NA	2.46779e-13	1.23554e-10	-0.0937344	0.120218	0.419147	0.712218	0.937094	1.0869	1.33714	1.63832	0.712218	1.63832	9vs0	ENSSSCT00000015417	ENSSSCT00000015417.2 cds:known_by_projection chromosome:Sscrofa10.2:2:90128252:90181088:1 gene:ENSSSCG00000014114.2 gene_biotype:protein_coding transcript_biotype:protein_coding gene_symbol:PAPD4 description:PAP associated domain containing 4 [Source:HGNC Symbol;Acc:HGNC:26776]
ENSSSCG00000003837	ENSSSCT00000004249	protein kinase AMP-activated catalytic subunit alpha 2 [Source:HGNC Symbol;Acc:HGNC:9377]	GO:0004713,GO:0016241,GO:0008610,GO:0071380,GO:0031669,GO:0035174,GO:0032007,GO:0004679,GO:0006950,GO:0042149,GO:0010508,GO:0042752,GO:0014850,GO:0042593,GO:0035690,GO:0010468,GO:0043066,GO:0006468,GO:0004674,GO:0005515,GO:0003682,GO:0005634,GO:0004712,GO:0004672,GO:0005524,GO:0005737,GO:0035556,GO:0031588,GO:0005654,GO:0035404	protein tyrosine kinase activity;regulation of macroautophagy;lipid biosynthetic process;cellular response to prostaglandin E stimulus;cellular response to nutrient levels;histone serine kinase activity;negative regulation of TOR signaling;AMP-activated protein kinase activity;response to stress;cellular response to glucose starvation;positive regulation of autophagy;regulation of circadian rhyth…	NA	1.09639e-06	4.43877e-05	-0.138502	0.365099	0.711757	0.458236	0.908462	1.28797	1.6378	1.37386	0.711757	1.6378	3vs0	ENSSSCT00000004249	ENSSSCT00000004249.2 cds:known_by_projection chromosome:Sscrofa10.2:6:143547628:143573947:1 gene:ENSSSCG00000003837.2 gene_biotype:protein_coding transcript_biotype:protein_coding gene_symbol:PRKAA2 description:protein kinase AMP-activated catalytic subunit alpha 2 [Source:HGNC Symbol;Acc:HGNC:9377]
ENSSSCG00000009818	ENSSSCT00000010761	NA	GO:0042073,GO:0030992,GO:0042384,GO:0015631,GO:0005813,GO:0005929	intraciliary transport;intraciliary transport particle B;cilium assembly;tubulin binding;centrosome;cilium	NA	0.000269453	0.00363302	0.207179	0.0899558	0.344123	0.711649	1.15443	1.06434	1.26938	1.63767	0.711649	1.63767	9vs0	ENSSSCT00000034041	ENSSSCT00000034041.1 cds:novel chromosome:Sscrofa10.2:14:33391468:33434723:1 gene:ENSSSCG00000009818.3 gene_biotype:protein_coding transcript_biotype:nonsense_mediated_decay
ENSSSCG00000024663	ENSSSCT00000029496	spindle and centriole associated protein 1 [Source:HGNC Symbol;Acc:HGNC:25083]	GO:0005737,GO:0005515,GO:0005814,GO:0005819,GO:0005813,GO:0090307,GO:0046599,GO:0051310	cytoplasm;protein binding;centriole;spindle;centrosome;mitotic spindle assembly;regulation of centriole replication;metaphase plate congression	NA	5.72347e-09	6.28154e-07	0.0141395	-0.0518426	0.337505	0.711353	1.00985	0.964703	1.26357	1.63734	0.711353	1.63734	9vs0	ENSSSCT00000029496	ENSSSCT00000029496.1 cds:known_by_projection chromosome:Sscrofa10.2:13:156006479:156049327:1 gene:ENSSSCG00000024663.1 gene_biotype:protein_coding transcript_biotype:protein_coding gene_symbol:SPICE1 description:spindle and centriole associated protein 1 [Source:HGNC Symbol;Acc:HGNC:25083]
ENSSSCG00000014044	ENSSSCT00000015341	nuclear receptor binding SET domain protein 1 [Source:HGNC Symbol;Acc:HGNC:14234]	GO:0032259,GO:0008168,GO:0046872,GO:0016740,GO:0005634,GO:0008270,GO:0034968,GO:0018024,GO:0005515,GO:0045893,GO:0003712,GO:0050681,GO:0000979,GO:0033135,GO:0046975,GO:0000414,GO:1903025	methylation;methyltransferase activity;metal ion binding;transferase activity;nucleus;zinc ion binding;histone lysine methylation;histone-lysine N-methyltransferase activity;protein binding;positive regulation of transcription, DNA-templated;transcription cofactor activity;androgen receptor binding;RNA polymerase II core promoter sequence-specific DNA binding;regulation of peptidyl-serine phospho…	NA	4.33722e-07	2.0681e-05	0.161459	0.106908	0.488699	0.711028	1.11842	1.07692	1.40318	1.63697	0.711028	1.63697	9vs0	ENSSSCT00000015341	ENSSSCT00000015341.2 cds:known_by_projection chromosome:Sscrofa10.2:2:82120288:82214175:1 gene:ENSSSCG00000014044.2 gene_biotype:protein_coding transcript_biotype:protein_coding gene_symbol:NSD1 description:nuclear receptor binding SET domain protein 1 [Source:HGNC Symbol;Acc:HGNC:14234]
XLOC_007474	NA	NA	NA	NA	NA	6.04339e-05	0.00110562	-0.140462	0.252792	0.662819	0.710972	0.907229	1.19151	1.58317	1.63691	0.710972	1.63691	9vs0	NA	NA
ENSSSCG00000008740	ENSSSCT00000009562	F-box and leucine rich repeat protein 5 [Source:HGNC Symbol;Acc:HGNC:13602]	GO:1903364,GO:0055072,GO:0016567,GO:0005737,GO:0061630,GO:0031146,GO:0019005,GO:0005515,GO:0005506,GO:0048471	positive regulation of cellular protein catabolic process;iron ion homeostasis;protein ubiquitination;cytoplasm;ubiquitin protein ligase activity;SCF-dependent proteasomal ubiquitin-dependent protein catabolic process;SCF ubiquitin ligase complex;protein binding;iron ion binding;perinuclear region of cytoplasm	NA	2.27673e-12	8.34061e-10	-0.205254	0.358322	0.676911	0.710852	0.867386	1.28193	1.59871	1.63677	0.710852	1.63677	9vs0	ENSSSCT00000009562	ENSSSCT00000009562.2 cds:known_by_projection chromosome:Sscrofa10.2:8:10562901:10609521:-1 gene:ENSSSCG00000008740.2 gene_biotype:protein_coding transcript_biotype:protein_coding gene_symbol:FBXL5 description:F-box and leucine rich repeat protein 5 [Source:HGNC Symbol;Acc:HGNC:13602]
ENSSSCG00000025798	ENSSSCT00000026871	NA	GO:0016021,GO:0005886,GO:0019905,GO:0050708,GO:0017157,GO:0043547,GO:0005096,GO:0030141,GO:0005515,GO:0031201,GO:0017137,GO:0016192	integral component of membrane;plasma membrane;syntaxin binding;regulation of protein secretion;regulation of exocytosis;positive regulation of GTPase activity;GTPase activator activity;secretory granule;protein binding;SNARE complex;Rab GTPase binding;vesicle-mediated transport	NA	9.86685e-06	0.000260916	-0.28368	-0.0480066	0.342944	0.709687	0.821493	0.967272	1.26834	1.63545	0.709687	1.63545	9vs0	ENSSSCT00000026871	ENSSSCT00000026871.1 cds:known scaffold:Sscrofa10.2:GL893720.2:41552:93573:-1 gene:ENSSSCG00000025798.1 gene_biotype:protein_coding transcript_biotype:protein_coding
ENSSSCG00000009491	ENSSSCT00000010407	TDP-glucose 4,6-dehydratase [Source:HGNC Symbol;Acc:HGNC:20324]	GO:0003824,GO:0055114,GO:0009225,GO:0008460,GO:0006694,GO:0003854,GO:0050662,GO:0016616	catalytic activity;oxidation-reduction process;nucleotide-sugar metabolic process;dTDP-glucose 4,6-dehydratase activity;steroid biosynthetic process;3-beta-hydroxy-delta5-steroid dehydrogenase activity;coenzyme binding;oxidoreductase activity, acting on the CH-OH group of donors, NAD or NADP as acceptor	NA	1.07508e-11	2.93594e-09	-0.176763	0.199221	0.709558	0.637929	0.884686	1.14808	1.6353	1.55609	0.709558	1.6353	3vs0	ENSSSCT00000010407	ENSSSCT00000010407.2 cds:known_by_projection chromosome:Sscrofa10.2:11:69863188:69883467:1 gene:ENSSSCG00000009491.2 gene_biotype:protein_coding transcript_biotype:protein_coding gene_symbol:TGDS description:TDP-glucose 4,6-dehydratase [Source:HGNC Symbol;Acc:HGNC:20324]
ENSSSCG00000028538	ENSSSCT00000030994	NA	GO:0046872,GO:0008270,GO:0005515	metal ion binding;zinc ion binding;protein binding	NA	2.46288e-05	0.000543326	-0.0129448	0.26007	0.700755	0.706374	0.991067	1.19754	1.62536	1.6317	0.706374	1.6317	9vs0	ENSSSCT00000030994	ENSSSCT00000030994.1 cds:known chromosome:Sscrofa10.2:X:68080063:68108403:-1 gene:ENSSSCG00000028538.1 gene_biotype:protein_coding transcript_biotype:protein_coding
ENSSSCG00000020921	ENSSSCT00000026836	ubiquitin specific peptidase 33 [Source:HGNC Symbol;Acc:HGNC:20059]	GO:0007411,GO:0044297,GO:0016477,GO:0005515,GO:0008234,GO:0008233,GO:0016787,GO:0043161,GO:0004197,GO:0046872,GO:0006508,GO:0008270,GO:0061136,GO:0004843,GO:0036459,GO:0016579,GO:0006511,GO:0048471,GO:0005654,GO:0005794,GO:0009267,GO:0005925,GO:0005813,GO:0005776,GO:0001664,GO:0010506,GO:0017160,GO:0032092,GO:0070536,GO:0050821,GO:0032091,GO:0008277,GO:0051298,GO:0071108	axon guidance;cell body;cell migration;protein binding;cysteine-type peptidase activity;peptidase activity;hydrolase activity;proteasome-mediated ubiquitin-dependent protein catabolic process;cysteine-type endopeptidase activity;metal ion binding;proteolysis;zinc ion binding;regulation of proteasomal protein catabolic process;thiol-dependent ubiquitin-specific protease activity;thiol-dependent ub…	NA	3.17381e-07	1.61049e-05	-0.0602109	0.264008	0.705743	0.635414	0.959124	1.20081	1.63098	1.55338	0.705743	1.63098	3vs0	ENSSSCT00000026836	ENSSSCT00000026836.1 cds:known_by_projection chromosome:Sscrofa10.2:6:125758945:125798579:1 gene:ENSSSCG00000020921.1 gene_biotype:protein_coding transcript_biotype:protein_coding gene_symbol:USP33 description:ubiquitin specific peptidase 33 [Source:HGNC Symbol;Acc:HGNC:20059]
ENSSSCG00000014239	ENSSSCT00000015559	centrosomal protein 120 [Source:HGNC Symbol;Acc:HGNC:26690]	GO:0005515,GO:0010825,GO:0022027,GO:0030953,GO:0032886,GO:0045724,GO:0021987,GO:0032880,GO:0008283,GO:0051297,GO:0008022,GO:0022008,GO:0005814,GO:0005813,GO:0000226	protein binding;positive regulation of centrosome duplication;interkinetic nuclear migration;astral microtubule organization;regulation of microtubule-based process;positive regulation of cilium assembly;cerebral cortex development;regulation of protein localization;cell proliferation;centrosome organization;protein C-terminus binding;neurogenesis;centriole;centrosome;microtubule cytoskeleton org…	NA	1.12261e-10	2.23733e-08	0.16656	0.322677	0.644115	0.704326	1.12238	1.25065	1.56278	1.62938	0.704326	1.62938	9vs0	ENSSSCT00000015559	ENSSSCT00000015559.2 cds:known_by_projection chromosome:Sscrofa10.2:2:132182292:132269436:-1 gene:ENSSSCG00000014239.2 gene_biotype:protein_coding transcript_biotype:protein_coding gene_symbol:CEP120 description:centrosomal protein 120 [Source:HGNC Symbol;Acc:HGNC:26690]
ENSSSCG00000000779	ENSSSCT00000000843	kinesin family member 21A [Source:HGNC Symbol;Acc:HGNC:19349]	GO:0016887,GO:0008152,GO:0000166,GO:0005524,GO:0005871,GO:0008017,GO:0005515,GO:0005874,GO:0007018,GO:0003777	ATPase activity;metabolic process;nucleotide binding;ATP binding;kinesin complex;microtubule binding;protein binding;microtubule;microtubule-based movement;microtubule motor activity	NA	2.46341e-05	0.000543326	0.090936	0.223014	0.593996	0.704184	1.06506	1.16717	1.50942	1.62922	0.704184	1.62922	9vs0	ENSSSCT00000000843	ENSSSCT00000000843.2 cds:known_by_projection chromosome:Sscrofa10.2:5:73380996:73586157:-1 gene:ENSSSCG00000000779.2 gene_biotype:protein_coding transcript_biotype:protein_coding gene_symbol:KIF21A description:kinesin family member 21A [Source:HGNC Symbol;Acc:HGNC:19349]
ENSSSCG00000008963	ENSSSCT00000009818	amphiregulin [Source:HGNC Symbol;Acc:HGNC:651]	GO:0060598,GO:0060750,GO:0032355,GO:0060749,GO:0060744,GO:0005737,GO:0005634,GO:0005622,GO:0005615,GO:0007186,GO:0005515,GO:0009986,GO:0007173,GO:0045740,GO:0008284,GO:0016021,GO:0016020,GO:0008083,GO:0005154	dichotomous subdivision of terminal units involved in mammary gland duct morphogenesis;epithelial cell proliferation involved in mammary gland duct elongation;response to estradiol;mammary gland alveolus development;mammary gland branching involved in thelarche;cytoplasm;nucleus;intracellular;extracellular space;G-protein coupled receptor signaling pathway;protein binding;cell surface;epidermal g…	NA	5.21279e-06	0.000154126	-0.132011	0.702244	0.572813	0.206239	0.912558	1.62703	1.48742	1.15368	0.702244	1.62703	2vs0	ENSSSCT00000009818	ENSSSCT00000009818.2 cds:known chromosome:Sscrofa10.2:8:74568826:74579007:1 gene:ENSSSCG00000008963.2 gene_biotype:protein_coding transcript_biotype:protein_coding gene_symbol:AREG description:amphiregulin [Source:HGNC Symbol;Acc:HGNC:651]
ENSSSCG00000021893	ENSSSCT00000029907	Rho associated coiled-coil containing protein kinase 1 [Source:HGNC Symbol;Acc:HGNC:10251]	GO:0005856,GO:0004713,GO:0004672,GO:0000166,GO:0007165,GO:0046872,GO:0016740,GO:0016310,GO:0016301,GO:0006468,GO:0005524,GO:0004674,GO:0035556,GO:0030036,GO:0017048,GO:0005515,GO:0032956,GO:0007249,GO:0050900,GO:0016525,GO:0032091,GO:0090002,GO:0030866,GO:0035509,GO:1903140,GO:1903347,GO:0045616,GO:0050901,GO:0007159,GO:0022614,GO:0005886,GO:0043524,GO:0001726,GO:0030027,GO:0032060,GO:0051451,GO:…	cytoskeleton;protein tyrosine kinase activity;protein kinase activity;nucleotide binding;signal transduction;metal ion binding;transferase activity;phosphorylation;kinase activity;protein phosphorylation;ATP binding;protein serine/threonine kinase activity;intracellular signal transduction;actin cytoskeleton organization;Rho GTPase binding;protein binding;regulation of actin cytoskeleton organiza…	NA	8.6521e-08	5.8803e-06	0.049926	0.0444512	0.460845	0.70057	1.03521	1.03129	1.37635	1.62515	0.70057	1.62515	9vs0	ENSSSCT00000029907	ENSSSCT00000029907.1 cds:known_by_projection chromosome:Sscrofa10.2:6:98713997:98861692:-1 gene:ENSSSCG00000021893.1 gene_biotype:protein_coding transcript_biotype:protein_coding gene_symbol:ROCK1 description:Rho associated coiled-coil containing protein kinase 1 [Source:HGNC Symbol;Acc:HGNC:10251]
ENSSSCG00000009568	ENSSSCT00000010489	zinc finger MYM-type containing 5 [Source:HGNC Symbol;Acc:HGNC:13029]	GO:0005515,GO:0000981,GO:0008270	protein binding;RNA polymerase II transcription factor activity, sequence-specific DNA binding;zinc ion binding	NA	1.93247e-11	4.91961e-09	-0.0636054	0.277247	0.595328	0.700227	0.95687	1.21188	1.51082	1.62476	0.700227	1.62476	9vs0	ENSSSCT00000010489	ENSSSCT00000010489.2 cds:known_by_projection chromosome:Sscrofa10.2:11:86976089:87004308:-1 gene:ENSSSCG00000009568.2 gene_biotype:protein_coding transcript_biotype:protein_coding gene_symbol:ZMYM5 description:zinc finger MYM-type containing 5 [Source:HGNC Symbol;Acc:HGNC:13029]
ENSSSCG00000014901	ENSSSCT00000016256	PCF11 cleavage and polyadenylation factor subunit [Source:HGNC Symbol;Acc:HGNC:30097]	GO:0005737,GO:0006369,GO:0005849,GO:0006378,GO:0006379,GO:0003729,GO:0000993	cytoplasm;termination of RNA polymerase II transcription;mRNA cleavage factor complex;mRNA polyadenylation;mRNA cleavage;mRNA binding;RNA polymerase II core binding	NA	4.77806e-07	2.22877e-05	0.128116	0.450864	0.568558	0.69865	1.09287	1.36686	1.48304	1.62299	0.69865	1.62299	9vs0	ENSSSCT00000016256	ENSSSCT00000016256.2 cds:known_by_projection chromosome:Sscrofa10.2:9:19211763:19238971:1 gene:ENSSSCG00000014901.2 gene_biotype:protein_coding transcript_biotype:protein_coding gene_symbol:PCF11 description:PCF11 cleavage and polyadenylation factor subunit [Source:HGNC Symbol;Acc:HGNC:30097]
ENSSSCG00000004577	ENSSSCT00000005056	interactor of little elongation complex ELL subunit 2 [Source:HGNC Symbol;Acc:HGNC:29885]	GO:0005634,GO:0008023,GO:0005515,GO:0015030,GO:0042795,GO:0035327,GO:0045945,GO:0035363,GO:0042796	nucleus;transcription elongation factor complex;protein binding;Cajal body;snRNA transcription from RNA polymerase II promoter;transcriptionally active chromatin;positive regulation of transcription from RNA polymerase III promoter;histone locus body;snRNA transcription from RNA polymerase III promoter	NA	1.58129e-08	1.45712e-06	-0.0877706	-0.0156439	0.376923	0.698262	0.940976	0.989215	1.29857	1.62255	0.698262	1.62255	9vs0	ENSSSCT00000025364	ENSSSCT00000025364.1 cds:known_by_projection chromosome:Sscrofa10.2:1:123254928:123339939:1 gene:ENSSSCG00000004577.2 gene_biotype:protein_coding transcript_biotype:protein_coding gene_symbol:ICE2 description:interactor of little elongation complex ELL subunit 2 [Source:HGNC Symbol;Acc:HGNC:29885]
XLOC_018923	NA	NA	NA	NA	NA	1.27264e-08	1.23906e-06	-0.323303	0.19883	0.697056	0.654674	0.799238	1.14777	1.62119	1.57426	0.697056	1.62119	3vs0	NA	NA
ENSSSCG00000014094	ENSSSCT00000015395	angiogenic factor with G-patch and FHA domains 1 [Source:HGNC Symbol;Acc:HGNC:24684]	GO:0005737,GO:0005576,GO:0005515,GO:0048471,GO:0007155,GO:0001938,GO:0045766,GO:0003676	cytoplasm;extracellular region;protein binding;perinuclear region of cytoplasm;cell adhesion;positive regulation of endothelial cell proliferation;positive regulation of angiogenesis;nucleic acid binding	NA	2.1859e-11	5.47204e-09	-0.0617637	0.224532	0.666958	0.694916	0.958092	1.1684	1.58772	1.61879	0.694916	1.61879	9vs0	ENSSSCT00000015395	ENSSSCT00000015395.2 cds:known_by_projection chromosome:Sscrofa10.2:2:87506804:87552657:1 gene:ENSSSCG00000014094.2 gene_biotype:protein_coding transcript_biotype:protein_coding gene_symbol:AGGF1 description:angiogenic factor with G-patch and FHA domains 1 [Source:HGNC Symbol;Acc:HGNC:24684]
ENSSSCG00000011049	ENSSSCT00000012093	DNA cross-link repair 1C [Source:HGNC Symbol;Acc:HGNC:17642]	GO:0036297,GO:0035312,GO:0031848,GO:0000784,GO:0000715,GO:0006303,GO:0003684,GO:0090305,GO:0005515,GO:0008409,GO:0000014,GO:0070419,GO:0051276,GO:0006302,GO:0006310,GO:0030183,GO:0010212,GO:0000723,GO:0033151	interstrand cross-link repair;5'-3' exodeoxyribonuclease activity;protection from non-homologous end joining at telomere;nuclear chromosome, telomeric region;nucleotide-excision repair, DNA damage recognition;double-strand break repair via nonhomologous end joining;damaged DNA binding;nucleic acid phosphodiester bond hydrolysis;protein binding;5'-3' exonuclease activity;single-stranded DNA endode…	NA	5.15592e-09	5.8227e-07	-0.066928	0.0467713	0.470218	0.694653	0.954669	1.03295	1.38532	1.6185	0.694653	1.6185	9vs0	ENSSSCT00000012093	ENSSSCT00000012093.1 cds:known_by_projection chromosome:Sscrofa10.2:10:51553277:51597276:1 gene:ENSSSCG00000011049.1 gene_biotype:protein_coding transcript_biotype:protein_coding gene_symbol:DCLRE1C description:DNA cross-link repair 1C [Source:HGNC Symbol;Acc:HGNC:17642]
ENSSSCG00000020965	ENSSSCT00000029303	LysM, putative peptidoglycan-binding, domain containing 1 [Source:HGNC Symbol;Acc:HGNC:32070]	GO:0005515	protein binding	NA	4.72758e-05	0.000913878	-0.162755	0.16059	0.599869	0.69446	0.893318	1.11774	1.51558	1.61828	0.69446	1.61828	9vs0	ENSSSCT00000029303	ENSSSCT00000029303.1 cds:known chromosome:Sscrofa10.2:4:107335192:107349361:1 gene:ENSSSCG00000020965.1 gene_biotype:protein_coding transcript_biotype:protein_coding gene_symbol:LYSMD1 description:LysM, putative peptidoglycan-binding, domain containing 1 [Source:HGNC Symbol;Acc:HGNC:32070]
ENSSSCG00000009779	ENSSSCT00000025142	M-phase phosphoprotein 9 [Source:HGNC Symbol;Acc:HGNC:7215]	GO:0005737,GO:0005886,GO:0016020,GO:0005814,GO:0005794,GO:0005813	cytoplasm;plasma membrane;membrane;centriole;Golgi apparatus;centrosome	NA	3.04493e-06	0.00010096	0.098707	0.131266	0.357233	0.694387	1.07081	1.09525	1.28097	1.6182	0.694387	1.6182	9vs0	ENSSSCT00000010721	ENSSSCT00000010721.2 cds:known_by_projection chromosome:Sscrofa10.2:14:31362377:31416450:1 gene:ENSSSCG00000009779.2 gene_biotype:protein_coding transcript_biotype:protein_coding gene_symbol:MPHOSPH9 description:M-phase phosphoprotein 9 [Source:HGNC Symbol;Acc:HGNC:7215]
ENSSSCG00000011026	ENSSSCT00000012068	Rho GTPase activating protein 12 [Source:HGNC Symbol;Acc:HGNC:16348]	GO:0002011,GO:0007165,GO:0005515	morphogenesis of an epithelial sheet;signal transduction;protein binding	NA	1.59772e-06	5.91078e-05	0.145339	0.273893	0.478006	0.694168	1.10599	1.20907	1.39282	1.61795	0.694168	1.61795	9vs0	ENSSSCT00000012068	ENSSSCT00000012068.2 cds:known_by_projection chromosome:Sscrofa10.2:10:47054283:47173388:-1 gene:ENSSSCG00000011026.2 gene_biotype:protein_coding transcript_biotype:protein_coding gene_symbol:ARHGAP12 description:Rho GTPase activating protein 12 [Source:HGNC Symbol;Acc:HGNC:16348]
XLOC_017039	NA	NA	NA	NA	NA	0.000574355	0.00668745	0.127222	0.0482336	0.693892	0.579604	1.09219	1.034	1.61764	1.49444	0.693892	1.61764	3vs0	NA	NA
ENSSSCG00000015306	ENSSSCT00000016679	claudin 12 [Source:HGNC Symbol;Acc:HGNC:2034]	GO:0016021,GO:0016020,GO:0005886,GO:0005923,GO:0005198,GO:0030054,GO:0016328,GO:0071944	integral component of membrane;membrane;plasma membrane;bicellular tight junction;structural molecule activity;cell junction;lateral plasma membrane;cell periphery	NA	2.64725e-12	9.34513e-10	-0.382965	0.177243	0.693142	0.582907	0.76686	1.13072	1.6168	1.49786	0.693142	1.6168	3vs0	ENSSSCT00000016679	ENSSSCT00000016679.2 cds:known_by_projection chromosome:Sscrofa10.2:9:77000788:77006411:-1 gene:ENSSSCG00000015306.2 gene_biotype:protein_coding transcript_biotype:protein_coding gene_symbol:CLDN12 description:claudin 12 [Source:HGNC Symbol;Acc:HGNC:2034]
XLOC_029097	NA	NA	NA	NA	NA	0.000443885	0.00546936	-0.0177135	0.230463	0.479148	0.690769	0.987797	1.17321	1.39392	1.61414	0.690769	1.61414	9vs0	NA	NA
ENSSSCG00000009534	ENSSSCT00000010452	NA	GO:0005615	extracellular space	NA	8.00111e-09	8.12005e-07	-0.285315	-0.203573	0.444965	0.690612	0.820563	0.868397	1.36128	1.61397	0.690612	1.61397	9vs0	ENSSSCT00000010452	ENSSSCT00000010452.2 cds:novel chromosome:Sscrofa10.2:11:78484671:78490845:-1 gene:ENSSSCG00000009534.2 gene_biotype:protein_coding transcript_biotype:protein_coding
XLOC_009110	NA	NA	NA	NA	NA	1.24279e-09	1.75247e-07	-0.304319	0.147789	0.64114	0.690435	0.809824	1.10787	1.55956	1.61377	0.690435	1.61377	9vs0	NA	NA
ENSSSCG00000023052	ENSSSCT00000025549	NA	GO:0005524,GO:0051276,GO:0005515,GO:0005694	ATP binding;chromosome organization;protein binding;chromosome	NA	7.42739e-09	7.69449e-07	-0.0109343	0.066336	0.573088	0.690247	0.99245	1.04705	1.4877	1.61356	0.690247	1.61356	9vs0	ENSSSCT00000025549	ENSSSCT00000025549.1 cds:known chromosome:Sscrofa10.2:6:96830848:96891401:-1 gene:ENSSSCG00000023052.1 gene_biotype:protein_coding transcript_biotype:protein_coding
XLOC_002505	NA	NA	NA	NA	NA	6.1332e-05	0.00111797	-0.132038	0.285602	0.690214	0.653831	0.912542	1.21892	1.61352	1.57334	0.690214	1.61352	3vs0	NA	NA
ENSSSCG00000008816	ENSSSCT00000009646	nuclear transcription factor, X-box binding like 1 [Source:HGNC Symbol;Acc:HGNC:18726]	GO:0016021,GO:0016020,GO:0003700,GO:0046872,GO:0006355,GO:0005634,GO:0008270,GO:0005515,GO:0001078,GO:0006366,GO:0000977,GO:0000122	integral component of membrane;membrane;transcription factor activity, sequence-specific DNA binding;metal ion binding;regulation of transcription, DNA-templated;nucleus;zinc ion binding;protein binding;transcriptional repressor activity, RNA polymerase II core promoter proximal region sequence-specific binding;transcription from RNA polymerase II promoter;RNA polymerase II regulatory region sequ…	NA	7.41435e-09	7.69449e-07	-0.284274	0.0871555	0.689909	0.315784	0.821155	1.06227	1.61318	1.24469	0.689909	1.61318	3vs0	ENSSSCT00000009646	ENSSSCT00000009646.2 cds:known_by_projection chromosome:Sscrofa10.2:8:39789238:39845522:-1 gene:ENSSSCG00000008816.2 gene_biotype:protein_coding transcript_biotype:protein_coding gene_symbol:NFXL1 description:nuclear transcription factor, X-box binding like 1 [Source:HGNC Symbol;Acc:HGNC:18726]
XLOC_002654	NA	NA	NA	NA	NA	0.000363875	0.00467527	-0.119946	-0.0515575	0.415914	0.689123	0.920222	0.964894	1.33414	1.6123	0.689123	1.6123	9vs0	NA	NA
ENSSSCG00000006014	ENSSSCT00000006600	NA	GO:0000228,GO:0005515	nuclear chromosome;protein binding	NA	3.46294e-05	0.000711333	-0.0554543	0.20088	0.507884	0.688954	0.962291	1.1494	1.42196	1.61211	0.688954	1.61211	9vs0	ENSSSCT00000033947	ENSSSCT00000033947.1 cds:known chromosome:Sscrofa10.2:4:23059568:23081950:-1 gene:ENSSSCG00000006014.3 gene_biotype:protein_coding transcript_biotype:protein_coding gene_symbol:RAD21
XLOC_028454	NA	NA	NA	NA	NA	5.0751e-05	0.000957639	-0.356891	0.171049	0.46934	0.688903	0.780845	1.12588	1.38448	1.61206	0.688903	1.61206	9vs0	NA	NA
ENSSSCG00000008096	ENSSSCT00000008869	zinc finger CCCH-type containing 6 [Source:HGNC Symbol;Acc:HGNC:24762]	GO:0046872	metal ion binding	NA	1.02871e-07	6.86722e-06	-0.139938	-0.167839	0.318984	0.68812	0.907558	0.890175	1.24745	1.61118	0.68812	1.61118	9vs0	ENSSSCT00000008869	ENSSSCT00000008869.2 cds:known_by_projection chromosome:Sscrofa10.2:3:45682451:45717528:-1 gene:ENSSSCG00000008096.2 gene_biotype:protein_coding transcript_biotype:protein_coding gene_symbol:ZC3H6 description:zinc finger CCCH-type containing 6 [Source:HGNC Symbol;Acc:HGNC:24762]
ENSSSCG00000010672	ENSSSCT00000011673	RAB11 family interacting protein 2 [Source:HGNC Symbol;Acc:HGNC:29152]	GO:0005515,GO:0005654,GO:0042803,GO:0005768,GO:0043231,GO:0019901,GO:0030010,GO:0005737,GO:0045055,GO:0017137,GO:0035773	protein binding;nucleoplasm;protein homodimerization activity;endosome;intracellular membrane-bounded organelle;protein kinase binding;establishment of cell polarity;cytoplasm;regulated exocytosis;Rab GTPase binding;insulin secretion involved in cellular response to glucose stimulus	NA	2.20906e-09	2.78948e-07	-0.20006	0.105534	0.593128	0.687807	0.870514	1.07589	1.50851	1.61083	0.687807	1.61083	9vs0	ENSSSCT00000011673	ENSSSCT00000011673.1 cds:known_by_projection chromosome:Sscrofa10.2:14:139586852:139625203:-1 gene:ENSSSCG00000010672.1 gene_biotype:protein_coding transcript_biotype:protein_coding gene_symbol:RAB11FIP2 description:RAB11 family interacting protein 2 [Source:HGNC Symbol;Acc:HGNC:29152]
ENSSSCG00000023727	ENSSSCT00000033129	NA	GO:0005515	protein binding	NA	1.34864e-09	1.87562e-07	-0.0807815	0.151903	0.362113	0.686576	0.945545	1.11103	1.28531	1.60946	0.686576	1.60946	9vs0	ENSSSCT00000033129	ENSSSCT00000033129.1 cds:known chromosome:Sscrofa10.2:12:36478921:36549647:-1 gene:ENSSSCG00000023727.2 gene_biotype:protein_coding transcript_biotype:protein_coding gene_symbol:TRIM37
ENSSSCG00000014283	ENSSSCT00000015606	kinesin family member 3A [Source:HGNC Symbol;Acc:HGNC:6319]	GO:0030990,GO:1903887,GO:0061351,GO:0036334,GO:0016939,GO:0021904,GO:0009953,GO:0001947,GO:0021542,GO:0060122,GO:0032391,GO:0035058,GO:0050679,GO:0072372,GO:0031512,GO:0060271,GO:0005929,GO:0021915,GO:0008017,GO:0007368,GO:0007507,GO:0043005,GO:0042384,GO:0009952,GO:0001701,GO:0007224,GO:0001822,GO:0008544,GO:0005515,GO:0016887,GO:0008152,GO:0000166,GO:0005524,GO:0005871,GO:0005874,GO:0007018,GO:…	intraciliary transport particle;motile primary cilium assembly;neural precursor cell proliferation;epidermal stem cell homeostasis;kinesin II complex;dorsal/ventral neural tube patterning;dorsal/ventral pattern formation;heart looping;dentate gyrus development;inner ear receptor stereocilium organization;photoreceptor connecting cilium;nonmotile primary cilium assembly;positive regulation of epit…	NA	2.72771e-11	6.2076e-09	-0.0140635	0.0748991	0.496423	0.685938	0.990299	1.05329	1.41071	1.60875	0.685938	1.60875	9vs0	ENSSSCT00000015606	ENSSSCT00000015606.2 cds:known_by_projection chromosome:Sscrofa10.2:2:140468005:140537950:-1 gene:ENSSSCG00000014283.2 gene_biotype:protein_coding transcript_biotype:protein_coding gene_symbol:KIF3A description:kinesin family member 3A [Source:HGNC Symbol;Acc:HGNC:6319]
ENSSSCG00000017673	ENSSSCT00000019237	integrator complex subunit 2 [Source:HGNC Symbol;Acc:HGNC:29241]	GO:0005622,GO:0016020,GO:0005515,GO:0032039,GO:0016180	intracellular;membrane;protein binding;integrator complex;snRNA processing	NA	7.54288e-17	2.26588e-13	-0.228956	0.00657288	0.620219	0.68593	0.853252	1.00457	1.53711	1.60874	0.68593	1.60874	9vs0	ENSSSCT00000019237	ENSSSCT00000019237.2 cds:known_by_projection chromosome:Sscrofa10.2:12:37757017:37869840:1 gene:ENSSSCG00000017673.2 gene_biotype:protein_coding transcript_biotype:protein_coding gene_symbol:INTS2 description:integrator complex subunit 2 [Source:HGNC Symbol;Acc:HGNC:29241]
ENSSSCG00000028378	ENSSSCT00000031797	NA	GO:0046872,GO:0046972,GO:0043996,GO:0043995,GO:0043982,GO:0043981,GO:0043984,GO:0000123	metal ion binding;histone acetyltransferase activity (H4-K16 specific);histone acetyltransferase activity (H4-K8 specific);histone acetyltransferase activity (H4-K5 specific);histone H4-K8 acetylation;histone H4-K5 acetylation;histone H4-K16 acetylation;histone acetyltransferase complex	NA	4.59611e-07	2.1573e-05	0.17265	0.199497	0.529578	0.685798	1.12713	1.1483	1.44351	1.60859	0.685798	1.60859	9vs0	ENSSSCT00000031797	ENSSSCT00000031797.1 cds:novel chromosome:Sscrofa10.2:17:44564890:44608892:-1 gene:ENSSSCG00000028378.1 gene_biotype:protein_coding transcript_biotype:protein_coding
ENSSSCG00000005132	ENSSSCT00000005658	cyclin dependent kinase inhibitor 2B [Source:HGNC Symbol;Acc:HGNC:1788]	GO:0008285,GO:0007050,GO:0048536,GO:2000134,GO:0016310,GO:0016301,GO:0005634,GO:0005737,GO:0031670,GO:0031668,GO:0030511,GO:0030219,GO:0042326,GO:0000086,GO:0004861,GO:0050680,GO:0007093,GO:0000079,GO:0005515,GO:0019901,GO:0005654	negative regulation of cell proliferation;cell cycle arrest;spleen development;negative regulation of G1/S transition of mitotic cell cycle;phosphorylation;kinase activity;nucleus;cytoplasm;cellular response to nutrient;cellular response to extracellular stimulus;positive regulation of transforming growth factor beta receptor signaling pathway;megakaryocyte differentiation;negative regulation of …	NA	4.16784e-06	0.000130419	0.225189	0.685349	0.437629	-0.309833	1.16893	1.60809	1.35438	0.806735	0.685349	1.60809	2vs0	ENSSSCT00000005658	ENSSSCT00000005658.1 cds:known_by_projection chromosome:Sscrofa10.2:1:223956057:223958921:1 gene:ENSSSCG00000005132.2 gene_biotype:protein_coding transcript_biotype:protein_coding gene_symbol:CDKN2B description:cyclin dependent kinase inhibitor 2B [Source:HGNC Symbol;Acc:HGNC:1788]
ENSSSCG00000022942	ENSSSCT00000029950	NA	GO:0008270	zinc ion binding	NA	2.41986e-05	0.000535893	-0.181812	0.0846711	0.480529	0.685278	0.881595	1.06045	1.39526	1.60801	0.685278	1.60801	9vs0	ENSSSCT00000029950	ENSSSCT00000029950.1 cds:novel scaffold:Sscrofa10.2:GL895293.1:77478:95569:-1 gene:ENSSSCG00000022942.1 gene_biotype:protein_coding transcript_biotype:protein_coding
XLOC_024047	TCONS_00062644	Centrosomal protein of 128 kDa OS=Homo sapiens GN=CEP128 PE=1 SV=2	GO:0005737,GO:0005815	cytoplasm;microtubule organizing center	NA	4.47602e-08	3.50156e-06	-0.228602	-0.376511	-0.194672	0.685032	0.853462	0.770298	0.873771	1.60774	0.685032	1.60774	9vs0	NA	NA
ENSSSCG00000011767	ENSSSCT00000012878	tetratricopeptide repeat domain 14 [Source:HGNC Symbol;Acc:HGNC:24697]	GO:0003676,GO:0005515	nucleic acid binding;protein binding	NA	8.06526e-05	0.00140047	0.121835	0.285817	0.394897	0.684867	1.08812	1.2191	1.31485	1.60755	0.684867	1.60755	9vs0	ENSSSCT00000012878	ENSSSCT00000012878.2 cds:known_by_projection chromosome:Sscrofa10.2:13:127816069:127825400:1 gene:ENSSSCG00000011767.2 gene_biotype:protein_coding transcript_biotype:protein_coding gene_symbol:TTC14 description:tetratricopeptide repeat domain 14 [Source:HGNC Symbol;Acc:HGNC:24697]
ENSSSCG00000021439	ENSSSCT00000026637	coiled-coil domain containing 66 [Source:HGNC Symbol;Acc:HGNC:27709]	GO:0060060,GO:0050908,GO:0046548	post-embryonic retina morphogenesis in camera-type eye;detection of light stimulus involved in visual perception;retinal rod cell development	NA	4.56438e-05	0.000889195	0.101924	0.177825	0.518059	0.684442	1.0732	1.13118	1.43203	1.60708	0.684442	1.60708	9vs0	ENSSSCT00000030246	ENSSSCT00000030246.1 cds:known_by_projection chromosome:Sscrofa10.2:13:42284163:42341496:1 gene:ENSSSCG00000021439.1 gene_biotype:protein_coding transcript_biotype:protein_coding gene_symbol:CCDC66 description:coiled-coil domain containing 66 [Source:HGNC Symbol;Acc:HGNC:27709]
ENSSSCG00000000265	ENSSSCT00000000284	extra spindle pole bodies like 1, separase [Source:HGNC Symbol;Acc:HGNC:16856]	GO:0045143,GO:0007127,GO:0000212,GO:0000070,GO:0007059,GO:0008233,GO:0008234,GO:0007067,GO:0004197,GO:0006508,GO:0005634,GO:0005737,GO:1901970,GO:0051307,GO:0072686,GO:0005813,GO:0005515	homologous chromosome segregation;meiosis I;meiotic spindle organization;mitotic sister chromatid segregation;chromosome segregation;peptidase activity;cysteine-type peptidase activity;mitotic nuclear division;cysteine-type endopeptidase activity;proteolysis;nucleus;cytoplasm;positive regulation of mitotic sister chromatid separation;meiotic chromosome separation;mitotic spindle;centrosome;protei…	NA	0.000460273	0.00562514	0.188772	0.0594989	0.23771	0.683806	1.13979	1.0421	1.17912	1.60637	0.683806	1.60637	9vs0	ENSSSCT00000000284	ENSSSCT00000000284.2 cds:known_by_projection chromosome:Sscrofa10.2:5:18922778:18945491:1 gene:ENSSSCG00000000265.2 gene_biotype:protein_coding transcript_biotype:protein_coding gene_symbol:ESPL1 description:extra spindle pole bodies like 1, separase [Source:HGNC Symbol;Acc:HGNC:16856]
ENSSSCG00000004589	ENSSSCT00000005070	ring finger protein 111 [Source:HGNC Symbol;Acc:HGNC:17384]	GO:0031398,GO:0007389,GO:0030511,GO:0000209,GO:0030579,GO:0061630,GO:0045893,GO:0005737,GO:0043234,GO:0005515,GO:0005634,GO:0046872,GO:0008270,GO:0016567,GO:0005730,GO:0032184	positive regulation of protein ubiquitination;pattern specification process;positive regulation of transforming growth factor beta receptor signaling pathway;protein polyubiquitination;ubiquitin-dependent SMAD protein catabolic process;ubiquitin protein ligase activity;positive regulation of transcription, DNA-templated;cytoplasm;protein complex;protein binding;nucleus;metal ion binding;zinc ion …	NA	6.6643e-14	4.03716e-11	-0.0797269	0.421802	0.683532	0.614656	0.946237	1.3396	1.60607	1.53119	0.683532	1.60607	3vs0	ENSSSCT00000005070	ENSSSCT00000005070.2 cds:known_by_projection chromosome:Sscrofa10.2:1:124961867:125109541:-1 gene:ENSSSCG00000004589.2 gene_biotype:protein_coding transcript_biotype:protein_coding gene_symbol:RNF111 description:ring finger protein 111 [Source:HGNC Symbol;Acc:HGNC:17384]
ENSSSCG00000002418	ENSSSCT00000002687	fibronectin leucine rich transmembrane protein 2 [Source:HGNC Symbol;Acc:HGNC:3761]	GO:0061343,GO:0071711,GO:0005104,GO:0045499,GO:0007411,GO:2001222,GO:0051965,GO:0005911,GO:0008543,GO:0005925,GO:0003007,GO:0005887,GO:0005515,GO:0005615,GO:0016021,GO:0016020,GO:0070062	cell adhesion involved in heart morphogenesis;basement membrane organization;fibroblast growth factor receptor binding;chemorepellent activity;axon guidance;regulation of neuron migration;positive regulation of synapse assembly;cell-cell junction;fibroblast growth factor receptor signaling pathway;focal adhesion;heart morphogenesis;integral component of plasma membrane;protein binding;extracellul…	NA	2.15326e-07	1.19785e-05	-0.433532	0.0494187	0.683332	0.366109	0.740447	1.03485	1.60584	1.28887	0.683332	1.60584	3vs0	ENSSSCT00000002687	ENSSSCT00000002687.1 cds:known_by_projection chromosome:Sscrofa10.2:7:114357205:114359187:1 gene:ENSSSCG00000002418.1 gene_biotype:protein_coding transcript_biotype:protein_coding gene_symbol:FLRT2 description:fibronectin leucine rich transmembrane protein 2 [Source:HGNC Symbol;Acc:HGNC:3761]
ENSSSCG00000004289	ENSSSCT00000004742	centrosomal protein 162 [Source:HGNC Symbol;Acc:HGNC:21107]	GO:0005737,GO:0042384,GO:0005515,GO:0005654,GO:0005814,GO:0005813,GO:0005879	cytoplasm;cilium assembly;protein binding;nucleoplasm;centriole;centrosome;axonemal microtubule	NA	2.48565e-06	8.48511e-05	-0.021084	0.199605	0.506124	0.682016	0.985492	1.14838	1.42023	1.60438	0.682016	1.60438	9vs0	ENSSSCT00000004742	ENSSSCT00000004742.2 cds:known_by_projection chromosome:Sscrofa10.2:1:59662883:59756860:-1 gene:ENSSSCG00000004289.2 gene_biotype:protein_coding transcript_biotype:protein_coding gene_symbol:CEP162 description:centrosomal protein 162 [Source:HGNC Symbol;Acc:HGNC:21107]
ENSSSCG00000008952	ENSSSCT00000009806	Ras association domain family member 6 [Source:HGNC Symbol;Acc:HGNC:20796]	GO:0007165,GO:0005515	signal transduction;protein binding	NA	2.24719e-09	2.78948e-07	-0.142402	0.166464	0.477229	0.681957	0.906009	1.1223	1.39207	1.60431	0.681957	1.60431	9vs0	ENSSSCT00000009806	ENSSSCT00000009806.2 cds:known_by_projection chromosome:Sscrofa10.2:8:73876359:73898510:-1 gene:ENSSSCG00000008952.2 gene_biotype:protein_coding transcript_biotype:protein_coding gene_symbol:RASSF6 description:Ras association domain family member 6 [Source:HGNC Symbol;Acc:HGNC:20796]
ENSSSCG00000004113	ENSSSCT00000004548	NA	GO:0016021,GO:0005886,GO:0019905,GO:0050708,GO:0017157,GO:0043547,GO:0005096,GO:0030141,GO:0005515,GO:0031201,GO:0017137,GO:0016192	integral component of membrane;plasma membrane;syntaxin binding;regulation of protein secretion;regulation of exocytosis;positive regulation of GTPase activity;GTPase activator activity;secretory granule;protein binding;SNARE complex;Rab GTPase binding;vesicle-mediated transport	NA	9.74736e-05	0.00161953	0.151149	0.262061	0.508112	0.681813	1.11045	1.19919	1.42219	1.60415	0.681813	1.60415	9vs0	ENSSSCT00000004548	ENSSSCT00000004548.2 cds:known chromosome:Sscrofa10.2:1:20542866:20706592:-1 gene:ENSSSCG00000004113.2 gene_biotype:protein_coding transcript_biotype:protein_coding
ENSSSCG00000015313	ENSSSCT00000016686	KRIT1, ankyrin repeat containing [Source:HGNC Symbol;Acc:HGNC:1573]	GO:0005856,GO:2000114,GO:0045454,GO:0016525,GO:0032092,GO:0005737,GO:0043234,GO:0005515,GO:0005886,GO:0005615,GO:0005874,GO:0008017,GO:0005546,GO:0005911,GO:0032403,GO:0001937,GO:0010596,GO:2000352	cytoskeleton;regulation of establishment of cell polarity;cell redox homeostasis;negative regulation of angiogenesis;positive regulation of protein binding;cytoplasm;protein complex;protein binding;plasma membrane;extracellular space;microtubule;microtubule binding;phosphatidylinositol-4,5-bisphosphate binding;cell-cell junction;protein complex binding;negative regulation of endothelial cell prol…	NA	2.49244e-10	4.51041e-08	-0.184512	-0.0674468	0.433087	0.680313	0.879947	0.954325	1.35012	1.60249	0.680313	1.60249	9vs0	ENSSSCT00000016686	ENSSSCT00000016686.2 cds:known_by_projection chromosome:Sscrofa10.2:9:78873034:78909021:-1 gene:ENSSSCG00000015313.2 gene_biotype:protein_coding transcript_biotype:protein_coding gene_symbol:KRIT1 description:KRIT1, ankyrin repeat containing [Source:HGNC Symbol;Acc:HGNC:1573]
XLOC_029446	TCONS_00073631	Heat shock 70 kDa protein 6 OS=Sus scrofa GN=HSPA6 PE=1 SV=1	GO:0000151,GO:0000795,GO:0001673,GO:0002199,GO:0005739,GO:0005788,GO:0005793,GO:0005814,GO:0005829,GO:0005925,GO:0008180,GO:0009986,GO:0016234,GO:0030176,GO:0030496,GO:0034663,GO:0036128,GO:0042470,GO:0043209,GO:0044297,GO:0048471,GO:0070062,GO:0072562,GO:0072687,GO:0001664,GO:0001948,GO:0005524,GO:0031072,GO:0031625,GO:0042623,GO:0042826,GO:0043022,GO:0044183,GO:0051082,GO:0051787,GO:0051861,GO:…	ubiquitin ligase complex;synaptonemal complex;male germ cell nucleus;zona pellucida receptor complex;mitochondrion;endoplasmic reticulum lumen;endoplasmic reticulum-Golgi intermediate compartment;centriole;cytosol;focal adhesion;COP9 signalosome;cell surface;inclusion body;integral component of endoplasmic reticulum membrane;midbody;endoplasmic reticulum chaperone complex;CatSper complex;melanoso…	NA	0.000338675	0.00439062	-0.284392	0.0357405	0.304915	0.680244	0.821088	1.02508	1.23535	1.60241	0.680244	1.60241	9vs0	NA	NA
ENSSSCG00000000612	ENSSSCT00000022782	activating transcription factor 7 interacting protein [Source:HGNC Symbol;Acc:HGNC:20092]	GO:0005667,GO:0003714,GO:0000122,GO:0016887,GO:0005737,GO:0005634,GO:0045892,GO:0005515,GO:0045893,GO:0005654,GO:0006306,GO:0045898	transcription factor complex;transcription corepressor activity;negative regulation of transcription from RNA polymerase II promoter;ATPase activity;cytoplasm;nucleus;negative regulation of transcription, DNA-templated;protein binding;positive regulation of transcription, DNA-templated;nucleoplasm;DNA methylation;regulation of RNA polymerase II transcriptional preinitiation complex assembly	NA	1.13207e-10	2.23733e-08	-0.139903	-0.124423	0.259123	0.680053	0.90758	0.917371	1.19675	1.6022	0.680053	1.6022	9vs0	ENSSSCT00000022782	ENSSSCT00000022782.1 cds:known_by_projection chromosome:Sscrofa10.2:5:61444247:61571485:-1 gene:ENSSSCG00000000612.2 gene_biotype:protein_coding transcript_biotype:protein_coding gene_symbol:ATF7IP description:activating transcription factor 7 interacting protein [Source:HGNC Symbol;Acc:HGNC:20092]
ENSSSCG00000000217	ENSSSCT00000000233	NA	GO:0007165,GO:0097149,GO:0000915,GO:0090307,GO:0008017,GO:0043547,GO:0005096	signal transduction;centralspindlin complex;actomyosin contractile ring assembly;mitotic spindle assembly;microtubule binding;positive regulation of GTPase activity;GTPase activator activity	NA	0.000307972	0.00404701	0.0490754	0.223582	0.419152	0.679954	1.0346	1.16763	1.33714	1.60209	0.679954	1.60209	9vs0	ENSSSCT00000000233	ENSSSCT00000000233.2 cds:novel chromosome:Sscrofa10.2:5:16400377:16403999:1 gene:ENSSSCG00000000217.2 gene_biotype:protein_coding transcript_biotype:protein_coding
ENSSSCG00000011071	ENSSSCT00000012115	threonine synthase like 1 [Source:HGNC Symbol;Acc:HGNC:26160]	GO:0005737,GO:0009088,GO:0004795,GO:0030170,GO:0005634,GO:0005739,GO:0005654	cytoplasm;threonine biosynthetic process;threonine synthase activity;pyridoxal phosphate binding;nucleus;mitochondrion;nucleoplasm	NA	2.97039e-14	2.12453e-11	-0.378341	-0.281763	0.249023	0.679623	0.769322	0.822585	1.1884	1.60172	0.679623	1.60172	9vs0	ENSSSCT00000012115	ENSSSCT00000012115.2 cds:known_by_projection chromosome:Sscrofa10.2:10:55702104:55704335:-1 gene:ENSSSCG00000011071.2 gene_biotype:protein_coding transcript_biotype:protein_coding gene_symbol:THNSL1 description:threonine synthase like 1 [Source:HGNC Symbol;Acc:HGNC:26160]
ENSSSCG00000003857	ENSSSCT00000004269	NA	GO:0016567,GO:0004842,GO:0005488,GO:0051438,GO:0031462,GO:0005515	protein ubiquitination;ubiquitin-protein transferase activity;binding;regulation of ubiquitin-protein transferase activity;Cul2-RING ubiquitin ligase complex;protein binding	NA	1.11782e-07	7.33175e-06	-0.103223	0.162254	0.679274	0.6125	0.930951	1.11903	1.60133	1.52891	0.679274	1.60133	3vs0	ENSSSCT00000004269	ENSSSCT00000004269.2 cds:novel chromosome:Sscrofa10.2:6:147142411:147255939:-1 gene:ENSSSCG00000003857.2 gene_biotype:protein_coding transcript_biotype:protein_coding
ENSSSCG00000004639	ENSSSCT00000005124	ubiquitin specific peptidase 8 [Source:HGNC Symbol;Acc:HGNC:12631]	GO:0008234,GO:0008233,GO:0016787,GO:0043161,GO:0005829,GO:0004197,GO:0006508,GO:0031313,GO:0061136,GO:0004843,GO:0036459,GO:0016579,GO:0006511,GO:0005737,GO:0005769,GO:0005515,GO:0005913,GO:0098641,GO:0005654,GO:0005794,GO:0030496,GO:0007032,GO:0000281,GO:0070536,GO:0019897,GO:0071108	cysteine-type peptidase activity;peptidase activity;hydrolase activity;proteasome-mediated ubiquitin-dependent protein catabolic process;cytosol;cysteine-type endopeptidase activity;proteolysis;extrinsic component of endosome membrane;regulation of proteasomal protein catabolic process;thiol-dependent ubiquitin-specific protease activity;thiol-dependent ubiquitinyl hydrolase activity;protein deub…	NA	2.56384e-07	1.37532e-05	0.170431	0.0139434	0.542484	0.678802	1.12539	1.00971	1.45648	1.60081	0.678802	1.60081	9vs0	ENSSSCT00000005124	ENSSSCT00000005124.2 cds:known_by_projection chromosome:Sscrofa10.2:1:134748670:134815999:-1 gene:ENSSSCG00000004639.2 gene_biotype:protein_coding transcript_biotype:protein_coding gene_symbol:USP8 description:ubiquitin specific peptidase 8 [Source:HGNC Symbol;Acc:HGNC:12631]
ENSSSCG00000014898	ENSSSCT00000016253	Isoform 2 of DNA damage-induced apoptosis suppressor protein OS=Homo sapiens GN=DDIAS	GO:0044424,GO:0007049	intracellular part;cell cycle	NA	3.06996e-05	0.000650527	-0.065712	0.139743	0.285539	0.677653	0.955474	1.10171	1.21887	1.59954	0.677653	1.59954	9vs0	ENSSSCT00000016253	ENSSSCT00000016253.2 cds:known_by_projection chromosome:Sscrofa10.2:9:18876947:18896503:-1 gene:ENSSSCG00000014898.2 gene_biotype:protein_coding transcript_biotype:protein_coding gene_symbol:DDIAS description:DNA damage induced apoptosis suppressor [Source:HGNC Symbol;Acc:HGNC:26351]
ENSSSCG00000002738	ENSSSCT00000003034	zinc finger protein 23 [Source:HGNC Symbol;Acc:HGNC:13023]	GO:0003700,GO:0003676,GO:0046872,GO:0006355	transcription factor activity, sequence-specific DNA binding;nucleic acid binding;metal ion binding;regulation of transcription, DNA-templated	NA	3.32234e-05	0.000689248	-0.000293688	0.312209	0.605273	0.676734	0.999796	1.24161	1.52127	1.59852	0.676734	1.59852	9vs0	ENSSSCT00000003034	ENSSSCT00000003034.2 cds:known_by_projection chromosome:Sscrofa10.2:6:13975957:13977825:-1 gene:ENSSSCG00000002738.2 gene_biotype:protein_coding transcript_biotype:protein_coding gene_symbol:ZNF23 description:zinc finger protein 23 [Source:HGNC Symbol;Acc:HGNC:13023]
ENSSSCG00000008389	ENSSSCT00000009186	poly(A) polymerase gamma [Source:HGNC Symbol;Acc:HGNC:14982]	GO:0005737,GO:0046872,GO:0005634,GO:0016020,GO:0005654,GO:0004652,GO:0043631,GO:0003723,GO:0031123,GO:0006378,GO:0016779	cytoplasm;metal ion binding;nucleus;membrane;nucleoplasm;polynucleotide adenylyltransferase activity;RNA polyadenylation;RNA binding;RNA 3'-end processing;mRNA polyadenylation;nucleotidyltransferase activity	NA	3.71939e-06	0.00011861	0.0101577	0.26983	0.575763	0.676385	1.00707	1.20567	1.49047	1.59813	0.676385	1.59813	9vs0	ENSSSCT00000009186	ENSSSCT00000009186.2 cds:known_by_projection chromosome:Sscrofa10.2:3:85082448:85116899:-1 gene:ENSSSCG00000008389.2 gene_biotype:protein_coding transcript_biotype:protein_coding gene_symbol:PAPOLG description:poly(A) polymerase gamma [Source:HGNC Symbol;Acc:HGNC:14982]
ENSSSCG00000016045	ENSSSCT00000017470	PMS1 homolog 1, mismatch repair system component [Source:HGNC Symbol;Acc:HGNC:9121]	GO:0016887,GO:0005524,GO:0032389,GO:0030983,GO:0006298,GO:0003697	ATPase activity;ATP binding;MutLalpha complex;mismatched DNA binding;mismatch repair;single-stranded DNA binding	NA	1.42413e-07	8.5526e-06	-0.198459	-0.0767671	0.594425	0.674632	0.871481	0.94818	1.50987	1.59619	0.674632	1.59619	9vs0	ENSSSCT00000017470	ENSSSCT00000017470.2 cds:known_by_projection chromosome:Sscrofa10.2:15:105424453:105513101:1 gene:ENSSSCG00000016045.2 gene_biotype:protein_coding transcript_biotype:protein_coding gene_symbol:PMS1 description:PMS1 homolog 1, mismatch repair system component [Source:HGNC Symbol;Acc:HGNC:9121]
ENSSSCG00000025792	ENSSSCT00000027317	NA	GO:0005525,GO:0003924,GO:0042254	GTP binding;GTPase activity;ribosome biogenesis	NA	1.01649e-07	6.81596e-06	0.00910305	0.111721	0.593855	0.674411	1.00633	1.08052	1.50927	1.59594	0.674411	1.59594	9vs0	ENSSSCT00000027317	ENSSSCT00000027317.1 cds:known chromosome:Sscrofa10.2:8:59002304:59009753:-1 gene:ENSSSCG00000025792.1 gene_biotype:protein_coding transcript_biotype:protein_coding
ENSSSCG00000006184	ENSSSCT00000006778	telomeric repeat binding factor 1 [Source:HGNC Symbol;Acc:HGNC:11728]	GO:0045141,GO:0000783,GO:0000784,GO:0042162,GO:0005515,GO:0005634,GO:0003677,GO:0031627,GO:0003691,GO:0000723,GO:0042803,GO:0005730,GO:0051974,GO:0003720,GO:0007004,GO:0043130,GO:0008301,GO:0008156,GO:0032211,GO:0098505,GO:0070187,GO:1904792,GO:1904850,GO:1904911	meiotic telomere clustering;nuclear telomere cap complex;nuclear chromosome, telomeric region;telomeric DNA binding;protein binding;nucleus;DNA binding;telomeric loop formation;double-stranded telomeric DNA binding;telomere maintenance;protein homodimerization activity;nucleolus;negative regulation of telomerase activity;telomerase activity;telomere maintenance via telomerase;ubiquitin binding;DN…	NA	6.27419e-14	4.03716e-11	-0.354095	0.0721026	0.488616	0.674066	0.782361	1.05125	1.4031	1.59556	0.674066	1.59556	9vs0	ENSSSCT00000006778	ENSSSCT00000006778.2 cds:known_by_projection chromosome:Sscrofa10.2:4:68342514:68375882:-1 gene:ENSSSCG00000006184.2 gene_biotype:protein_coding transcript_biotype:protein_coding gene_symbol:TERF1 description:telomeric repeat binding factor 1 [Source:HGNC Symbol;Acc:HGNC:11728]
ENSSSCG00000023955	ENSSSCT00000023145	DNA repair protein RAD51 OS=Sus scrofa GN=pigRAD51 PE=2 SV=1	GO:0000794,GO:0005654,GO:0000150,GO:0000400,GO:0003690,GO:0003697,GO:0004520,GO:0005524,GO:0008094,GO:0000730,GO:0006312,GO:0007131,GO:0010212,GO:0042148,GO:0070192	condensed nuclear chromosome;nucleoplasm;recombinase activity;four-way junction DNA binding;double-stranded DNA binding;single-stranded DNA binding;endodeoxyribonuclease activity;ATP binding;DNA-dependent ATPase activity;DNA recombinase assembly;mitotic recombination;reciprocal meiotic recombination;response to ionizing radiation;strand invasion;chromosome organization involved in meiotic cell cy…	NA	0.000482996	0.00583167	-0.182481	0.0333364	0.0341853	0.673854	0.881187	1.02338	1.02398	1.59533	0.673854	1.59533	9vs0	ENSSSCT00000023145	ENSSSCT00000023145.1 cds:known chromosome:Sscrofa10.2:12:35497810:35517095:1 gene:ENSSSCG00000023955.1 gene_biotype:protein_coding transcript_biotype:protein_coding
ENSSSCG00000016073	ENSSSCT00000023196	NA	GO:0016021,GO:0016020,GO:0005622,GO:0006505,GO:0016788,GO:0006886	integral component of membrane;membrane;intracellular;GPI anchor metabolic process;hydrolase activity, acting on ester bonds;intracellular protein transport	NA	4.50576e-06	0.000137649	-0.156371	0.0627823	0.407526	0.671903	0.89728	1.04448	1.32641	1.59317	0.671903	1.59317	9vs0	ENSSSCT00000023196	ENSSSCT00000023196.1 cds:known chromosome:Sscrofa10.2:15:111897542:111949361:1 gene:ENSSSCG00000016073.2 gene_biotype:protein_coding transcript_biotype:protein_coding
XLOC_023783	NA	NA	NA	NA	NA	8.90324e-05	0.00151831	-0.1611	0.00162911	-0.0145751	0.671866	0.894343	1.00113	0.989948	1.59313	0.671866	1.59313	9vs0	NA	NA
ENSSSCG00000026290	ENSSSCT00000028020	Bardet-Biedl syndrome 12 [Source:HGNC Symbol;Acc:HGNC:26648]	GO:0000166,GO:0005524,GO:0045599,GO:0042755,GO:0045494,GO:0042073,GO:0005515,GO:0051131	nucleotide binding;ATP binding;negative regulation of fat cell differentiation;eating behavior;photoreceptor cell maintenance;intraciliary transport;protein binding;chaperone-mediated protein complex assembly	NA	2.85192e-07	1.48399e-05	-0.0750654	0.108996	0.638712	0.671613	0.949299	1.07848	1.55694	1.59285	0.671613	1.59285	9vs0	ENSSSCT00000028020	ENSSSCT00000028020.1 cds:known_by_projection scaffold:Sscrofa10.2:GL896212.1:4809:6953:-1 gene:ENSSSCG00000026290.1 gene_biotype:protein_coding transcript_biotype:protein_coding gene_symbol:BBS12 description:Bardet-Biedl syndrome 12 [Source:HGNC Symbol;Acc:HGNC:26648]
ENSSSCG00000004958	ENSSSCT00000005470	NA	GO:0008152,GO:0008270,GO:0019789	metabolic process;zinc ion binding;SUMO transferase activity	NA	4.58759e-08	3.56895e-06	-0.150768	0.307746	0.671297	0.474018	0.900771	1.23777	1.5925	1.38897	0.671297	1.5925	3vs0	ENSSSCT00000005470	ENSSSCT00000005470.2 cds:known chromosome:Sscrofa10.2:1:183773064:183948887:1 gene:ENSSSCG00000004958.2 gene_biotype:protein_coding transcript_biotype:protein_coding
ENSSSCG00000018009	ENSSSCT00000019603	ADP-ribose/CDP-alcohol diphosphatase, manganese dependent [Source:HGNC Symbol;Acc:HGNC:30925]	GO:0016787,GO:0008152	hydrolase activity;metabolic process	NA	5.11737e-08	3.86246e-06	-0.17267	-0.101461	0.42246	0.670184	0.887199	0.932088	1.34021	1.59128	0.670184	1.59128	9vs0	ENSSSCT00000019603	ENSSSCT00000019603.2 cds:known_by_projection chromosome:Sscrofa10.2:12:58063004:58075734:1 gene:ENSSSCG00000018009.2 gene_biotype:protein_coding transcript_biotype:protein_coding gene_symbol:ADPRM description:ADP-ribose/CDP-alcohol diphosphatase, manganese dependent [Source:HGNC Symbol;Acc:HGNC:30925]
ENSSSCG00000022801	ENSSSCT00000024488	S100P binding protein [Source:HGNC Symbol;Acc:HGNC:25768]	GO:0005634,GO:0048306	nucleus;calcium-dependent protein binding	NA	2.21711e-15	2.56162e-12	-0.313016	0.14436	0.585924	0.669687	0.804957	1.10524	1.501	1.59073	0.669687	1.59073	9vs0	ENSSSCT00000024488	ENSSSCT00000024488.1 cds:known_by_projection chromosome:Sscrofa10.2:6:83155168:83184948:1 gene:ENSSSCG00000022801.1 gene_biotype:protein_coding transcript_biotype:protein_coding gene_symbol:S100PBP description:S100P binding protein [Source:HGNC Symbol;Acc:HGNC:25768]
ENSSSCG00000009548	ENSSSCT00000010466	ankyrin repeat domain 10 [Source:HGNC Symbol;Acc:HGNC:20265]	GO:0060828,GO:0005515	regulation of canonical Wnt signaling pathway;protein binding	NA	0.000927257	0.00986359	0.35257	0.290448	0.350146	0.669582	1.27683	1.22302	1.27469	1.59061	0.669582	1.59061	9vs0	ENSSSCT00000010466	ENSSSCT00000010466.2 cds:known_by_projection scaffold:Sscrofa10.2:GL893088.1:47293:76078:-1 gene:ENSSSCG00000009548.2 gene_biotype:protein_coding transcript_biotype:protein_coding gene_symbol:ANKRD10 description:ankyrin repeat domain 10 [Source:HGNC Symbol;Acc:HGNC:20265]
ENSSSCG00000000816	ENSSSCT00000000889	SUMO1/sentrin specific peptidase 1 [Source:HGNC Symbol;Acc:HGNC:17927]	GO:0008234,GO:0010724,GO:0032435,GO:0016929,GO:0016926,GO:0005515,GO:0006508,GO:0004175,GO:0005634,GO:0045944,GO:0097190,GO:0005925,GO:0031965,GO:0006919,GO:0070139	cysteine-type peptidase activity;regulation of definitive erythrocyte differentiation;negative regulation of proteasomal ubiquitin-dependent protein catabolic process;SUMO-specific protease activity;protein desumoylation;protein binding;proteolysis;endopeptidase activity;nucleus;positive regulation of transcription from RNA polymerase II promoter;apoptotic signaling pathway;focal adhesion;nuclear…	NA	7.075e-07	3.08186e-05	-0.0602086	0.22577	0.504414	0.669545	0.959125	1.1694	1.41855	1.59057	0.669545	1.59057	9vs0	ENSSSCT00000000889	ENSSSCT00000000889.2 cds:known_by_projection chromosome:Sscrofa10.2:5:81598190:81650808:-1 gene:ENSSSCG00000000816.2 gene_biotype:protein_coding transcript_biotype:protein_coding gene_symbol:SENP1 description:SUMO1/sentrin specific peptidase 1 [Source:HGNC Symbol;Acc:HGNC:17927]
ENSSSCG00000028780	ENSSSCT00000029021	Sentrin-specific protease 6 OS=Homo sapiens GN=SENP6 PE=1 SV=2	GO:0005654,GO:0005737,GO:0005515,GO:0016929,GO:0016925,GO:0016926,GO:0090169,GO:0090234	nucleoplasm;cytoplasm;protein binding;SUMO-specific protease activity;protein sumoylation;protein desumoylation;regulation of spindle assembly;regulation of kinetochore assembly	NA	1.94182e-05	0.00045079	0.135828	0.445223	0.567963	0.669062	1.09872	1.36152	1.48243	1.59004	0.669062	1.59004	9vs0	ENSSSCT00000029021	ENSSSCT00000029021.1 cds:known chromosome:Sscrofa10.2:1:101247378:101262467:1 gene:ENSSSCG00000028780.1 gene_biotype:protein_coding transcript_biotype:protein_coding
ENSSSCG00000024201	ENSSSCT00000028725	family with sequence similarity 208 member A [Source:HGNC Symbol;Acc:HGNC:30314]	GO:0044822	poly(A) RNA binding	NA	1.03753e-07	6.89547e-06	-0.0824109	-0.114747	0.505935	0.668521	0.944478	0.923544	1.42004	1.58944	0.668521	1.58944	9vs0	ENSSSCT00000028725	ENSSSCT00000028725.1 cds:known_by_projection chromosome:Sscrofa10.2:13:42339285:42403740:-1 gene:ENSSSCG00000024201.1 gene_biotype:protein_coding transcript_biotype:protein_coding gene_symbol:FAM208A description:family with sequence similarity 208 member A [Source:HGNC Symbol;Acc:HGNC:30314]
ENSSSCG00000025419	NA	NA	NA	NA	NA	0.000504988	0.00604376	0.139299	0.210078	0.0791502	0.668511	1.10137	1.15675	1.0564	1.58943	0.668511	1.58943	9vs0	NA	NA
ENSSSCG00000021549	ENSSSCT00000026355	DTW domain-containing protein 2 OS=Homo sapiens GN=DTWD2 PE=1 SV=1	GO:1903955	positive regulation of protein targeting to mitochondrion	NA	0.000386571	0.00489158	-0.0284757	0.267671	0.571203	0.668329	0.980456	1.20386	1.48576	1.58923	0.668329	1.58923	9vs0	ENSSSCT00000026355	ENSSSCT00000026355.1 cds:known chromosome:Sscrofa10.2:2:127982274:127988802:-1 gene:ENSSSCG00000021549.1 gene_biotype:protein_coding transcript_biotype:protein_coding
ENSSSCG00000000859	ENSSSCT00000000938	PARP1 binding protein [Source:HGNC Symbol;Acc:HGNC:26074]	GO:0005515,GO:0005654,GO:0000785,GO:2000042	protein binding;nucleoplasm;chromatin;negative regulation of double-strand break repair via homologous recombination	NA	0.000311847	0.00409078	-0.033712	0.0226175	0.350146	0.667099	0.976903	1.0158	1.27469	1.58788	0.667099	1.58788	9vs0	ENSSSCT00000000938	ENSSSCT00000000938.2 cds:known_by_projection chromosome:Sscrofa10.2:5:85946496:86067179:-1 gene:ENSSSCG00000000859.2 gene_biotype:protein_coding transcript_biotype:protein_coding gene_symbol:PARPBP description:PARP1 binding protein [Source:HGNC Symbol;Acc:HGNC:26074]
XLOC_002446	NA	NA	NA	NA	NA	9.7116e-05	0.00161716	-0.100532	-0.0908398	0.666862	0.556632	0.932689	0.938976	1.58762	1.47083	0.666862	1.58762	3vs0	NA	NA
ENSSSCG00000014269	ENSSSCT00000015591	Uncharacterized protein OS=Sus scrofa GN=FNIP1 PE=4 SV=1	GO:0005737,GO:0005085,GO:0000122,GO:0001934,GO:0002327,GO:0002904,GO:0009267,GO:0031929,GO:0032007,GO:0043154,GO:0043547,GO:2000973	cytoplasm;guanyl-nucleotide exchange factor activity;negative regulation of transcription from RNA polymerase II promoter;positive regulation of protein phosphorylation;immature B cell differentiation;positive regulation of B cell apoptotic process;cellular response to starvation;TOR signaling;negative regulation of TOR signaling;negative regulation of cysteine-type endopeptidase activity involve…	Folliculin-interacting protein family [InterPro - PANTHER,PRINTS];Folliculin-interacting protein, middle domain [InterPro - Pfam];Folliculin-interacting protein, N-terminal domain [InterPro - Pfam];Folliculin-interacting protein, C-terminal domain [InterPro - Pfam]	0.000221672	0.00312337	-0.148708	0.303482	0.666551	0.50711	0.902058	1.23412	1.58727	1.4212	0.666551	1.58727	3vs0	ENSSSCT00000015591	ENSSSCT00000015591.2 cds:known chromosome:Sscrofa10.2:2:139275929:139352641:-1 gene:ENSSSCG00000014269.2 gene_biotype:protein_coding transcript_biotype:protein_coding
ENSSSCG00000027857	ENSSSCT00000024571	Dmx like 1 [Source:HGNC Symbol;Acc:HGNC:2937]	GO:0005515	protein binding	NA	2.36839e-11	5.76134e-09	0.0949666	0.238101	0.665893	0.560359	1.06804	1.17944	1.58655	1.47464	0.665893	1.58655	3vs0	ENSSSCT00000031873	ENSSSCT00000031873.1 cds:known_by_projection chromosome:Sscrofa10.2:2:128405067:128545583:1 gene:ENSSSCG00000027857.1 gene_biotype:protein_coding transcript_biotype:protein_coding gene_symbol:DMXL1 description:Dmx like 1 [Source:HGNC Symbol;Acc:HGNC:2937]
ENSSSCG00000016147	ENSSSCT00000017580	phosphoinositide kinase, FYVE-type zinc finger containing [Source:HGNC Symbol;Acc:HGNC:23785]	GO:0005515,GO:0010008,GO:0045121,GO:0031901,GO:0042147,GO:0034504,GO:2000785,GO:0046872,GO:0005524,GO:0035556,GO:0046488,GO:0016307,GO:0046854,GO:0048471,GO:0031410,GO:0008270,GO:0005829,GO:0005911,GO:0012506,GO:0016308,GO:0032288	protein binding;endosome membrane;membrane raft;early endosome membrane;retrograde transport, endosome to Golgi;protein localization to nucleus;regulation of autophagosome assembly;metal ion binding;ATP binding;intracellular signal transduction;phosphatidylinositol metabolic process;phosphatidylinositol phosphate kinase activity;phosphatidylinositol phosphorylation;perinuclear region of cytoplasm…	NA	3.40297e-07	1.67583e-05	0.0246961	0.39328	0.527064	0.665776	1.01727	1.31338	1.44099	1.58642	0.665776	1.58642	9vs0	ENSSSCT00000017580	ENSSSCT00000017580.2 cds:known_by_projection chromosome:Sscrofa10.2:15:122898747:122992226:1 gene:ENSSSCG00000016147.2 gene_biotype:protein_coding transcript_biotype:protein_coding gene_symbol:PIKFYVE description:phosphoinositide kinase, FYVE-type zinc finger containing [Source:HGNC Symbol;Acc:HGNC:23785]
ENSSSCG00000029479	ENSSSCT00000025343	NA	GO:0016567,GO:0046872,GO:0008270,GO:0090308,GO:0010216,GO:0005720,GO:0061630,GO:0005515	protein ubiquitination;metal ion binding;zinc ion binding;regulation of methylation-dependent chromatin silencing;maintenance of DNA methylation;nuclear heterochromatin;ubiquitin protein ligase activity;protein binding	NA	1.24533e-05	0.000318652	-0.134265	-0.0293341	0.0599325	0.664562	0.911134	0.979872	1.04242	1.58509	0.664562	1.58509	9vs0	ENSSSCT00000025343	ENSSSCT00000025343.1 cds:known chromosome:Sscrofa10.2:1:241244000:241247724:1 gene:ENSSSCG00000029479.1 gene_biotype:protein_coding transcript_biotype:protein_coding
ENSSSCG00000011634	ENSSSCT00000012733	NA	GO:0008152,GO:0005871,GO:0005515,GO:0003777	metabolic process;kinesin complex;protein binding;microtubule motor activity	NA	2.05176e-06	7.20032e-05	-0.0117626	0.233835	0.664445	0.627129	0.99188	1.17596	1.58496	1.54449	0.664445	1.58496	3vs0	ENSSSCT00000012733	ENSSSCT00000012733.2 cds:known chromosome:Sscrofa10.2:13:81542497:81548422:-1 gene:ENSSSCG00000011634.2 gene_biotype:protein_coding transcript_biotype:protein_coding
ENSSSCG00000007572	ENSSSCT00000008308	LFNG O-fucosylpeptide 3-beta-N-acetylglucosaminyltransferase [Source:HGNC Symbol;Acc:HGNC:6560]	GO:0005794,GO:0000139,GO:0016757,GO:0008152,GO:0014807,GO:1903561,GO:1902367,GO:0008593,GO:0007386,GO:0007143,GO:0033829,GO:0002315,GO:0045747,GO:0001541,GO:0032092,GO:0030217,GO:0001756,GO:0016020,GO:0046872,GO:0016740,GO:0007389,GO:0030173	Golgi apparatus;Golgi membrane;transferase activity, transferring glycosyl groups;metabolic process;regulation of somitogenesis;extracellular vesicle;negative regulation of Notch signaling pathway involved in somitogenesis;regulation of Notch signaling pathway;compartment pattern specification;female meiotic division;O-fucosylpeptide 3-beta-N-acetylglucosaminyltransferase activity;marginal zone B…	NA	0.000202732	0.0029139	0.316477	0.663628	0.18459	-0.323982	1.24529	1.58406	1.13649	0.798862	0.663628	1.58406	2vs0	ENSSSCT00000008308	ENSSSCT00000008308.2 cds:known_by_projection chromosome:Sscrofa10.2:3:2208308:2216863:-1 gene:ENSSSCG00000007572.2 gene_biotype:protein_coding transcript_biotype:protein_coding gene_symbol:LFNG description:LFNG O-fucosylpeptide 3-beta-N-acetylglucosaminyltransferase [Source:HGNC Symbol;Acc:HGNC:6560]
ENSSSCG00000004832	ENSSSCT00000005334	ubiquitin protein ligase E3A [Source:HGNC Symbol;Acc:HGNC:12496]	GO:0016874,GO:0004842,GO:0005737,GO:0042787,GO:0061630,GO:0042752,GO:0035037,GO:0060736,GO:0001541,GO:0014068,GO:0030521,GO:0003713,GO:0006511,GO:0016567,GO:0005829,GO:0045944,GO:0005515,GO:0005634,GO:0031398,GO:0051865,GO:0070936,GO:2000058	ligase activity;ubiquitin-protein transferase activity;cytoplasm;protein ubiquitination involved in ubiquitin-dependent protein catabolic process;ubiquitin protein ligase activity;regulation of circadian rhythm;sperm entry;prostate gland growth;ovarian follicle development;positive regulation of phosphatidylinositol 3-kinase signaling;androgen receptor signaling pathway;transcription coactivator …	NA	3.11276e-08	2.55145e-06	-0.0771197	0.0855241	0.602962	0.662443	0.947948	1.06107	1.51883	1.58276	0.662443	1.58276	9vs0	ENSSSCT00000005334	ENSSSCT00000005334.2 cds:known_by_projection chromosome:Sscrofa10.2:1:157783503:157881006:1 gene:ENSSSCG00000004832.2 gene_biotype:protein_coding transcript_biotype:protein_coding gene_symbol:UBE3A description:ubiquitin protein ligase E3A [Source:HGNC Symbol;Acc:HGNC:12496]
ENSSSCG00000002445	ENSSSCT00000002715	thyroid hormone receptor interactor 11 [Source:HGNC Symbol;Acc:HGNC:12305]	GO:0005634,GO:0005515,GO:0005794,GO:0005622,GO:0000042,GO:0060348,GO:0003281,GO:0007030,GO:0006486,GO:0002080,GO:0005801,GO:0060122,GO:0003413	nucleus;protein binding;Golgi apparatus;intracellular;protein targeting to Golgi;bone development;ventricular septum development;Golgi organization;protein glycosylation;acrosomal membrane;cis-Golgi network;inner ear receptor stereocilium organization;chondrocyte differentiation involved in endochondral bone morphogenesis	NA	7.56987e-05	0.00133138	0.170328	0.166827	0.452595	0.662389	1.12531	1.12259	1.3685	1.5827	0.662389	1.5827	9vs0	ENSSSCT00000002715	ENSSSCT00000002715.2 cds:novel chromosome:Sscrofa10.2:7:120135532:120208209:-1 gene:ENSSSCG00000002445.2 gene_biotype:protein_coding transcript_biotype:protein_coding
ENSSSCG00000001667	ENSSSCT00000001859	zinc finger protein 318 [Source:HGNC Symbol;Acc:HGNC:13578]	GO:0003676,GO:0046872,GO:0008270,GO:0005737,GO:0005654	nucleic acid binding;metal ion binding;zinc ion binding;cytoplasm;nucleoplasm	NA	2.26748e-07	1.24298e-05	-0.0226435	-0.137588	0.278566	0.662363	0.984427	0.909038	1.21299	1.58267	0.662363	1.58267	9vs0	ENSSSCT00000001859	ENSSSCT00000001859.2 cds:known_by_projection chromosome:Sscrofa10.2:7:43857573:43889096:-1 gene:ENSSSCG00000001667.2 gene_biotype:protein_coding transcript_biotype:protein_coding gene_symbol:ZNF318 description:zinc finger protein 318 [Source:HGNC Symbol;Acc:HGNC:13578]
ENSSSCG00000030656	ENSSSCT00000029841	NA	GO:0000166,GO:0005524	nucleotide binding;ATP binding	NA	1.3642e-07	8.29565e-06	-0.100161	-0.0537972	0.35086	0.661548	0.932929	0.963397	1.27532	1.58178	0.661548	1.58178	9vs0	ENSSSCT00000029841	ENSSSCT00000029841.1 cds:known chromosome:Sscrofa10.2:5:108041657:108067243:1 gene:ENSSSCG00000030656.1 gene_biotype:protein_coding transcript_biotype:protein_coding
ENSSSCG00000010669	ENSSSCT00000011670	PDZ domain containing 8 [Source:HGNC Symbol;Acc:HGNC:26974]	GO:0016020,GO:0007010,GO:0022604,GO:0046872,GO:0035556,GO:0005622,GO:0005515	membrane;cytoskeleton organization;regulation of cell morphogenesis;metal ion binding;intracellular signal transduction;intracellular;protein binding	NA	2.02826e-12	7.81139e-10	-0.00386984	0.140379	0.661328	0.601546	0.997321	1.10219	1.58154	1.51734	0.661328	1.58154	3vs0	ENSSSCT00000011670	ENSSSCT00000011670.2 cds:known_by_projection chromosome:Sscrofa10.2:14:138801329:138903799:-1 gene:ENSSSCG00000010669.2 gene_biotype:protein_coding transcript_biotype:protein_coding gene_symbol:PDZD8 description:PDZ domain containing 8 [Source:HGNC Symbol;Acc:HGNC:26974]
ENSSSCG00000028454	ENSSSCT00000029316	UPF0472 protein C16orf72 OS=Homo sapiens GN=C16orf72 PE=1 SV=1	GO:0005515	protein binding	NA	1.03301e-09	1.53299e-07	-0.249058	0.321433	0.660454	0.581105	0.841446	1.24957	1.58058	1.49599	0.660454	1.58058	3vs0	ENSSSCT00000029316	ENSSSCT00000029316.1 cds:known chromosome:Sscrofa10.2:3:34418287:34447198:-1 gene:ENSSSCG00000028454.1 gene_biotype:protein_coding transcript_biotype:protein_coding
ENSSSCG00000001958	ENSSSCT00000002190	bromodomain adjacent to zinc finger domain 1A [Source:HGNC Symbol;Acc:HGNC:960]	GO:0005515,GO:0006261,GO:0008623,GO:0046872,GO:0008270	protein binding;DNA-dependent DNA replication;CHRAC;metal ion binding;zinc ion binding	NA	4.97417e-06	0.000149384	0.166889	0.0547708	0.526389	0.659538	1.12263	1.03869	1.44032	1.57958	0.659538	1.57958	9vs0	ENSSSCT00000002190	ENSSSCT00000002190.2 cds:known_by_projection chromosome:Sscrofa10.2:7:69799806:69899457:1 gene:ENSSSCG00000001958.2 gene_biotype:protein_coding transcript_biotype:protein_coding gene_symbol:BAZ1A description:bromodomain adjacent to zinc finger domain 1A [Source:HGNC Symbol;Acc:HGNC:960]
ENSSSCG00000006703	ENSSSCT00000007342	protein kinase AMP-activated non-catalytic subunit beta 2 [Source:HGNC Symbol;Acc:HGNC:9379]	GO:0007165,GO:0031588,GO:0045859,GO:0005515,GO:0042802,GO:0004679	signal transduction;nucleotide-activated protein kinase complex;regulation of protein kinase activity;protein binding;identical protein binding;AMP-activated protein kinase activity	NA	5.52946e-06	0.000161581	-0.055546	0.310731	0.589122	0.65854	0.96223	1.24034	1.50433	1.57848	0.65854	1.57848	9vs0	ENSSSCT00000036163	ENSSSCT00000036163.1 cds:known_by_projection chromosome:Sscrofa10.2:4:110207628:110219705:1 gene:ENSSSCG00000006703.3 gene_biotype:protein_coding transcript_biotype:protein_coding gene_symbol:PRKAB2 description:protein kinase AMP-activated non-catalytic subunit beta 2 [Source:HGNC Symbol;Acc:HGNC:9379]
ENSSSCG00000011858	ENSSSCT00000012971	zinc finger protein 148 [Source:HGNC Symbol;Acc:HGNC:12933]	GO:0003700,GO:0045944,GO:0005634,GO:0003677,GO:0007276,GO:0045892,GO:0000122,GO:0000978,GO:0001078,GO:0005515,GO:0005654,GO:0043565,GO:0005794,GO:0010629,GO:0021762,GO:0003676,GO:0046872	transcription factor activity, sequence-specific DNA binding;positive regulation of transcription from RNA polymerase II promoter;nucleus;DNA binding;gamete generation;negative regulation of transcription, DNA-templated;negative regulation of transcription from RNA polymerase II promoter;RNA polymerase II core promoter proximal region sequence-specific DNA binding;transcriptional repressor activi…	NA	3.36303e-08	2.71573e-06	-0.0556884	0.302725	0.658282	0.541879	0.962135	1.23347	1.5782	1.45587	0.658282	1.5782	3vs0	ENSSSCT00000012971	ENSSSCT00000012971.2 cds:known_by_projection chromosome:Sscrofa10.2:13:144517161:144586073:-1 gene:ENSSSCG00000011858.2 gene_biotype:protein_coding transcript_biotype:protein_coding gene_symbol:ZNF148 description:zinc finger protein 148 [Source:HGNC Symbol;Acc:HGNC:12933]
ENSSSCG00000004125	ENSSSCT00000004560	syntaxin 11 [Source:HGNC Symbol;Acc:HGNC:11429]	GO:0005794,GO:0016021,GO:0016020,GO:0005886,GO:0031629,GO:0006887,GO:0008021,GO:0005515,GO:0048278,GO:0031201,GO:0005484,GO:0000149,GO:0012505,GO:0016192,GO:0006886	Golgi apparatus;integral component of membrane;membrane;plasma membrane;synaptic vesicle fusion to presynaptic active zone membrane;exocytosis;synaptic vesicle;protein binding;vesicle docking;SNARE complex;SNAP receptor activity;SNARE binding;endomembrane system;vesicle-mediated transport;intracellular protein transport	NA	9.15052e-05	0.00154826	-0.0259856	0.658208	0.296897	-0.288371	0.982149	1.57812	1.2285	0.818826	0.658208	1.57812	2vs0	ENSSSCT00000004560	ENSSSCT00000004560.2 cds:known_by_projection chromosome:Sscrofa10.2:1:23480022:23510485:-1 gene:ENSSSCG00000004125.2 gene_biotype:protein_coding transcript_biotype:protein_coding gene_symbol:STX11 description:syntaxin 11 [Source:HGNC Symbol;Acc:HGNC:11429]
ENSSSCG00000009479	ENSSSCT00000010394	RNA binding motif protein 26 [Source:HGNC Symbol;Acc:HGNC:20327]	GO:0000166,GO:0003676,GO:0046872	nucleotide binding;nucleic acid binding;metal ion binding	NA	2.61088e-07	1.3857e-05	0.0119695	0.041717	0.439627	0.65747	1.00833	1.02934	1.35625	1.57731	0.65747	1.57731	9vs0	ENSSSCT00000010394	ENSSSCT00000010394.2 cds:known_by_projection chromosome:Sscrofa10.2:11:56098099:56146839:-1 gene:ENSSSCG00000009479.2 gene_biotype:protein_coding transcript_biotype:protein_coding gene_symbol:RBM26 description:RNA binding motif protein 26 [Source:HGNC Symbol;Acc:HGNC:20327]
ENSSSCG00000012055	ENSSSCT00000013187	MORC family CW-type zinc finger 3 [Source:HGNC Symbol;Acc:HGNC:23572]	GO:0006468,GO:0005654,GO:0018105,GO:0016605,GO:0050821,GO:0007569,GO:0051457,GO:0048147,GO:0008270,GO:0009791,GO:0005634	protein phosphorylation;nucleoplasm;peptidyl-serine phosphorylation;PML body;protein stabilization;cell aging;maintenance of protein location in nucleus;negative regulation of fibroblast proliferation;zinc ion binding;post-embryonic development;nucleus	NA	5.30475e-08	3.95375e-06	-0.0777811	0.268125	0.514471	0.65585	0.947514	1.20424	1.42847	1.57554	0.65585	1.57554	9vs0	ENSSSCT00000013187	ENSSSCT00000013187.2 cds:known_by_projection chromosome:Sscrofa10.2:13:210024234:210065080:1 gene:ENSSSCG00000012055.2 gene_biotype:protein_coding transcript_biotype:protein_coding gene_symbol:MORC3 description:MORC family CW-type zinc finger 3 [Source:HGNC Symbol;Acc:HGNC:23572]
ENSSSCG00000005173	ENSSSCT00000005703	HAUS augmin like complex subunit 6 [Source:HGNC Symbol;Acc:HGNC:25948]	GO:0005737,GO:0005654,GO:0005815,GO:0005813,GO:0051297,GO:0051225,GO:0070652	cytoplasm;nucleoplasm;microtubule organizing center;centrosome;centrosome organization;spindle assembly;HAUS complex	NA	2.99346e-05	0.000637756	0.0220587	0.0195811	0.446921	0.655112	1.01541	1.01367	1.36313	1.57474	0.655112	1.57474	9vs0	ENSSSCT00000005703	ENSSSCT00000005703.2 cds:known chromosome:Sscrofa10.2:1:227367650:227414111:1 gene:ENSSSCG00000005173.2 gene_biotype:protein_coding transcript_biotype:protein_coding
ENSSSCG00000014969	ENSSSCT00000016330	NA	GO:0034453,GO:0043015,GO:0000070,GO:0000060,GO:0042802,GO:0008017,GO:0005813	microtubule anchoring;gamma-tubulin binding;mitotic sister chromatid segregation;protein import into nucleus, translocation;identical protein binding;microtubule binding;centrosome	NA	5.73237e-05	0.00105515	-0.00730827	0.204376	0.565775	0.655032	0.994947	1.15219	1.48018	1.57465	0.655032	1.57465	9vs0	ENSSSCT00000016330	ENSSSCT00000016330.2 cds:known chromosome:Sscrofa10.2:9:31811141:31829920:-1 gene:ENSSSCG00000014969.2 gene_biotype:protein_coding transcript_biotype:protein_coding
ENSSSCG00000017674	ENSSSCT00000019238	NA	GO:0006357,GO:0016592,GO:0001104	regulation of transcription from RNA polymerase II promoter;mediator complex;RNA polymerase II transcription cofactor activity	NA	2.33067e-08	2.04717e-06	-0.114937	0.303205	0.65495	0.635832	0.923423	1.23388	1.57456	1.55383	0.65495	1.57456	3vs0	ENSSSCT00000019238	ENSSSCT00000019238.2 cds:known chromosome:Sscrofa10.2:12:37741304:37752979:1 gene:ENSSSCG00000017674.2 gene_biotype:protein_coding transcript_biotype:protein_coding
ENSSSCG00000004625	ENSSSCT00000005108	LEO1 homolog, Paf1/RNA polymerase II complex component [Source:HGNC Symbol;Acc:HGNC:30401]	GO:0005515,GO:0045944,GO:0005654,GO:0005730,GO:0005813,GO:0045638,GO:0019827,GO:0006378,GO:0032968,GO:0010390,GO:0033523,GO:0016593,GO:0031442,GO:0005634,GO:1990269,GO:0016570,GO:0006368,GO:0001711	protein binding;positive regulation of transcription from RNA polymerase II promoter;nucleoplasm;nucleolus;centrosome;negative regulation of myeloid cell differentiation;stem cell population maintenance;mRNA polyadenylation;positive regulation of transcription elongation from RNA polymerase II promoter;histone monoubiquitination;histone H2B ubiquitination;Cdc73/Paf1 complex;positive regulation of…	NA	4.49888e-07	2.11828e-05	-0.0660683	-0.097661	0.188505	0.654555	0.955238	0.934547	1.13958	1.57413	0.654555	1.57413	9vs0	ENSSSCT00000005108	ENSSSCT00000005108.2 cds:known_by_projection chromosome:Sscrofa10.2:1:132895033:132932794:1 gene:ENSSSCG00000004625.2 gene_biotype:protein_coding transcript_biotype:protein_coding gene_symbol:LEO1 description:LEO1 homolog, Paf1/RNA polymerase II complex component [Source:HGNC Symbol;Acc:HGNC:30401]
ENSSSCG00000025598	ENSSSCT00000030173	NA	GO:0030041,GO:0051639,GO:0003785	actin filament polymerization;actin filament network formation;actin monomer binding	NA	0.00010375	0.00169938	0.0428579	0.313474	0.653976	0.443565	1.03015	1.2427	1.5735	1.35996	0.653976	1.5735	3vs0	ENSSSCT00000030173	ENSSSCT00000030173.1 cds:known chromosome:Sscrofa10.2:15:79412981:79434415:1 gene:ENSSSCG00000025598.1 gene_biotype:protein_coding transcript_biotype:protein_coding
ENSSSCG00000026087	ENSSSCT00000025872	G kinase anchoring protein 1 [Source:HGNC Symbol;Acc:HGNC:17496]	GO:0007165,GO:0005794,GO:0005515	signal transduction;Golgi apparatus;protein binding	NA	7.42811e-09	7.69449e-07	-0.431218	-0.29166	-0.521613	0.653089	0.741636	0.816961	0.696593	1.57253	0.653089	1.57253	9vs0	ENSSSCT00000025872	ENSSSCT00000025872.1 cds:known_by_projection chromosome:Sscrofa10.2:10:35240972:35317629:1 gene:ENSSSCG00000026087.1 gene_biotype:protein_coding transcript_biotype:protein_coding gene_symbol:GKAP1 description:G kinase anchoring protein 1 [Source:HGNC Symbol;Acc:HGNC:17496]
ENSSSCG00000010357	ENSSSCT00000011339	WAPL cohesin release factor [Source:HGNC Symbol;Acc:HGNC:23293]	GO:0005488,GO:0060623,GO:0071922,GO:0048146,GO:0051983,GO:0009636,GO:0000795,GO:0007067,GO:0000785,GO:0005737,GO:0005634,GO:0005515,GO:0015630,GO:0005654,GO:0043231,GO:0035562,GO:0008278,GO:0071168,GO:0008156,GO:0045875	binding;regulation of chromosome condensation;regulation of cohesin localization to chromatin;positive regulation of fibroblast proliferation;regulation of chromosome segregation;response to toxic substance;synaptonemal complex;mitotic nuclear division;chromatin;cytoplasm;nucleus;protein binding;microtubule cytoskeleton;nucleoplasm;intracellular membrane-bounded organelle;negative regulation of c…	NA	7.45303e-06	0.000206159	0.164554	0.189116	0.56024	0.652953	1.12082	1.14006	1.47451	1.57238	0.652953	1.57238	9vs0	ENSSSCT00000011339	ENSSSCT00000011339.1 cds:known_by_projection chromosome:Sscrofa10.2:14:94748436:94839730:-1 gene:ENSSSCG00000010357.1 gene_biotype:protein_coding transcript_biotype:protein_coding gene_symbol:WAPL description:WAPL cohesin release factor [Source:HGNC Symbol;Acc:HGNC:23293]
ENSSSCG00000027020	ENSSSCT00000022726	NA	GO:0016021,GO:0016020	integral component of membrane;membrane	NA	0.000246675	0.00338053	-0.226083	0.041049	0.457159	0.652851	0.854953	1.02886	1.37284	1.57227	0.652851	1.57227	9vs0	ENSSSCT00000022726	ENSSSCT00000022726.1 cds:known scaffold:Sscrofa10.2:GL894696.2:6029:24904:1 gene:ENSSSCG00000027020.1 gene_biotype:protein_coding transcript_biotype:protein_coding
ENSSSCG00000002502	ENSSSCT00000002780	autophagy related 2B [Source:HGNC Symbol;Acc:HGNC:20187]	GO:0044804,GO:0019898,GO:0006995,GO:0000422,GO:0000407,GO:0000045,GO:0006914	nucleophagy;extrinsic component of membrane;cellular response to nitrogen starvation;mitophagy;pre-autophagosomal structure;autophagosome assembly;autophagy	NA	7.5891e-09	7.80742e-07	0.0848428	0.2271	0.650488	0.594703	1.06057	1.17048	1.5697	1.51016	0.650488	1.5697	3vs0	ENSSSCT00000002780	ENSSSCT00000002780.2 cds:known_by_projection chromosome:Sscrofa10.2:7:124765243:124844073:-1 gene:ENSSSCG00000002502.2 gene_biotype:protein_coding transcript_biotype:protein_coding gene_symbol:ATG2B description:autophagy related 2B [Source:HGNC Symbol;Acc:HGNC:20187]
ENSSSCG00000010645	ENSSSCT00000011644	NA	GO:0005515	protein binding	NA	8.5667e-08	5.84872e-06	0.0604115	0.265669	0.584908	0.650027	1.04276	1.20219	1.49994	1.5692	0.650027	1.5692	9vs0	ENSSSCT00000011644	ENSSSCT00000011644.2 cds:known chromosome:Sscrofa10.2:14:135285101:135358491:1 gene:ENSSSCG00000010645.2 gene_biotype:protein_coding transcript_biotype:protein_coding
ENSSSCG00000028804	ENSSSCT00000028434	coiled-coil domain containing 181 [Source:HGNC Symbol;Acc:HGNC:28051]	GO:0005654	nucleoplasm	NA	8.90565e-05	0.00151831	-0.0165532	0.0897657	0.31186	0.649907	0.988592	1.0642	1.24131	1.56907	0.649907	1.56907	9vs0	ENSSSCT00000028434	ENSSSCT00000028434.1 cds:known_by_projection chromosome:Sscrofa10.2:4:89185742:89219499:1 gene:ENSSSCG00000028804.1 gene_biotype:protein_coding transcript_biotype:protein_coding gene_symbol:CCDC181 description:coiled-coil domain containing 181 [Source:HGNC Symbol;Acc:HGNC:28051]
ENSSSCG00000011953	ENSSSCT00000013079	zinc finger and BTB domain containing 11 [Source:HGNC Symbol;Acc:HGNC:16740]	GO:0003700,GO:0003676,GO:0046872,GO:0006355,GO:0005654,GO:0005515,GO:0000977	transcription factor activity, sequence-specific DNA binding;nucleic acid binding;metal ion binding;regulation of transcription, DNA-templated;nucleoplasm;protein binding;RNA polymerase II regulatory region sequence-specific DNA binding	NA	2.9105e-16	4.85731e-13	-0.0858566	0.242297	0.649303	0.649708	0.942225	1.18287	1.56841	1.56885	0.649708	1.56885	9vs0	ENSSSCT00000013079	ENSSSCT00000013079.2 cds:known_by_projection chromosome:Sscrofa10.2:13:166902785:166940806:1 gene:ENSSSCG00000011953.2 gene_biotype:protein_coding transcript_biotype:protein_coding gene_symbol:ZBTB11 description:zinc finger and BTB domain containing 11 [Source:HGNC Symbol;Acc:HGNC:16740]
ENSSSCG00000027799	ENSSSCT00000028957	NA	GO:0007165	signal transduction	NA	2.16197e-05	0.000491268	-0.148657	0.159236	0.637922	0.648823	0.90209	1.1167	1.55609	1.56789	0.648823	1.56789	9vs0	ENSSSCT00000028957	ENSSSCT00000028957.1 cds:known chromosome:Sscrofa10.2:7:72355821:72370446:-1 gene:ENSSSCG00000027799.1 gene_biotype:protein_coding transcript_biotype:protein_coding
ENSSSCG00000006000	ENSSSCT00000006583	TATA-box binding protein associated factor 2 [Source:HGNC Symbol;Acc:HGNC:11536]	GO:0008237,GO:0006508,GO:0008270,GO:0005488,GO:0044212,GO:0003682,GO:0043565,GO:0001075,GO:0001129,GO:0051123,GO:0006367,GO:0045944,GO:0005669,GO:0005515,GO:0000086,GO:0033276	metallopeptidase activity;proteolysis;zinc ion binding;binding;transcription regulatory region DNA binding;chromatin binding;sequence-specific DNA binding;transcription factor activity, RNA polymerase II core promoter sequence-specific binding involved in preinitiation complex assembly;RNA polymerase II transcription factor activity, TBP-class protein binding, involved in preinitiation complex as…	NA	1.4599e-08	1.36197e-06	-0.114675	0.0848835	0.500594	0.64875	0.92359	1.0606	1.4148	1.56781	0.64875	1.56781	9vs0	ENSSSCT00000006583	ENSSSCT00000006583.2 cds:known_by_projection chromosome:Sscrofa10.2:4:20215555:20284818:1 gene:ENSSSCG00000006000.3 gene_biotype:protein_coding transcript_biotype:protein_coding gene_symbol:TAF2 description:TATA-box binding protein associated factor 2 [Source:HGNC Symbol;Acc:HGNC:11536]
ENSSSCG00000028821	ENSSSCT00000025457	SAS-6 centriolar assembly protein [Source:HGNC Symbol;Acc:HGNC:25403]	GO:0098536,GO:0005814,GO:0005515,GO:0005813,GO:0007099,GO:0051298	deuterosome;centriole;protein binding;centrosome;centriole replication;centrosome duplication	NA	0.000297681	0.00394283	-0.0309434	0.226638	0.576178	0.648554	0.97878	1.17011	1.49089	1.5676	0.648554	1.5676	9vs0	ENSSSCT00000025457	ENSSSCT00000025457.1 cds:known_by_projection scaffold:Sscrofa10.2:GL893374.2:642:17824:1 gene:ENSSSCG00000028821.1 gene_biotype:protein_coding transcript_biotype:protein_coding gene_symbol:SASS6 description:SAS-6 centriolar assembly protein [Source:HGNC Symbol;Acc:HGNC:25403]
ENSSSCG00000022534	ENSSSCT00000031349	NA	GO:0003676,GO:0046872	nucleic acid binding;metal ion binding	NA	3.29092e-09	3.8921e-07	-0.24965	0.055718	0.584216	0.648117	0.8411	1.03938	1.49922	1.56712	0.648117	1.56712	9vs0	ENSSSCT00000031349	ENSSSCT00000031349.1 cds:known chromosome:Sscrofa10.2:4:137507988:137533521:1 gene:ENSSSCG00000022534.1 gene_biotype:protein_coding transcript_biotype:protein_coding
ENSSSCG00000010648	ENSSSCT00000011647	Uncharacterized protein OS=Sus scrofa GN=CCDC186 PE=4 SV=1	NA	NA	NA	4.70802e-06	0.000143147	0.151805	0.184852	0.647899	0.605811	1.11096	1.1367	1.56688	1.52183	0.647899	1.56688	3vs0	ENSSSCT00000011647	ENSSSCT00000011647.2 cds:known_by_projection chromosome:Sscrofa10.2:14:135593211:135641867:-1 gene:ENSSSCG00000010648.2 gene_biotype:protein_coding transcript_biotype:protein_coding gene_symbol:CCDC186 description:coiled-coil domain containing 186 [Source:HGNC Symbol;Acc:HGNC:24349]
ENSSSCG00000021166	ENSSSCT00000031434	RNA polymerase II associated protein 3 [Source:HGNC Symbol;Acc:HGNC:26151]	GO:0005515,GO:0097255	protein binding;R2TP complex	NA	2.82944e-05	0.000607116	0.0534367	0.244066	0.512801	0.647128	1.03773	1.18433	1.42682	1.56605	0.647128	1.56605	9vs0	ENSSSCT00000031434	ENSSSCT00000031434.1 cds:known_by_projection scaffold:Sscrofa10.2:GL894729.2:1658:19022:1 gene:ENSSSCG00000021166.1 gene_biotype:protein_coding transcript_biotype:protein_coding gene_symbol:RPAP3 description:RNA polymerase II associated protein 3 [Source:HGNC Symbol;Acc:HGNC:26151]
XLOC_014023	NA	NA	NA	NA	NA	1.50531e-05	0.000368831	-0.110251	-0.00038645	-0.0778693	0.646443	0.926427	0.999732	0.947456	1.5653	0.646443	1.5653	9vs0	NA	NA
ENSSSCG00000024987	ENSSSCT00000022444	NA	GO:0003707,GO:0043401,GO:0003700,GO:0003677,GO:0046872,GO:0006355,GO:0006351,GO:0005634,GO:0043565,GO:0008270	steroid hormone receptor activity;steroid hormone mediated signaling pathway;transcription factor activity, sequence-specific DNA binding;DNA binding;metal ion binding;regulation of transcription, DNA-templated;transcription, DNA-templated;nucleus;sequence-specific DNA binding;zinc ion binding	NA	0.000101813	0.00167679	0.0578151	0.641367	0.646309	0.129659	1.04089	1.55981	1.56516	1.09404	0.646309	1.56516	3vs0	ENSSSCT00000033458	ENSSSCT00000033458.1 cds:known chromosome:Sscrofa10.2:8:85610087:85644752:1 gene:ENSSSCG00000024987.2 gene_biotype:protein_coding transcript_biotype:protein_coding gene_symbol:NR3C2
ENSSSCG00000010621	ENSSSCT00000011617	adducin 3 [Source:HGNC Symbol;Acc:HGNC:245]	GO:0005856,GO:0000794,GO:0005903,GO:0005911,GO:0014069,GO:0005938,GO:0005198,GO:0016020,GO:0005737,GO:0005886,GO:0005654	cytoskeleton;condensed nuclear chromosome;brush border;cell-cell junction;postsynaptic density;cell cortex;structural molecule activity;membrane;cytoplasm;plasma membrane;nucleoplasm	NA	7.17165e-07	3.11324e-05	0.13277	0.274372	0.646209	0.480974	1.0964	1.20947	1.56505	1.39569	0.646209	1.56505	3vs0	ENSSSCT00000011617	ENSSSCT00000011617.2 cds:known_by_projection chromosome:Sscrofa10.2:14:131288632:131418839:1 gene:ENSSSCG00000010621.2 gene_biotype:protein_coding transcript_biotype:protein_coding gene_symbol:ADD3 description:adducin 3 [Source:HGNC Symbol;Acc:HGNC:245]
ENSSSCG00000001799	ENSSSCT00000002015	NA	GO:0007026,GO:0046785,GO:0015631,GO:0008017,GO:0031175,GO:0005829,GO:0005737,GO:0005515,GO:0005634,GO:0005654	negative regulation of microtubule depolymerization;microtubule polymerization;tubulin binding;microtubule binding;neuron projection development;cytosol;cytoplasm;protein binding;nucleus;nucleoplasm	NA	0.00014171	0.00221027	-0.0369823	0.248039	0.644963	0.540119	0.974692	1.18759	1.5637	1.45409	0.644963	1.5637	3vs0	ENSSSCT00000002015	ENSSSCT00000002015.2 cds:known chromosome:Sscrofa10.2:7:57270687:57287324:1 gene:ENSSSCG00000001799.2 gene_biotype:protein_coding transcript_biotype:protein_coding
ENSSSCG00000030508	ENSSSCT00000031450	NA	GO:0071203,GO:0007032,GO:0005768,GO:0016197	WASH complex;endosome organization;endosome;endosomal transport	NA	6.30751e-05	0.00114419	-0.0965551	0.260644	0.50466	0.644546	0.935264	1.19801	1.41879	1.56325	0.644546	1.56325	9vs0	ENSSSCT00000031450	ENSSSCT00000031450.1 cds:known chromosome:Sscrofa10.2:5:82860864:82870488:-1 gene:ENSSSCG00000030508.1 gene_biotype:protein_coding transcript_biotype:protein_coding
ENSSSCG00000027131	ENSSSCT00000027084	kelch domain containing 10 [Source:HGNC Symbol;Acc:HGNC:22194]	GO:0005515	protein binding	NA	3.23841e-12	1.05741e-09	-0.0144044	0.290866	0.644401	0.512614	0.990065	1.22337	1.56309	1.42663	0.644401	1.56309	3vs0	ENSSSCT00000027084	ENSSSCT00000027084.1 cds:known chromosome:Sscrofa10.2:18:19612235:19629615:1 gene:ENSSSCG00000027131.1 gene_biotype:protein_coding transcript_biotype:protein_coding
ENSSSCG00000015036	ENSSSCT00000022796	DIX domain containing 1 [Source:HGNC Symbol;Acc:HGNC:23695]	GO:0021869,GO:0021795,GO:0070507,GO:0021846,GO:0021799,GO:0030177,GO:0045665,GO:0060070,GO:0007049,GO:0019904,GO:0032956,GO:0005515,GO:0005829,GO:0016055,GO:0005737,GO:0090263,GO:0043015	forebrain ventricular zone progenitor cell division;cerebral cortex cell migration;regulation of microtubule cytoskeleton organization;cell proliferation in forebrain;cerebral cortex radially oriented cell migration;positive regulation of Wnt signaling pathway;negative regulation of neuron differentiation;canonical Wnt signaling pathway;cell cycle;protein domain specific binding;regulation of act…	NA	6.3469e-05	0.00114718	-0.115924	-0.264139	0.0522118	0.644178	0.922791	0.832695	1.03685	1.56285	0.644178	1.56285	9vs0	ENSSSCT00000016402	ENSSSCT00000016402.2 cds:known_by_projection chromosome:Sscrofa10.2:9:44457413:44526116:1 gene:ENSSSCG00000015036.2 gene_biotype:protein_coding transcript_biotype:protein_coding gene_symbol:DIXDC1 description:DIX domain containing 1 [Source:HGNC Symbol;Acc:HGNC:23695]
ENSSSCG00000006137	ENSSSCT00000006730	WW domain containing E3 ubiquitin protein ligase 1 [Source:HGNC Symbol;Acc:HGNC:17004]	GO:0043161,GO:0004842,GO:0061630,GO:0016567,GO:0045892,GO:0005515,GO:0016874,GO:0005737,GO:0042787,GO:0070062	proteasome-mediated ubiquitin-dependent protein catabolic process;ubiquitin-protein transferase activity;ubiquitin protein ligase activity;protein ubiquitination;negative regulation of transcription, DNA-templated;protein binding;ligase activity;cytoplasm;protein ubiquitination involved in ubiquitin-dependent protein catabolic process;extracellular exosome	NA	3.86085e-05	0.000777345	0.115016	0.156307	0.451797	0.643846	1.08299	1.11443	1.36774	1.56249	0.643846	1.56249	9vs0	ENSSSCT00000006730	ENSSSCT00000006730.2 cds:known_by_projection chromosome:Sscrofa10.2:4:55305131:55403541:-1 gene:ENSSSCG00000006137.2 gene_biotype:protein_coding transcript_biotype:protein_coding gene_symbol:WWP1 description:WW domain containing E3 ubiquitin protein ligase 1 [Source:HGNC Symbol;Acc:HGNC:17004]
ENSSSCG00000030445	ENSSSCT00000031682	zinc finger protein 12 [Source:HGNC Symbol;Acc:HGNC:12902]	GO:0005634,GO:0045892,GO:0005654,GO:0005813,GO:0016021,GO:0016020,GO:0003700,GO:0003676,GO:0046872,GO:0006355,GO:0005622	nucleus;negative regulation of transcription, DNA-templated;nucleoplasm;centrosome;integral component of membrane;membrane;transcription factor activity, sequence-specific DNA binding;nucleic acid binding;metal ion binding;regulation of transcription, DNA-templated;intracellular	NA	0.000937519	0.00992329	0.0713297	0.341692	0.643579	0.382973	1.05068	1.26724	1.5622	1.30403	0.643579	1.5622	3vs0	ENSSSCT00000031682	ENSSSCT00000031682.1 cds:known_by_projection chromosome:Sscrofa10.2:3:144237006:144241852:-1 gene:ENSSSCG00000030445.1 gene_biotype:protein_coding transcript_biotype:protein_coding gene_symbol:ZNF12 description:zinc finger protein 12 [Source:HGNC Symbol;Acc:HGNC:12902]
ENSSSCG00000029711	ENSSSCT00000031559	zinc finger protein 518B [Source:HGNC Symbol;Acc:HGNC:29365]	GO:0003700,GO:0046872,GO:0006355,GO:0006351,GO:0005634,GO:0006357,GO:0000981	transcription factor activity, sequence-specific DNA binding;metal ion binding;regulation of transcription, DNA-templated;transcription, DNA-templated;nucleus;regulation of transcription from RNA polymerase II promoter;RNA polymerase II transcription factor activity, sequence-specific DNA binding	NA	8.12163e-07	3.4266e-05	0.0330672	0.280895	0.570993	0.643292	1.02319	1.21495	1.48555	1.56189	0.643292	1.56189	9vs0	ENSSSCT00000031559	ENSSSCT00000031559.1 cds:known_by_projection chromosome:Sscrofa10.2:8:5946176:5949418:-1 gene:ENSSSCG00000029711.1 gene_biotype:protein_coding transcript_biotype:protein_coding gene_symbol:ZNF518B description:zinc finger protein 518B [Source:HGNC Symbol;Acc:HGNC:29365]
ENSSSCG00000029929	ENSSSCT00000026341	purine rich element binding protein G [Source:HGNC Symbol;Acc:HGNC:17930]	GO:0044822	poly(A) RNA binding	NA	9.33129e-05	0.00157479	-0.0925991	0.0873852	0.546858	0.641376	0.937832	1.06244	1.4609	1.55982	0.641376	1.55982	9vs0	ENSSSCT00000026341	ENSSSCT00000026341.1 cds:known_by_projection chromosome:Sscrofa10.2:15:61465207:61466226:1 gene:ENSSSCG00000029929.1 gene_biotype:protein_coding transcript_biotype:protein_coding gene_symbol:PURG description:purine rich element binding protein G [Source:HGNC Symbol;Acc:HGNC:17930]
ENSSSCG00000011467	ENSSSCT00000012548	DENN domain containing 6A [Source:HGNC Symbol;Acc:HGNC:26635]	GO:0005737,GO:0017112,GO:0043231,GO:0055037,GO:2000049,GO:0043547	cytoplasm;Rab guanyl-nucleotide exchange factor activity;intracellular membrane-bounded organelle;recycling endosome;positive regulation of cell-cell adhesion mediated by cadherin;positive regulation of GTPase activity	NA	3.6377e-06	0.000116527	-0.00187266	0.231146	0.641289	0.527588	0.998703	1.17377	1.55972	1.44152	0.641289	1.55972	3vs0	ENSSSCT00000026579	ENSSSCT00000026579.1 cds:known_by_projection chromosome:Sscrofa10.2:13:43385841:43444265:-1 gene:ENSSSCG00000011467.2 gene_biotype:protein_coding transcript_biotype:protein_coding gene_symbol:DENND6A description:DENN domain containing 6A [Source:HGNC Symbol;Acc:HGNC:26635]
ENSSSCG00000004338	ENSSSCT00000004794	fucosyltransferase 9 [Source:HGNC Symbol;Acc:HGNC:4020]	GO:0005794,GO:0016757,GO:0016021,GO:0016020,GO:0016740,GO:0008417,GO:0036065,GO:0032580,GO:0006486,GO:0046920	Golgi apparatus;transferase activity, transferring glycosyl groups;integral component of membrane;membrane;transferase activity;fucosyltransferase activity;fucosylation;Golgi cisterna membrane;protein glycosylation;alpha-(1->3)-fucosyltransferase activity	NA	4.71481e-05	0.000912584	-0.0894813	0.288991	0.641284	0.481594	0.939861	1.22179	1.55972	1.39629	0.641284	1.55972	3vs0	ENSSSCT00000004794	ENSSSCT00000004794.2 cds:known_by_projection chromosome:Sscrofa10.2:1:71777165:71778250:1 gene:ENSSSCG00000004338.2 gene_biotype:protein_coding transcript_biotype:protein_coding gene_symbol:FUT9 description:fucosyltransferase 9 [Source:HGNC Symbol;Acc:HGNC:4020]
ENSSSCG00000006799	ENSSSCT00000007447	ligand dependent nuclear receptor interacting factor 1 [Source:HGNC Symbol;Acc:HGNC:30299]	GO:0006355,GO:0005634,GO:0042974,GO:0005515,GO:0000784,GO:0005815	regulation of transcription, DNA-templated;nucleus;retinoic acid receptor binding;protein binding;nuclear chromosome, telomeric region;microtubule organizing center	NA	1.02407e-06	4.17976e-05	-0.262424	0.105839	0.629044	0.640637	0.833686	1.07612	1.54654	1.55902	0.640637	1.55902	9vs0	ENSSSCT00000007447	ENSSSCT00000007447.2 cds:known_by_projection chromosome:Sscrofa10.2:4:119652638:119659834:1 gene:ENSSSCG00000006799.2 gene_biotype:protein_coding transcript_biotype:protein_coding gene_symbol:LRIF1 description:ligand dependent nuclear receptor interacting factor 1 [Source:HGNC Symbol;Acc:HGNC:30299]
ENSSSCG00000004661	ENSSSCT00000005147	myelin expression factor 2 [Source:HGNC Symbol;Acc:HGNC:17940]	GO:0000166,GO:0003676	nucleotide binding;nucleic acid binding	NA	0.000287672	0.00382714	0.0577715	0.261923	0.491253	0.640501	1.04086	1.19908	1.40567	1.55887	0.640501	1.55887	9vs0	ENSSSCT00000005147	ENSSSCT00000005147.2 cds:known_by_projection chromosome:Sscrofa10.2:1:137635281:137665200:1 gene:ENSSSCG00000004661.2 gene_biotype:protein_coding transcript_biotype:protein_coding gene_symbol:MYEF2 description:myelin expression factor 2 [Source:HGNC Symbol;Acc:HGNC:17940]
ENSSSCG00000021384	ENSSSCT00000025154	NA	GO:0016818,GO:0005737,GO:0005634,GO:0005515,GO:0006357,GO:0031965,GO:0003677,GO:0003676,GO:0005524,GO:0032508,GO:0004003	hydrolase activity, acting on acid anhydrides, in phosphorus-containing anhydrides;cytoplasm;nucleus;protein binding;regulation of transcription from RNA polymerase II promoter;nuclear membrane;DNA binding;nucleic acid binding;ATP binding;DNA duplex unwinding;ATP-dependent DNA helicase activity	NA	0.000750475	0.00830054	0.140398	0.204113	0.640114	0.630937	1.10221	1.15198	1.55845	1.54857	0.640114	1.55845	3vs0	ENSSSCT00000025154	ENSSSCT00000025154.1 cds:novel chromosome:Sscrofa10.2:12:37871327:37948031:1 gene:ENSSSCG00000021384.1 gene_biotype:protein_coding transcript_biotype:protein_coding
ENSSSCG00000000551	ENSSSCT00000000594	aryl hydrocarbon receptor nuclear translocator like 2 [Source:HGNC Symbol;Acc:HGNC:18984]	GO:0005634,GO:0003700,GO:0045944,GO:0045893,GO:0005730,GO:0006357,GO:0007623,GO:0000982,GO:0070888,GO:0046983,GO:0006355,GO:0006351,GO:0005737,GO:0005515,GO:0005667,GO:0042753	nucleus;transcription factor activity, sequence-specific DNA binding;positive regulation of transcription from RNA polymerase II promoter;positive regulation of transcription, DNA-templated;nucleolus;regulation of transcription from RNA polymerase II promoter;circadian rhythm;transcription factor activity, RNA polymerase II core promoter proximal region sequence-specific binding;E-box binding;pro…	NA	0.000277252	0.00371815	0.0812602	0.402573	0.640059	0.367791	1.05794	1.32186	1.55839	1.29038	0.640059	1.55839	3vs0	ENSSSCT00000000594	ENSSSCT00000000594.2 cds:known_by_projection chromosome:Sscrofa10.2:5:49898643:49972779:-1 gene:ENSSSCG00000000551.2 gene_biotype:protein_coding transcript_biotype:protein_coding gene_symbol:ARNTL2 description:aryl hydrocarbon receptor nuclear translocator like 2 [Source:HGNC Symbol;Acc:HGNC:18984]
XLOC_000486	NA	NA	NA	NA	NA	0.000143724	0.00223471	-0.141186	0.0768285	0.3051	0.639913	0.906773	1.0547	1.2355	1.55824	0.639913	1.55824	9vs0	NA	NA
ENSSSCG00000028470	ENSSSCT00000026913	NA	GO:0003824,GO:0003723,GO:0006412,GO:0016740,GO:0005737,GO:0097056,GO:0016785,GO:0000049	catalytic activity;RNA binding;translation;transferase activity;cytoplasm;selenocysteinyl-tRNA(Sec) biosynthetic process;transferase activity, transferring selenium-containing groups;tRNA binding	NA	0.00010491	0.00170906	-0.327773	0.0149158	0.638503	0.332941	0.796765	1.01039	1.55671	1.25958	0.638503	1.55671	3vs0	ENSSSCT00000026913	ENSSSCT00000026913.1 cds:known scaffold:Sscrofa10.2:JH118638.1:114109:151885:-1 gene:ENSSSCG00000028470.1 gene_biotype:protein_coding transcript_biotype:protein_coding
ENSSSCG00000009839	ENSSSCT00000010783	NA	GO:0007165,GO:0006468,GO:0005524,GO:0004674,GO:0035556,GO:0005622,GO:0046872	signal transduction;protein phosphorylation;ATP binding;protein serine/threonine kinase activity;intracellular signal transduction;intracellular;metal ion binding	NA	7.12108e-05	0.00126314	0.110442	-0.122871	0.0385775	0.637991	1.07956	0.918358	1.0271	1.55616	0.637991	1.55616	9vs0	ENSSSCT00000032561	ENSSSCT00000032561.1 cds:known_by_projection chromosome:Sscrofa10.2:14:35050848:35142697:1 gene:ENSSSCG00000009839.2 gene_biotype:protein_coding transcript_biotype:protein_coding gene_symbol:CIT description:citron rho-interacting serine/threonine kinase [Source:HGNC Symbol;Acc:HGNC:1985]
ENSSSCG00000024999	ENSSSCT00000031964	diphosphoinositol pentakisphosphate kinase 2 [Source:HGNC Symbol;Acc:HGNC:29035]	GO:0016311,GO:0003993,GO:0033857,GO:0000828	dephosphorylation;acid phosphatase activity;diphosphoinositol-pentakisphosphate kinase activity;inositol hexakisphosphate kinase activity	NA	3.12561e-08	2.55145e-06	-0.105569	0.0519663	0.503819	0.637934	0.929438	1.03668	1.41796	1.5561	0.637934	1.5561	9vs0	ENSSSCT00000031964	ENSSSCT00000031964.1 cds:known_by_projection chromosome:Sscrofa10.2:2:112660166:112712718:-1 gene:ENSSSCG00000024999.1 gene_biotype:protein_coding transcript_biotype:protein_coding gene_symbol:PPIP5K2 description:diphosphoinositol pentakisphosphate kinase 2 [Source:HGNC Symbol;Acc:HGNC:29035]
ENSSSCG00000014187	ENSSSCT00000015500	nudix hydrolase 12 [Source:HGNC Symbol;Acc:HGNC:18826]	GO:0000210,GO:0035529,GO:0006742,GO:0019677,GO:0005777,GO:0005737,GO:0016787,GO:0005634,GO:0005515	NAD+ diphosphatase activity;NADH pyrophosphatase activity;NADP catabolic process;NAD catabolic process;peroxisome;cytoplasm;hydrolase activity;nucleus;protein binding	NA	7.33962e-10	1.19827e-07	-0.247385	0.144004	0.634252	0.637403	0.842422	1.10497	1.55213	1.55553	0.637403	1.55553	9vs0	ENSSSCT00000015500	ENSSSCT00000015500.2 cds:known_by_projection chromosome:Sscrofa10.2:2:113206699:113216199:-1 gene:ENSSSCG00000014187.2 gene_biotype:protein_coding transcript_biotype:protein_coding gene_symbol:NUDT12 description:nudix hydrolase 12 [Source:HGNC Symbol;Acc:HGNC:18826]
ENSSSCG00000001070	ENSSSCT00000001165	family with sequence similarity 8 member A1 [Source:HGNC Symbol;Acc:HGNC:16372]	GO:0016021,GO:0016020	integral component of membrane;membrane	NA	2.01622e-05	0.0004661	-0.200857	0.304696	0.431489	0.637259	0.870034	1.23516	1.34863	1.55537	0.637259	1.55537	9vs0	ENSSSCT00000001165	ENSSSCT00000001165.2 cds:known_by_projection chromosome:Sscrofa10.2:7:14080340:14089959:1 gene:ENSSSCG00000001070.2 gene_biotype:protein_coding transcript_biotype:protein_coding gene_symbol:FAM8A1 description:family with sequence similarity 8 member A1 [Source:HGNC Symbol;Acc:HGNC:16372]
ENSSSCG00000027959	ENSSSCT00000030411	NA	GO:0006281,GO:0030915,GO:0000724	DNA repair;Smc5-Smc6 complex;double-strand break repair via homologous recombination	NA	0.00022687	0.0031728	0.0532494	0.261131	0.546412	0.63724	1.0376	1.19842	1.46045	1.55535	0.63724	1.55535	9vs0	ENSSSCT00000030411	ENSSSCT00000030411.1 cds:known chromosome:Sscrofa10.2:1:250150181:250169133:1 gene:ENSSSCG00000027959.1 gene_biotype:protein_coding transcript_biotype:protein_coding
ENSSSCG00000003783	ENSSSCT00000004186	fucose-1-phosphate guanylyltransferase [Source:HGNC Symbol;Acc:HGNC:3825]	GO:0008152,GO:0016772	metabolic process;transferase activity, transferring phosphorus-containing groups	NA	1.41292e-07	8.52292e-06	-0.351753	-0.0980513	0.453784	0.636669	0.783631	0.934294	1.36963	1.55474	0.636669	1.55474	9vs0	ENSSSCT00000004186	ENSSSCT00000004186.2 cds:known chromosome:Sscrofa10.2:6:128715728:128722791:-1 gene:ENSSSCG00000003783.2 gene_biotype:protein_coding transcript_biotype:protein_coding gene_symbol:FPGT description:fucose-1-phosphate guanylyltransferase [Source:HGNC Symbol;Acc:HGNC:3825]
ENSSSCG00000009061	ENSSSCT00000009925	N(alpha)-acetyltransferase 15, NatA auxiliary subunit [Source:HGNC Symbol;Acc:HGNC:30782]	GO:0005737,GO:0005634,GO:0016020,GO:0043066,GO:0043022,GO:0044822,GO:0005515,GO:0005667,GO:0045893,GO:0050821,GO:0006474,GO:0031415,GO:0016407,GO:0004596,GO:0017196	cytoplasm;nucleus;membrane;negative regulation of apoptotic process;ribosome binding;poly(A) RNA binding;protein binding;transcription factor complex;positive regulation of transcription, DNA-templated;protein stabilization;N-terminal protein amino acid acetylation;NatA complex;acetyltransferase activity;peptide alpha-N-acetyltransferase activity;N-terminal peptidyl-methionine acetylation	NA	3.31631e-05	0.000688948	0.0164108	0.186584	0.526956	0.636641	1.01144	1.13807	1.44089	1.55471	0.636641	1.55471	9vs0	ENSSSCT00000009925	ENSSSCT00000009925.2 cds:known_by_projection chromosome:Sscrofa10.2:8:93185320:93401410:-1 gene:ENSSSCG00000009061.2 gene_biotype:protein_coding transcript_biotype:protein_coding gene_symbol:NAA15 description:N(alpha)-acetyltransferase 15, NatA auxiliary subunit [Source:HGNC Symbol;Acc:HGNC:30782]
ENSSSCG00000005041	ENSSSCT00000005557	fermitin family member 2 [Source:HGNC Symbol;Acc:HGNC:15767]	GO:0048041,GO:0033622,GO:0034446,GO:0031941,GO:0001725,GO:0072657,GO:0007160,GO:0005737,GO:0005634,GO:0005515,GO:0031234,GO:0005654,GO:0016055,GO:0005925,GO:0005547,GO:0007229,GO:0007179	focal adhesion assembly;integrin activation;substrate adhesion-dependent cell spreading;filamentous actin;stress fiber;protein localization to membrane;cell-matrix adhesion;cytoplasm;nucleus;protein binding;extrinsic component of cytoplasmic side of plasma membrane;nucleoplasm;Wnt signaling pathway;focal adhesion;phosphatidylinositol-3,4,5-trisphosphate binding;integrin-mediated signaling pathway…	NA	8.46656e-06	0.000230795	-0.0334315	0.11491	0.429406	0.636516	0.977093	1.08291	1.34668	1.55457	0.636516	1.55457	9vs0	ENSSSCT00000005557	ENSSSCT00000005557.2 cds:known_by_projection chromosome:Sscrofa10.2:1:202790215:202816051:-1 gene:ENSSSCG00000005041.2 gene_biotype:protein_coding transcript_biotype:protein_coding gene_symbol:FERMT2 description:fermitin family member 2 [Source:HGNC Symbol;Acc:HGNC:15767]
ENSSSCG00000008592	ENSSSCT00000009403	NA	GO:0042393,GO:0016887,GO:0003682,GO:0005634,GO:0031936,GO:0005515,GO:0045944	histone binding;ATPase activity;chromatin binding;nucleus;negative regulation of chromatin silencing;protein binding;positive regulation of transcription from RNA polymerase II promoter	NA	0.000568304	0.00663242	0.316876	0.352823	0.610224	0.635671	1.24563	1.27706	1.5265	1.55366	0.635671	1.55366	9vs0	ENSSSCT00000009403	ENSSSCT00000009403.2 cds:known chromosome:Sscrofa10.2:3:122067142:122107317:1 gene:ENSSSCG00000008592.2 gene_biotype:protein_coding transcript_biotype:protein_coding
ENSSSCG00000008600	ENSSSCT00000009411	pumilio RNA binding family member 2 [Source:HGNC Symbol;Acc:HGNC:14958]	GO:0034063,GO:0010494,GO:0010608,GO:0003723,GO:0005515,GO:0005737,GO:0044822,GO:0048471,GO:0043488,GO:2000637,GO:0031965,GO:0003730,GO:0051983,GO:1900246,GO:0005488	stress granule assembly;cytoplasmic stress granule;posttranscriptional regulation of gene expression;RNA binding;protein binding;cytoplasm;poly(A) RNA binding;perinuclear region of cytoplasm;regulation of mRNA stability;positive regulation of gene silencing by miRNA;nuclear membrane;mRNA 3'-UTR binding;regulation of chromosome segregation;positive regulation of RIG-I signaling pathway;binding	NA	1.2943e-16	3.24006e-13	-0.0889731	0.126164	0.56232	0.634749	0.940192	1.09139	1.47664	1.55267	0.634749	1.55267	9vs0	ENSSSCT00000009411	ENSSSCT00000009411.2 cds:known_by_projection chromosome:Sscrofa10.2:3:125827299:125934612:1 gene:ENSSSCG00000008600.2 gene_biotype:protein_coding transcript_biotype:protein_coding gene_symbol:PUM2 description:pumilio RNA binding family member 2 [Source:HGNC Symbol;Acc:HGNC:14958]
ENSSSCG00000006981	ENSSSCT00000007646	mitochondrial calcium uptake family member 3 [Source:HGNC Symbol;Acc:HGNC:27820]	GO:0005509	calcium ion binding	NA	4.66483e-05	0.000906414	-0.274247	0.179865	0.634517	0.366869	0.826882	1.13278	1.55242	1.28955	0.634517	1.55242	3vs0	ENSSSCT00000007646	ENSSSCT00000007646.2 cds:known_by_projection chromosome:Sscrofa10.2:17:5115029:5217932:1 gene:ENSSSCG00000006981.2 gene_biotype:protein_coding transcript_biotype:protein_coding gene_symbol:MICU3 description:mitochondrial calcium uptake family member 3 [Source:HGNC Symbol;Acc:HGNC:27820]
ENSSSCG00000023276	ENSSSCT00000027716	zinc finger protein 24 [Source:HGNC Symbol;Acc:HGNC:13032]	GO:0045892,GO:0005634,GO:0005515,GO:0042552,GO:0003700,GO:0003676,GO:0046872,GO:0006355,GO:0006351,GO:0043565	negative regulation of transcription, DNA-templated;nucleus;protein binding;myelination;transcription factor activity, sequence-specific DNA binding;nucleic acid binding;metal ion binding;regulation of transcription, DNA-templated;transcription, DNA-templated;sequence-specific DNA binding	NA	1.99785e-06	7.07774e-05	-0.0398991	0.266273	0.633521	0.469945	0.972723	1.2027	1.55135	1.38506	0.633521	1.55135	3vs0	ENSSSCT00000027716	ENSSSCT00000027716.1 cds:known_by_projection chromosome:Sscrofa10.2:6:111620067:111625806:-1 gene:ENSSSCG00000023276.1 gene_biotype:protein_coding transcript_biotype:protein_coding gene_symbol:ZNF24 description:zinc finger protein 24 [Source:HGNC Symbol;Acc:HGNC:13032]
ENSSSCG00000011652	ENSSSCT00000012756	Uncharacterized protein OS=Sus scrofa PE=4 SV=2	GO:0000785,GO:0000794,GO:0005730,GO:0005886,GO:0015629,GO:0044454,GO:0045111,GO:0007062,GO:0032876	chromatin;condensed nuclear chromosome;nucleolus;plasma membrane;actin cytoskeleton;nuclear chromosome part;intermediate filament cytoskeleton;sister chromatid cohesion;negative regulation of DNA endoreduplication	NA	1.88285e-05	0.000441191	0.00248812	0.0524647	0.502771	0.633245	1.00173	1.03704	1.41693	1.55105	0.633245	1.55105	9vs0	ENSSSCT00000012756	ENSSSCT00000012756.2 cds:known chromosome:Sscrofa10.2:13:84691732:84724005:-1 gene:ENSSSCG00000011652.2 gene_biotype:protein_coding transcript_biotype:protein_coding
ENSSSCG00000016968	ENSSSCT00000018477	B double prime 1, subunit of RNA polymerase III transcription initiation factor IIIB [Source:HGNC Symbol;Acc:HGNC:13652]	GO:0003677,GO:0005737,GO:0005654	DNA binding;cytoplasm;nucleoplasm	NA	0.000297118	0.00393884	0.140582	0.131291	0.532761	0.632131	1.10235	1.09527	1.4467	1.54985	0.632131	1.54985	9vs0	ENSSSCT00000018477	ENSSSCT00000018477.2 cds:known_by_projection chromosome:Sscrofa10.2:16:51748146:51853075:1 gene:ENSSSCG00000016968.2 gene_biotype:protein_coding transcript_biotype:protein_coding gene_symbol:BDP1 description:B double prime 1, subunit of RNA polymerase III transcription initiation factor IIIB [Source:HGNC Symbol;Acc:HGNC:13652]
ENSSSCG00000012608	ENSSSCT00000013787	zinc finger and BTB domain containing 33 [Source:HGNC Symbol;Acc:HGNC:16682]	GO:0003676,GO:0046872,GO:0001227,GO:0005515,GO:0000977,GO:0000122,GO:0005737,GO:0005886,GO:0005634,GO:0045892,GO:0005654,GO:0043565,GO:0005730,GO:0008327	nucleic acid binding;metal ion binding;transcriptional repressor activity, RNA polymerase II transcription regulatory region sequence-specific binding;protein binding;RNA polymerase II regulatory region sequence-specific DNA binding;negative regulation of transcription from RNA polymerase II promoter;cytoplasm;plasma membrane;nucleus;negative regulation of transcription, DNA-templated;nucleoplasm…	NA	1.14039e-06	4.56764e-05	-0.246098	0.195652	0.629778	0.470787	0.843174	1.14524	1.54733	1.38587	0.629778	1.54733	3vs0	ENSSSCT00000013787	ENSSSCT00000013787.2 cds:known_by_projection chromosome:Sscrofa10.2:X:113092284:113094302:-1 gene:ENSSSCG00000012608.3 gene_biotype:protein_coding transcript_biotype:protein_coding gene_symbol:ZBTB33 description:zinc finger and BTB domain containing 33 [Source:HGNC Symbol;Acc:HGNC:16682]
ENSSSCG00000002628	ENSSSCT00000002916	intestinal cell kinase [Source:HGNC Symbol;Acc:HGNC:21219]	GO:0004713,GO:0005524,GO:0000287,GO:0004674,GO:0006468,GO:0035556,GO:0042384,GO:0097542,GO:0005515,GO:0004672,GO:0005634,GO:0036064,GO:0005929,GO:0042073,GO:0097546,GO:0035721,GO:0035720	protein tyrosine kinase activity;ATP binding;magnesium ion binding;protein serine/threonine kinase activity;protein phosphorylation;intracellular signal transduction;cilium assembly;ciliary tip;protein binding;protein kinase activity;nucleus;ciliary basal body;cilium;intraciliary transport;ciliary base;intraciliary retrograde transport;intraciliary anterograde transport	NA	2.97613e-08	2.48342e-06	0.0824582	0.116924	0.532906	0.629206	1.05882	1.08442	1.44684	1.54671	0.629206	1.54671	9vs0	ENSSSCT00000002916	ENSSSCT00000002916.2 cds:known_by_projection chromosome:Sscrofa10.2:7:134402665:134440540:-1 gene:ENSSSCG00000002628.2 gene_biotype:protein_coding transcript_biotype:protein_coding gene_symbol:ICK description:intestinal cell (MAK-like) kinase [Source:HGNC Symbol;Acc:HGNC:21219]
ENSSSCG00000028100	ENSSSCT00000031751	NA	GO:0005622,GO:0005488,GO:0008536,GO:0006886	intracellular;binding;Ran GTPase binding;intracellular protein transport	NA	1.5554e-06	5.78464e-05	-0.102239	0.0545714	0.20274	0.62868	0.931586	1.03855	1.15088	1.54615	0.62868	1.54615	9vs0	ENSSSCT00000031751	ENSSSCT00000031751.1 cds:known chromosome:Sscrofa10.2:3:84138133:84326019:-1 gene:ENSSSCG00000028100.1 gene_biotype:protein_coding transcript_biotype:protein_coding
ENSSSCG00000024257	ENSSSCT00000029766	Uncharacterized protein OS=Sus scrofa GN=TMEM2 PE=4 SV=1	GO:0005737,GO:0005488,GO:0032879,GO:0048522	cytoplasm;binding;regulation of localization;positive regulation of cellular process	Pectin lyase fold/virulence factor [InterPro - SUPERFAMILY];Pectin lyase fold [InterPro - Gene3D]	0.000105764	0.00171924	0.0219752	0.117605	0.627743	0.359857	1.01535	1.08493	1.54515	1.2833	0.627743	1.54515	3vs0	ENSSSCT00000029766	ENSSSCT00000029766.1 cds:known chromosome:Sscrofa10.2:1:251419444:251461842:-1 gene:ENSSSCG00000024257.1 gene_biotype:protein_coding transcript_biotype:protein_coding
ENSSSCG00000015488	ENSSSCT00000016872	tumor necrosis factor superfamily member 4 [Source:HGNC Symbol;Acc:HGNC:11934]	GO:0005164,GO:0006954,GO:0001819,GO:0005615,GO:0033209,GO:0016020,GO:0006955,GO:0042102,GO:0032813,GO:0005515,GO:0009986,GO:0071222,GO:0050729,GO:0032753,GO:0032700,GO:0032729,GO:0032755,GO:0071380	tumor necrosis factor receptor binding;inflammatory response;positive regulation of cytokine production;extracellular space;tumor necrosis factor-mediated signaling pathway;membrane;immune response;positive regulation of T cell proliferation;tumor necrosis factor receptor superfamily binding;protein binding;cell surface;cellular response to lipopolysaccharide;positive regulation of inflammatory r…	NA	0.000707961	0.00790013	-0.136911	-0.036597	0.627086	0.493106	0.909464	0.974952	1.54444	1.40747	0.627086	1.54444	3vs0	ENSSSCT00000016872	ENSSSCT00000016872.2 cds:known_by_projection chromosome:Sscrofa10.2:9:127044587:127046516:1 gene:ENSSSCG00000015488.2 gene_biotype:protein_coding transcript_biotype:protein_coding gene_symbol:TNFSF4 description:tumor necrosis factor superfamily member 4 [Source:HGNC Symbol;Acc:HGNC:11934]
ENSSSCG00000013292	ENSSSCT00000014517	proline rich 5 like [Source:HGNC Symbol;Acc:HGNC:25878]	GO:0038203,GO:0014068,GO:0010762,GO:0005739,GO:0001934,GO:0031625,GO:0001933,GO:0031932	TORC2 signaling;positive regulation of phosphatidylinositol 3-kinase signaling;regulation of fibroblast migration;mitochondrion;positive regulation of protein phosphorylation;ubiquitin protein ligase binding;negative regulation of protein phosphorylation;TORC2 complex	NA	1.42154e-06	5.46074e-05	-0.0707485	-0.00225846	0.319875	0.625858	0.952144	0.998436	1.24822	1.54313	0.625858	1.54313	9vs0	ENSSSCT00000014517	ENSSSCT00000014517.2 cds:known_by_projection chromosome:Sscrofa10.2:2:26810906:26895574:-1 gene:ENSSSCG00000013292.2 gene_biotype:protein_coding transcript_biotype:protein_coding gene_symbol:PRR5L description:proline rich 5 like [Source:HGNC Symbol;Acc:HGNC:25878]
ENSSSCG00000001966	ENSSSCT00000002199	NA	GO:0005525,GO:0007165,GO:0007264	GTP binding;signal transduction;small GTPase mediated signal transduction	NA	2.05924e-05	0.000471491	0.0433232	0.211716	0.625791	0.592586	1.03048	1.15806	1.54306	1.50795	0.625791	1.54306	3vs0	ENSSSCT00000002199	ENSSSCT00000002199.2 cds:known chromosome:Sscrofa10.2:7:72211400:72237346:-1 gene:ENSSSCG00000001966.2 gene_biotype:protein_coding transcript_biotype:protein_coding
ENSSSCG00000005170	ENSSSCT00000005700	DENN domain containing 4C [Source:HGNC Symbol;Acc:HGNC:26079]	GO:0005886,GO:0005829,GO:0072659,GO:0030904,GO:0017112,GO:0032593,GO:0032869	plasma membrane;cytosol;protein localization to plasma membrane;retromer complex;Rab guanyl-nucleotide exchange factor activity;insulin-responsive compartment;cellular response to insulin stimulus	NA	6.74315e-17	2.26588e-13	-0.0688832	0.204033	0.62578	0.554281	0.953376	1.15191	1.54304	1.46844	0.62578	1.54304	3vs0	ENSSSCT00000005700	ENSSSCT00000005700.2 cds:known_by_projection chromosome:Sscrofa10.2:1:227101767:227251171:-1 gene:ENSSSCG00000005170.2 gene_biotype:protein_coding transcript_biotype:protein_coding gene_symbol:DENND4C description:DENN domain containing 4C [Source:HGNC Symbol;Acc:HGNC:26079]
ENSSSCG00000011454	ENSSSCT00000012535	Scm-like with four mbt domains 1 [Source:HGNC Symbol;Acc:HGNC:20255]	GO:0006355,GO:0005634,GO:0005515,GO:0045892,GO:0005654,GO:0042393,GO:0048635	regulation of transcription, DNA-templated;nucleus;protein binding;negative regulation of transcription, DNA-templated;nucleoplasm;histone binding;negative regulation of muscle organ development	NA	0.000204834	0.00293388	0.148671	0.362596	0.625678	0.54152	1.10855	1.28574	1.54294	1.4555	0.625678	1.54294	3vs0	ENSSSCT00000012535	ENSSSCT00000012535.2 cds:known_by_projection chromosome:Sscrofa10.2:13:38212236:38272256:-1 gene:ENSSSCG00000011454.2 gene_biotype:protein_coding transcript_biotype:protein_coding gene_symbol:SFMBT1 description:Scm-like with four mbt domains 1 [Source:HGNC Symbol;Acc:HGNC:20255]
ENSSSCG00000024598	ENSSSCT00000030818	NA	GO:0004672,GO:0006468,GO:0005524,GO:0005737,GO:0035556,GO:0042149,GO:0004679,GO:0031588,GO:0032007,GO:0005654,GO:0035404,GO:0035174	protein kinase activity;protein phosphorylation;ATP binding;cytoplasm;intracellular signal transduction;cellular response to glucose starvation;AMP-activated protein kinase activity;nucleotide-activated protein kinase complex;negative regulation of TOR signaling;nucleoplasm;histone-serine phosphorylation;histone serine kinase activity	NA	0.000139325	0.00218212	-0.247207	0.0951591	0.625491	0.492279	0.842526	1.06818	1.54274	1.40667	0.625491	1.54274	3vs0	ENSSSCT00000030818	ENSSSCT00000030818.1 cds:known chromosome:Sscrofa10.2:16:26857519:26868105:1 gene:ENSSSCG00000024598.1 gene_biotype:protein_coding transcript_biotype:protein_coding
ENSSSCG00000022288	ENSSSCT00000029783	serine/threonine kinase 38 like [Source:HGNC Symbol;Acc:HGNC:17848]	GO:0051128,GO:0015629,GO:0005737,GO:0004713,GO:0004672,GO:0000166,GO:0016740,GO:0016310,GO:0016301,GO:0006468,GO:0005524,GO:0004674,GO:0000287,GO:0035556,GO:0005515	regulation of cellular component organization;actin cytoskeleton;cytoplasm;protein tyrosine kinase activity;protein kinase activity;nucleotide binding;transferase activity;phosphorylation;kinase activity;protein phosphorylation;ATP binding;protein serine/threonine kinase activity;magnesium ion binding;intracellular signal transduction;protein binding	NA	1.74563e-05	0.000416179	0.0397999	0.330981	0.624496	0.338589	1.02797	1.25787	1.54167	1.26452	0.624496	1.54167	3vs0	ENSSSCT00000029783	ENSSSCT00000029783.1 cds:known_by_projection chromosome:Sscrofa10.2:5:50042282:50073034:-1 gene:ENSSSCG00000022288.1 gene_biotype:protein_coding transcript_biotype:protein_coding gene_symbol:STK38L description:serine/threonine kinase 38 like [Source:HGNC Symbol;Acc:HGNC:17848]
ENSSSCG00000014076	ENSSSCT00000015377	Isoform 2 of Soluble lamin-associated protein of 75 kDa OS=Homo sapiens GN=FAM169A	GO:0005637	nuclear inner membrane	NA	3.8082e-08	3.03179e-06	-0.0236029	0.209033	0.623522	0.624111	0.983773	1.15591	1.54063	1.54126	0.624111	1.54126	9vs0	ENSSSCT00000015377	ENSSSCT00000015377.2 cds:known_by_projection chromosome:Sscrofa10.2:2:85441368:85513476:-1 gene:ENSSSCG00000014076.2 gene_biotype:protein_coding transcript_biotype:protein_coding gene_symbol:FAM169A description:family with sequence similarity 169 member A [Source:HGNC Symbol;Acc:HGNC:29138]
ENSSSCG00000017675	ENSSSCT00000019239	Fanconi anemia group J protein OS=Homo sapiens GN=BRIP1 PE=1 SV=1	GO:0005654,GO:0005737,GO:0031965,GO:0000166,GO:0003677,GO:0004003,GO:0005515,GO:0043167,GO:0051536,GO:0000077,GO:0000731,GO:0000732,GO:0006260,GO:0006302,GO:0006357,GO:1901796	nucleoplasm;cytoplasm;nuclear membrane;nucleotide binding;DNA binding;ATP-dependent DNA helicase activity;protein binding;ion binding;iron-sulfur cluster binding;DNA damage checkpoint;DNA synthesis involved in DNA repair;strand displacement;DNA replication;double-strand break repair;regulation of transcription from RNA polymerase II promoter;regulation of signal transduction by p53 class mediator	NA	0.000412103	0.00512602	-0.149778	0.258061	0.515161	0.623938	0.901389	1.19587	1.42915	1.54108	0.623938	1.54108	9vs0	ENSSSCT00000019239	ENSSSCT00000019239.1 cds:known chromosome:Sscrofa10.2:12:38017410:38018015:-1 gene:ENSSSCG00000017675.1 gene_biotype:protein_coding transcript_biotype:protein_coding
ENSSSCG00000016170	ENSSSCT00000017605	BRCA1 associated RING domain 1 [Source:HGNC Symbol;Acc:HGNC:952]	GO:0005634,GO:0005737,GO:0004842,GO:0043066,GO:0046982,GO:0005515,GO:0005654,GO:0003723,GO:0042803,GO:0043231,GO:0043065,GO:0042325,GO:0085020,GO:0046826,GO:0031436,GO:0070531,GO:0046872,GO:0008270	nucleus;cytoplasm;ubiquitin-protein transferase activity;negative regulation of apoptotic process;protein heterodimerization activity;protein binding;nucleoplasm;RNA binding;protein homodimerization activity;intracellular membrane-bounded organelle;positive regulation of apoptotic process;regulation of phosphorylation;protein K6-linked ubiquitination;negative regulation of protein export from nuc…	NA	9.36986e-07	3.89849e-05	-0.191808	0.24338	0.52377	0.623797	0.875508	1.18376	1.43771	1.54093	0.623797	1.54093	9vs0	ENSSSCT00000017605	ENSSSCT00000017605.2 cds:known_by_projection chromosome:Sscrofa10.2:15:129595247:129677996:-1 gene:ENSSSCG00000016170.2 gene_biotype:protein_coding transcript_biotype:protein_coding gene_symbol:BARD1 description:BRCA1 associated RING domain 1 [Source:HGNC Symbol;Acc:HGNC:952]
ENSSSCG00000030413	ENSSSCT00000029004	phosphatidylinositol-4,5-bisphosphate 3-kinase catalytic subunit alpha [Source:HGNC Symbol;Acc:HGNC:8975]	GO:0044029,GO:2000653,GO:0043560,GO:0071333,GO:2000270,GO:0016303,GO:0005942,GO:0030295,GO:0097009,GO:0006006,GO:0033138,GO:0040014,GO:0030027,GO:0001889,GO:0043491,GO:0043524,GO:0060612,GO:0043457,GO:0010468,GO:0006468,GO:0005515,GO:0006954,GO:0045087,GO:0002250,GO:0060326,GO:0000166,GO:0005886,GO:0016740,GO:0016310,GO:0016301,GO:0005524,GO:0005737,GO:0005488,GO:0005943,GO:0048015,GO:0046854,GO:…	hypomethylation of CpG island;regulation of genetic imprinting;insulin receptor substrate binding;cellular response to glucose stimulus;negative regulation of fibroblast apoptotic process;1-phosphatidylinositol-3-kinase activity;phosphatidylinositol 3-kinase complex;protein kinase activator activity;energy homeostasis;glucose metabolic process;positive regulation of peptidyl-serine phosphorylatio…	NA	3.54549e-06	0.000114523	0.0616147	0.340043	0.623247	0.621763	1.04363	1.26579	1.54034	1.53875	0.623247	1.54034	3vs0	ENSSSCT00000029004	ENSSSCT00000029004.1 cds:known_by_projection chromosome:Sscrofa10.2:13:126399747:126461416:-1 gene:ENSSSCG00000030413.1 gene_biotype:protein_coding transcript_biotype:protein_coding gene_symbol:PIK3CA description:phosphatidylinositol-4,5-bisphosphate 3-kinase catalytic subunit alpha [Source:HGNC Symbol;Acc:HGNC:8975]
ENSSSCG00000011679	ENSSSCT00000012786	ATR serine/threonine kinase [Source:HGNC Symbol;Acc:HGNC:882]	GO:0004674,GO:0004672,GO:0005515,GO:0005654,GO:0005794,GO:0018105,GO:0016605,GO:0046777,GO:0090399,GO:0000077,GO:0034644,GO:0043517,GO:0071480,GO:0008156,GO:0070198,GO:0032405,GO:0032407,GO:0097694,GO:1904884,GO:0000166,GO:0046983,GO:0016740,GO:0016310,GO:0016301,GO:0005524,GO:0005488,GO:0016773,GO:0000724	protein serine/threonine kinase activity;protein kinase activity;protein binding;nucleoplasm;Golgi apparatus;peptidyl-serine phosphorylation;PML body;protein autophosphorylation;replicative senescence;DNA damage checkpoint;cellular response to UV;positive regulation of DNA damage response, signal transduction by p53 class mediator;cellular response to gamma radiation;negative regulation of DNA re…	NA	1.137e-07	7.39295e-06	-0.146819	-0.00215894	0.394392	0.623041	0.90324	0.998505	1.31439	1.54012	0.623041	1.54012	9vs0	ENSSSCT00000012786	ENSSSCT00000012786.2 cds:known_by_projection chromosome:Sscrofa10.2:13:90978674:91093949:-1 gene:ENSSSCG00000011679.2 gene_biotype:protein_coding transcript_biotype:protein_coding gene_symbol:ATR description:ATR serine/threonine kinase [Source:HGNC Symbol;Acc:HGNC:882]
ENSSSCG00000027164	ENSSSCT00000026312	NA	GO:0006954,GO:0045087,GO:0002250,GO:0060326,GO:0005886,GO:0016740,GO:0016310,GO:0016301,GO:0006468,GO:0005737,GO:0048015,GO:0046934,GO:0046854,GO:0036092,GO:0035005,GO:0016303,GO:0014065,GO:0005942,GO:0016773,GO:0030168	inflammatory response;innate immune response;adaptive immune response;cell chemotaxis;plasma membrane;transferase activity;phosphorylation;kinase activity;protein phosphorylation;cytoplasm;phosphatidylinositol-mediated signaling;phosphatidylinositol-4,5-bisphosphate 3-kinase activity;phosphatidylinositol phosphorylation;phosphatidylinositol-3-phosphate biosynthetic process;1-phosphatidylinositol-…	NA	5.90354e-06	0.000169543	0.034289	0.428644	0.622854	0.463359	1.02405	1.34597	1.53992	1.37875	0.622854	1.53992	3vs0	ENSSSCT00000026312	ENSSSCT00000026312.1 cds:known chromosome:Sscrofa10.2:13:87042528:87070260:1 gene:ENSSSCG00000027164.1 gene_biotype:protein_coding transcript_biotype:protein_coding
XLOC_006762	TCONS_00017804	IL-23 (Fragment) OS=Sus scrofa PE=2 SV=1	GO:0016021	integral component of membrane	NA	5.3484e-05	0.00100041	0.0129619	-0.150303	-0.0833721	0.622818	1.00902	0.901061	0.943849	1.53988	0.622818	1.53988	9vs0	NA	NA
ENSSSCG00000008478	ENSSSCT00000009280	NA	GO:0003677,GO:0005622,GO:0035023,GO:0005089,GO:0005085,GO:0043547,GO:0007264,GO:0046982	DNA binding;intracellular;regulation of Rho protein signal transduction;Rho guanyl-nucleotide exchange factor activity;guanyl-nucleotide exchange factor activity;positive regulation of GTPase activity;small GTPase mediated signal transduction;protein heterodimerization activity	NA	1.51439e-06	5.69204e-05	0.0264041	0.366181	0.499758	0.622567	1.01847	1.28894	1.41398	1.53961	0.622567	1.53961	9vs0	ENSSSCT00000009280	ENSSSCT00000009280.2 cds:known chromosome:Sscrofa10.2:3:107380952:107452436:1 gene:ENSSSCG00000008478.2 gene_biotype:protein_coding transcript_biotype:protein_coding
ENSSSCG00000008487	ENSSSCT00000009289	atlastin GTPase 2 [Source:HGNC Symbol;Acc:HGNC:24047]	GO:0005525,GO:0003924,GO:0008152,GO:0005515,GO:0016021,GO:0016020,GO:0005783,GO:0042802,GO:0051260,GO:0007029,GO:0007030	GTP binding;GTPase activity;metabolic process;protein binding;integral component of membrane;membrane;endoplasmic reticulum;identical protein binding;protein homooligomerization;endoplasmic reticulum organization;Golgi organization	NA	2.30476e-14	1.73087e-11	-0.344939	-0.138789	0.432933	0.621622	0.787341	0.908281	1.34998	1.5386	0.621622	1.5386	9vs0	ENSSSCT00000009289	ENSSSCT00000009289.2 cds:known_by_projection chromosome:Sscrofa10.2:3:108108201:108147738:1 gene:ENSSSCG00000008487.2 gene_biotype:protein_coding transcript_biotype:protein_coding gene_symbol:ATL2 description:atlastin GTPase 2 [Source:HGNC Symbol;Acc:HGNC:24047]
ENSSSCG00000015569	ENSSSCT00000016960	Uncharacterized protein OS=Sus scrofa GN=SWT1 PE=4 SV=2	GO:0044424	intracellular part	PIN domain-like [InterPro - Gene3D,SUPERFAMILY];PIN domain [InterPro - Pfam,SMART]	1.24843e-09	1.75247e-07	-0.268217	-0.0133842	0.314595	0.620401	0.830345	0.990766	1.24366	1.5373	0.620401	1.5373	9vs0	ENSSSCT00000016960	ENSSSCT00000016960.2 cds:known_by_projection chromosome:Sscrofa10.2:9:138793225:138899857:1 gene:ENSSSCG00000015569.2 gene_biotype:protein_coding transcript_biotype:protein_coding gene_symbol:SWT1 description:SWT1, RNA endoribonuclease homolog [Source:HGNC Symbol;Acc:HGNC:16785]
ENSSSCG00000028601	ENSSSCT00000012754	NA	GO:0005488	binding	NA	0.000127288	0.00202314	0.0464535	0.148786	0.619956	0.496446	1.03272	1.10864	1.53683	1.41073	0.619956	1.53683	3vs0	ENSSSCT00000012754	ENSSSCT00000012754.2 cds:known chromosome:Sscrofa10.2:13:84871569:85084470:-1 gene:ENSSSCG00000028601.1 gene_biotype:protein_coding transcript_biotype:protein_coding
ENSSSCG00000026969	ENSSSCT00000025989	KRAS proto-oncogene, GTPase [Source:HGNC Symbol;Acc:HGNC:6407]	GO:0005525,GO:0003924,GO:0005737,GO:0016020,GO:0008284,GO:0005515,GO:0031234,GO:0001934,GO:0010628,GO:0005925,GO:0031647,GO:0032403,GO:0015031,GO:0016021,GO:0000166,GO:0007165,GO:0005622,GO:0006913,GO:0007264,GO:0006886,GO:0048873,GO:0045596,GO:0007265,GO:0043524,GO:0030036,GO:0008542,GO:0060441,GO:0048169,GO:0032228,GO:0051146,GO:0021897,GO:0035022,GO:0038002	GTP binding;GTPase activity;cytoplasm;membrane;positive regulation of cell proliferation;protein binding;extrinsic component of cytoplasmic side of plasma membrane;positive regulation of protein phosphorylation;positive regulation of gene expression;focal adhesion;regulation of protein stability;protein complex binding;protein transport;integral component of membrane;nucleotide binding;signal tra…	NA	4.84529e-06	0.000146431	-0.183473	0.166297	0.618946	0.406732	0.880581	1.12217	1.53575	1.32568	0.618946	1.53575	3vs0	ENSSSCT00000025989	ENSSSCT00000025989.1 cds:known_by_projection chromosome:Sscrofa10.2:5:52229480:52271842:1 gene:ENSSSCG00000026969.1 gene_biotype:protein_coding transcript_biotype:protein_coding gene_symbol:KRAS description:KRAS proto-oncogene, GTPase [Source:HGNC Symbol;Acc:HGNC:6407]
ENSSSCG00000008924	ENSSSCT00000009772	ubiquitin like modifier activating enzyme 6 [Source:HGNC Symbol;Acc:HGNC:25581]	GO:0019780,GO:0004839,GO:0021764,GO:0007612,GO:0021766,GO:0007626,GO:0006511,GO:0042787,GO:0060996,GO:0016567,GO:0005515,GO:0005737,GO:0006464,GO:0008641	FAT10 activating enzyme activity;ubiquitin activating enzyme activity;amygdala development;learning;hippocampus development;locomotory behavior;ubiquitin-dependent protein catabolic process;protein ubiquitination involved in ubiquitin-dependent protein catabolic process;dendritic spine development;protein ubiquitination;protein binding;cytoplasm;cellular protein modification process;small protein…	NA	4.14781e-07	1.99042e-05	-0.23767	0.071413	0.429549	0.618301	0.848114	1.05075	1.34681	1.53507	0.618301	1.53507	9vs0	ENSSSCT00000009772	ENSSSCT00000009772.2 cds:known_by_projection chromosome:Sscrofa10.2:8:69807548:69894666:-1 gene:ENSSSCG00000008924.2 gene_biotype:protein_coding transcript_biotype:protein_coding gene_symbol:UBA6 description:ubiquitin like modifier activating enzyme 6 [Source:HGNC Symbol;Acc:HGNC:25581]
ENSSSCG00000015972	ENSSSCT00000017391	NA	GO:0045893,GO:0003700,GO:0003676,GO:0046872,GO:0005634,GO:0006357,GO:0043565	positive regulation of transcription, DNA-templated;transcription factor activity, sequence-specific DNA binding;nucleic acid binding;metal ion binding;nucleus;regulation of transcription from RNA polymerase II promoter;sequence-specific DNA binding	NA	1.3294e-08	1.27997e-06	-0.169413	0.0905533	0.547817	0.618141	0.889204	1.06478	1.46187	1.5349	0.618141	1.5349	9vs0	ENSSSCT00000017391	ENSSSCT00000017391.2 cds:novel chromosome:Sscrofa10.2:15:90260304:90303432:-1 gene:ENSSSCG00000015972.2 gene_biotype:protein_coding transcript_biotype:protein_coding
ENSSSCG00000023776	ENSSSCT00000029998	centriole, cilia and spindle associated protein [Source:HGNC Symbol;Acc:HGNC:29578]	GO:0030424,GO:0005814,GO:0005929,GO:0005930,GO:0036064,GO:0008017,GO:0035869,GO:0005819,GO:0005813,GO:1901673,GO:0072686,GO:0061673,GO:1990755	axon;centriole;cilium;axoneme;ciliary basal body;microtubule binding;ciliary transition zone;spindle;centrosome;regulation of mitotic spindle assembly;mitotic spindle;mitotic spindle astral microtubule;mitotic spindle microtubule depolymerization	NA	0.000519365	0.00620101	-0.0628645	0.21217	0.497487	0.617683	0.957361	1.15843	1.41175	1.53441	0.617683	1.53441	9vs0	ENSSSCT00000029998	ENSSSCT00000029998.1 cds:known_by_projection chromosome:Sscrofa10.2:14:65286152:65307305:1 gene:ENSSSCG00000023776.1 gene_biotype:protein_coding transcript_biotype:protein_coding gene_symbol:CCSAP description:centriole, cilia and spindle associated protein [Source:HGNC Symbol;Acc:HGNC:29578]
ENSSSCG00000011658	ENSSSCT00000012762	NA	GO:0005488,GO:0005515	binding;protein binding	NA	7.82269e-09	7.99298e-07	-0.103262	0.302808	0.616801	0.55302	0.930926	1.23354	1.53347	1.46715	0.616801	1.53347	3vs0	ENSSSCT00000012762	ENSSSCT00000012762.2 cds:novel chromosome:Sscrofa10.2:13:86663589:86696028:1 gene:ENSSSCG00000011658.2 gene_biotype:protein_coding transcript_biotype:protein_coding
ENSSSCG00000008439	ENSSSCT00000009240	ras homolog family member Q [Source:HGNC Symbol;Acc:HGNC:17736]	GO:0005525,GO:0015031,GO:0016020,GO:0000166,GO:0007165,GO:0005622,GO:0007264,GO:0005886,GO:0003924,GO:0045944,GO:0070062,GO:0005884,GO:0051491,GO:0008286,GO:0032869,GO:0030866,GO:0005522,GO:0046326,GO:0046039,GO:0032427,GO:0090005,GO:0005515,GO:0045121,GO:0008360	GTP binding;protein transport;membrane;nucleotide binding;signal transduction;intracellular;small GTPase mediated signal transduction;plasma membrane;GTPase activity;positive regulation of transcription from RNA polymerase II promoter;extracellular exosome;actin filament;positive regulation of filopodium assembly;insulin receptor signaling pathway;cellular response to insulin stimulus;cortical ac…	NA	0.000516725	0.00617931	-0.0892793	0.368565	0.615673	0.553887	0.939992	1.29107	1.53227	1.46804	0.615673	1.53227	3vs0	ENSSSCT00000009240	ENSSSCT00000009240.2 cds:known_by_projection chromosome:Sscrofa10.2:3:100058022:100097054:-1 gene:ENSSSCG00000008439.2 gene_biotype:protein_coding transcript_biotype:protein_coding gene_symbol:RHOQ description:ras homolog family member Q [Source:HGNC Symbol;Acc:HGNC:17736]
ENSSSCG00000021354	ENSSSCT00000029334	NA	GO:0003723,GO:0004842,GO:0016567,GO:0000166,GO:0003676,GO:0046872,GO:0008270,GO:0030014,GO:0000288,GO:0005515	RNA binding;ubiquitin-protein transferase activity;protein ubiquitination;nucleotide binding;nucleic acid binding;metal ion binding;zinc ion binding;CCR4-NOT complex;nuclear-transcribed mRNA catabolic process, deadenylation-dependent decay;protein binding	NA	0.000405339	0.00506084	0.120446	0.325887	0.615651	0.599183	1.08707	1.25343	1.53225	1.51486	0.615651	1.53225	3vs0	ENSSSCT00000029334	ENSSSCT00000029334.1 cds:known chromosome:Sscrofa10.2:18:14695760:14741463:1 gene:ENSSSCG00000021354.1 gene_biotype:protein_coding transcript_biotype:protein_coding
ENSSSCG00000022883	NA	NA	NA	NA	NA	0.000456403	0.00559606	-0.211474	0.00699095	0.459517	0.615366	0.863655	1.00486	1.37508	1.53195	0.615366	1.53195	9vs0	NA	NA
ENSSSCG00000010151	ENSSSCT00000011115	lysosomal trafficking regulator [Source:HGNC Symbol;Acc:HGNC:1968]	GO:0005622,GO:0005488,GO:0005543,GO:0019898,GO:0016197,GO:0012505,GO:0005515,GO:0015630,GO:0043473,GO:0032510,GO:0042267	intracellular;binding;phospholipid binding;extrinsic component of membrane;endosomal transport;endomembrane system;protein binding;microtubule cytoskeleton;pigmentation;endosome to lysosome transport via multivesicular body sorting pathway;natural killer cell mediated cytotoxicity	NA	8.03892e-06	0.000219935	-0.0804287	0.0463402	0.589386	0.615364	0.945777	1.03264	1.50461	1.53194	0.615364	1.53194	9vs0	ENSSSCT00000011115	ENSSSCT00000011115.2 cds:known_by_projection chromosome:Sscrofa10.2:14:59535112:59679526:1 gene:ENSSSCG00000010151.3 gene_biotype:protein_coding transcript_biotype:protein_coding gene_symbol:LYST description:lysosomal trafficking regulator [Source:HGNC Symbol;Acc:HGNC:1968]
ENSSSCG00000027786	ENSSSCT00000025689	zinc finger and BTB domain containing 21 [Source:HGNC Symbol;Acc:HGNC:13083]	GO:0045892,GO:0003676,GO:0046872,GO:0006357,GO:0005515,GO:0000981,GO:0000977,GO:0008327	negative regulation of transcription, DNA-templated;nucleic acid binding;metal ion binding;regulation of transcription from RNA polymerase II promoter;protein binding;RNA polymerase II transcription factor activity, sequence-specific DNA binding;RNA polymerase II regulatory region sequence-specific DNA binding;methyl-CpG binding	NA	5.7295e-09	6.28154e-07	-0.365956	0.0745914	0.559467	0.615222	0.775955	1.05306	1.47373	1.53179	0.615222	1.53179	9vs0	ENSSSCT00000025689	ENSSSCT00000025689.1 cds:known_by_projection chromosome:Sscrofa10.2:13:215675712:215688081:-1 gene:ENSSSCG00000027786.1 gene_biotype:protein_coding transcript_biotype:protein_coding gene_symbol:ZBTB21 description:zinc finger and BTB domain containing 21 [Source:HGNC Symbol;Acc:HGNC:13083]
ENSSSCG00000023908	ENSSSCT00000027369	Ewing's tumor-associated antigen 1 homolog OS=Bos taurus GN=ETAA1 PE=2 SV=1	GO:0005737	cytoplasm	NA	0.000118713	0.00190296	-0.0475635	0.141581	0.550727	0.614893	0.967569	1.10311	1.46482	1.53144	0.614893	1.53144	9vs0	ENSSSCT00000027369	ENSSSCT00000027369.1 cds:known_by_projection chromosome:Sscrofa10.2:3:78383962:78393000:1 gene:ENSSSCG00000023908.1 gene_biotype:protein_coding transcript_biotype:protein_coding gene_symbol:ETAA1 description:Ewing tumor associated antigen 1 [Source:HGNC Symbol;Acc:HGNC:24648]
ENSSSCG00000005015	ENSSSCT00000005531	SOS Ras/Rho guanine nucleotide exchange factor 2 [Source:HGNC Symbol;Acc:HGNC:11188]	GO:0005515,GO:0003677,GO:0005622,GO:0035023,GO:0005089,GO:0005085,GO:0043547,GO:0007264,GO:0046982	protein binding;DNA binding;intracellular;regulation of Rho protein signal transduction;Rho guanyl-nucleotide exchange factor activity;guanyl-nucleotide exchange factor activity;positive regulation of GTPase activity;small GTPase mediated signal transduction;protein heterodimerization activity	NA	1.36776e-05	0.000342967	0.019639	0.238752	0.614891	0.600898	1.01371	1.17997	1.53144	1.51666	0.614891	1.53144	3vs0	ENSSSCT00000005531	ENSSSCT00000005531.2 cds:known_by_projection chromosome:Sscrofa10.2:1:200268863:200355907:-1 gene:ENSSSCG00000005015.2 gene_biotype:protein_coding transcript_biotype:protein_coding gene_symbol:SOS2 description:SOS Ras/Rho guanine nucleotide exchange factor 2 [Source:HGNC Symbol;Acc:HGNC:11188]
ENSSSCG00000010467	ENSSSCT00000011455	NA	GO:0005524,GO:0005488,GO:0005515	ATP binding;binding;protein binding	NA	2.30125e-08	2.03323e-06	-0.11713	0.147618	0.575101	0.614119	0.92202	1.10774	1.48978	1.53062	0.614119	1.53062	9vs0	ENSSSCT00000011455	ENSSSCT00000011455.2 cds:novel chromosome:Sscrofa10.2:14:113060230:113153588:1 gene:ENSSSCG00000010467.2 gene_biotype:protein_coding transcript_biotype:protein_coding
ENSSSCG00000006891	ENSSSCT00000007546	glutamate-cysteine ligase modifier subunit [Source:HGNC Symbol;Acc:HGNC:4312]	GO:0051900,GO:0035229,GO:0035226,GO:0017109,GO:0006534,GO:0008637,GO:0006749,GO:0006750,GO:0006979,GO:2001237,GO:0046982,GO:0030234,GO:0050880,GO:0042493,GO:0006536,GO:0004357	regulation of mitochondrial depolarization;positive regulation of glutamate-cysteine ligase activity;glutamate-cysteine ligase catalytic subunit binding;glutamate-cysteine ligase complex;cysteine metabolic process;apoptotic mitochondrial changes;glutathione metabolic process;glutathione biosynthetic process;response to oxidative stress;negative regulation of extrinsic apoptotic signaling pathway;…	NA	0.000209722	0.00299107	0.007059	0.211304	0.614084	0.436985	1.0049	1.15773	1.53059	1.35377	0.614084	1.53059	3vs0	ENSSSCT00000007546	ENSSSCT00000007546.2 cds:known_by_projection chromosome:Sscrofa10.2:4:135017070:135032511:1 gene:ENSSSCG00000006891.2 gene_biotype:protein_coding transcript_biotype:protein_coding gene_symbol:GCLM description:glutamate-cysteine ligase modifier subunit [Source:HGNC Symbol;Acc:HGNC:4312]
ENSSSCG00000016056	ENSSSCT00000017481	glutaminase [Source:HGNC Symbol;Acc:HGNC:4331]	GO:0005759,GO:0006543,GO:0006537,GO:0004359,GO:0006541,GO:0002087,GO:0001967,GO:0007268,GO:0051289,GO:0005515,GO:0005739	mitochondrial matrix;glutamine catabolic process;glutamate biosynthetic process;glutaminase activity;glutamine metabolic process;regulation of respiratory gaseous exchange by neurological system process;suckling behavior;synaptic transmission;protein homotetramerization;protein binding;mitochondrion	NA	2.9763e-10	5.25929e-08	-0.226881	0.208475	0.530495	0.613301	0.85448	1.15547	1.44442	1.52976	0.613301	1.52976	9vs0	ENSSSCT00000017481	ENSSSCT00000017481.2 cds:known_by_projection chromosome:Sscrofa10.2:15:106832342:106866674:1 gene:ENSSSCG00000016056.2 gene_biotype:protein_coding transcript_biotype:protein_coding gene_symbol:GLS description:glutaminase [Source:HGNC Symbol;Acc:HGNC:4331]
ENSSSCG00000011213	ENSSSCT00000012279	topoisomerase (DNA) II beta 180kDa [Source:RefSeq peptide;Acc:NP_001245315]	GO:0001764,GO:0007409,GO:0030900,GO:0005515,GO:0005634,GO:0000166,GO:0003677,GO:0005524,GO:0044774,GO:0009330,GO:0006268,GO:0003918,GO:0000819,GO:0000712,GO:0003916,GO:0006265,GO:0008301,GO:0006259,GO:0016853,GO:0005737,GO:0005829,GO:0046982,GO:0005654,GO:0003682,GO:0008022,GO:0019899,GO:0042826,GO:0000792,GO:0005080	neuron migration;axonogenesis;forebrain development;protein binding;nucleus;nucleotide binding;DNA binding;ATP binding;mitotic DNA integrity checkpoint;DNA topoisomerase complex (ATP-hydrolyzing);DNA unwinding involved in DNA replication;DNA topoisomerase type II (ATP-hydrolyzing) activity;sister chromatid segregation;resolution of meiotic recombination intermediates;DNA topoisomerase activity;DN…	NA	3.08655e-05	0.000652039	0.161638	0.13406	0.372722	0.612488	1.11856	1.09738	1.29479	1.52889	0.612488	1.52889	9vs0	ENSSSCT00000012279	ENSSSCT00000012279.2 cds:known chromosome:Sscrofa10.2:13:14120032:14187840:-1 gene:ENSSSCG00000011213.2 gene_biotype:protein_coding transcript_biotype:protein_coding gene_symbol:TOP2B description:topoisomerase (DNA) II beta 180kDa [Source:RefSeq peptide;Acc:NP_001245315]
ENSSSCG00000017648	ENSSSCT00000019212	NA	GO:0046872,GO:0008270,GO:0005622,GO:0005515	metal ion binding;zinc ion binding;intracellular;protein binding	NA	1.64726e-05	0.000397779	0.0314204	0.0507118	0.198087	0.61184	1.02202	1.03578	1.14718	1.52821	0.61184	1.52821	9vs0	ENSSSCT00000019212	ENSSSCT00000019212.2 cds:known chromosome:Sscrofa10.2:12:37114404:37162716:1 gene:ENSSSCG00000017648.2 gene_biotype:protein_coding transcript_biotype:protein_coding
ENSSSCG00000000587	ENSSSCT00000000632	AE binding protein 2 [Source:HGNC Symbol;Acc:HGNC:24051]	GO:0005634,GO:0035098,GO:0003676,GO:0046872,GO:0001078,GO:0000978,GO:0003714,GO:0000122,GO:0003677,GO:0006355	nucleus;ESC/E(Z) complex;nucleic acid binding;metal ion binding;transcriptional repressor activity, RNA polymerase II core promoter proximal region sequence-specific binding;RNA polymerase II core promoter proximal region sequence-specific DNA binding;transcription corepressor activity;negative regulation of transcription from RNA polymerase II promoter;DNA binding;regulation of transcription, DN…	NA	2.57969e-05	0.000564003	-0.0312477	0.0757385	0.611748	0.476935	0.978574	1.0539	1.52811	1.39178	0.611748	1.52811	3vs0	ENSSSCT00000000632	ENSSSCT00000000632.2 cds:known_by_projection chromosome:Sscrofa10.2:5:56912805:56987034:-1 gene:ENSSSCG00000000587.2 gene_biotype:protein_coding transcript_biotype:protein_coding gene_symbol:AEBP2 description:AE binding protein 2 [Source:HGNC Symbol;Acc:HGNC:24051]
ENSSSCG00000010485	ENSSSCT00000011473	Uncharacterized protein OS=Sus scrofa PE=4 SV=2	GO:0005776,GO:0005829,GO:0055037,GO:0005096,GO:0017137,GO:0019901,GO:0006886,GO:0010507,GO:0031338,GO:0071955,GO:0090630,GO:2000785	autophagosome;cytosol;recycling endosome;GTPase activator activity;Rab GTPase binding;protein kinase binding;intracellular protein transport;negative regulation of autophagy;regulation of vesicle fusion;recycling endosome to Golgi transport;activation of GTPase activity;regulation of autophagosome assembly	Rab-GTPase-TBC domain [InterPro - Pfam,ProSiteProfiles,SUPERFAMILY]	4.14431e-05	0.00081797	-0.0271881	0.151959	0.477927	0.611329	0.981331	1.11108	1.39274	1.52767	0.611329	1.52767	9vs0	ENSSSCT00000011473	ENSSSCT00000011473.2 cds:known chromosome:Sscrofa10.2:14:115760550:115763113:1 gene:ENSSSCG00000010485.2 gene_biotype:protein_coding transcript_biotype:protein_coding
XLOC_009916	NA	NA	NA	NA	NA	9.69922e-06	0.000257389	-0.329711	0.0575653	0.519448	0.61062	0.795696	1.04071	1.43341	1.52691	0.61062	1.52691	9vs0	NA	NA
ENSSSCG00000021203	ENSSSCT00000024030	NA	GO:0006954,GO:0045087,GO:0002250,GO:0060326,GO:0005886,GO:0006468,GO:0005737,GO:0005488,GO:0048015,GO:0046934,GO:0046854,GO:0036092,GO:0035005,GO:0016303,GO:0014065,GO:0005942,GO:0030168,GO:0005515	inflammatory response;innate immune response;adaptive immune response;cell chemotaxis;plasma membrane;protein phosphorylation;cytoplasm;binding;phosphatidylinositol-mediated signaling;phosphatidylinositol-4,5-bisphosphate 3-kinase activity;phosphatidylinositol phosphorylation;phosphatidylinositol-3-phosphate biosynthetic process;1-phosphatidylinositol-4-phosphate 3-kinase activity;1-phosphatidyli…	NA	3.20676e-06	0.000105626	0.078366	0.477563	0.610455	0.50345	1.05582	1.39239	1.52674	1.4176	0.610455	1.52674	3vs0	ENSSSCT00000024030	ENSSSCT00000024030.1 cds:known chromosome:Sscrofa10.2:13:87095136:87176240:-1 gene:ENSSSCG00000021203.1 gene_biotype:protein_coding transcript_biotype:protein_coding
ENSSSCG00000005053	ENSSSCT00000005570	suppressor of cytokine signaling 4 [Source:HGNC Symbol;Acc:HGNC:19392]	GO:0019221,GO:0016567,GO:0005737,GO:0035556,GO:0042059,GO:1904030,GO:0046426,GO:0006469,GO:0004860,GO:0005515,GO:0007175	cytokine-mediated signaling pathway;protein ubiquitination;cytoplasm;intracellular signal transduction;negative regulation of epidermal growth factor receptor signaling pathway;negative regulation of cyclin-dependent protein kinase activity;negative regulation of JAK-STAT cascade;negative regulation of protein kinase activity;protein kinase inhibitor activity;protein binding;negative regulation o…	NA	1.56503e-06	5.80415e-05	-0.160006	0.189778	0.610247	0.444601	0.895021	1.14059	1.52652	1.36094	0.610247	1.52652	3vs0	ENSSSCT00000005570	ENSSSCT00000005570.2 cds:known_by_projection chromosome:Sscrofa10.2:1:204886220:204901845:1 gene:ENSSSCG00000005053.2 gene_biotype:protein_coding transcript_biotype:protein_coding gene_symbol:SOCS4 description:suppressor of cytokine signaling 4 [Source:HGNC Symbol;Acc:HGNC:19392]
XLOC_006608	TCONS_00017302	Isoform 3 of Protein polybromo-1 OS=Homo sapiens GN=PBRM1	GO:0000228,GO:0005654,GO:0090544,GO:0003677,GO:0003682,GO:0005515,GO:0006338,GO:0006351,GO:0006355,GO:0007067,GO:0008285	nuclear chromosome;nucleoplasm;BAF-type complex;DNA binding;chromatin binding;protein binding;chromatin remodeling;transcription, DNA-templated;regulation of transcription, DNA-templated;mitotic nuclear division;negative regulation of cell proliferation	NA	0.000123706	0.00197037	0.085205	-0.228189	0.319584	0.610152	1.06084	0.853706	1.24797	1.52642	0.610152	1.52642	9vs0	NA	NA
XLOC_020933	NA	NA	NA	NA	NA	0.000942294	0.00995307	-0.252583	0.156978	0.609829	0.522702	0.839392	1.11495	1.52608	1.43664	0.609829	1.52608	3vs0	NA	NA
ENSSSCG00000003627	ENSSSCT00000004023	zinc finger MYM-type containing 4 [Source:HGNC Symbol;Acc:HGNC:13055]	GO:0008270,GO:0007010,GO:0005515,GO:0022604	zinc ion binding;cytoskeleton organization;protein binding;regulation of cell morphogenesis	NA	1.06529e-08	1.04579e-06	-0.106322	-0.0561909	0.555161	0.609038	0.928953	0.9618	1.46933	1.52524	0.609038	1.52524	9vs0	ENSSSCT00000004023	ENSSSCT00000004023.2 cds:known_by_projection chromosome:Sscrofa10.2:6:85026747:85148157:-1 gene:ENSSSCG00000003627.2 gene_biotype:protein_coding transcript_biotype:protein_coding gene_symbol:ZMYM4 description:zinc finger MYM-type containing 4 [Source:HGNC Symbol;Acc:HGNC:13055]
ENSSSCG00000008789	ENSSSCT00000027462	WD repeat domain 19 [Source:HGNC Symbol;Acc:HGNC:18340]	GO:0061055,GO:0060830,GO:0055123,GO:0060831,GO:0031076,GO:0030326,GO:0008406,GO:0050877,GO:0048701,GO:0032391,GO:0030991,GO:0000902,GO:0060271,GO:0031514,GO:0005929,GO:0042471,GO:0042384,GO:0001701,GO:0031513,GO:0007224,GO:0055114,GO:0035721,GO:0050662,GO:0015936,GO:0005515,GO:0016616,GO:0005654	myotome development;ciliary receptor clustering involved in smoothened signaling pathway;digestive system development;smoothened signaling pathway involved in dorsal/ventral neural tube patterning;embryonic camera-type eye development;embryonic limb morphogenesis;gonad development;neurological system process;embryonic cranial skeleton morphogenesis;photoreceptor connecting cilium;intraciliary tra…	NA	5.81131e-05	0.00106706	0.123338	0.0330308	0.262522	0.607658	1.08925	1.02316	1.19957	1.52378	0.607658	1.52378	9vs0	ENSSSCT00000009615	ENSSSCT00000009615.2 cds:known_by_projection chromosome:Sscrofa10.2:8:32081064:32171586:1 gene:ENSSSCG00000008789.2 gene_biotype:protein_coding transcript_biotype:protein_coding gene_symbol:WDR19 description:WD repeat domain 19 [Source:HGNC Symbol;Acc:HGNC:18340]
XLOC_028958	NA	NA	NA	NA	NA	0.000108939	0.00176512	0.0349368	0.313099	0.607078	0.546632	1.02451	1.24237	1.52317	1.46067	0.607078	1.52317	3vs0	NA	NA
XLOC_006607	TCONS_00017293	Bromodomain containing 2 OS=Sus scrofa GN=BRD2 PE=4 SV=1	GO:0000123,GO:0000228,GO:0044427,GO:0090544,GO:0000976,GO:0003712,GO:0005515,GO:0008080,GO:0016817,GO:0043167,GO:0007399,GO:0009966,GO:0016573,GO:0043009,GO:0045944,GO:0048513,GO:0048523,GO:0051128,GO:0065008	histone acetyltransferase complex;nuclear chromosome;chromosomal part;BAF-type complex;transcription regulatory region sequence-specific DNA binding;transcription cofactor activity;protein binding;N-acetyltransferase activity;hydrolase activity, acting on acid anhydrides;ion binding;nervous system development;regulation of signal transduction;histone acetylation;chordate embryonic development;pos…	NA	7.91436e-08	5.47805e-06	-0.0575695	-0.169576	0.24979	0.60544	0.960882	0.889104	1.18903	1.52144	0.60544	1.52144	9vs0	NA	NA
ENSSSCG00000027209	ENSSSCT00000028570	NA	GO:0017137,GO:0005515,GO:0043547,GO:0005096,GO:0016020	Rab GTPase binding;protein binding;positive regulation of GTPase activity;GTPase activator activity;membrane	NA	1.65217e-06	6.03784e-05	-0.0648973	0.105744	0.604826	0.487914	0.956013	1.07605	1.5208	1.40242	0.604826	1.5208	3vs0	ENSSSCT00000031415	ENSSSCT00000031415.1 cds:known chromosome:Sscrofa10.2:13:141934255:141974960:-1 gene:ENSSSCG00000027209.1 gene_biotype:protein_coding transcript_biotype:protein_coding
XLOC_026486	TCONS_00068430	Jerky protein homolog-like OS=Homo sapiens GN=JRKL PE=2 SV=2	GO:0005634,GO:0003677,GO:0005515,GO:0007417	nucleus;DNA binding;protein binding;central nervous system development	NA	1.92218e-09	2.48889e-07	-0.200125	0.0678628	0.487344	0.604273	0.870475	1.04816	1.40186	1.52021	0.604273	1.52021	9vs0	NA	NA
ENSSSCG00000029023	ENSSSCT00000029810	ADP ribosylation factor like GTPase 5B [Source:HGNC Symbol;Acc:HGNC:23052]	GO:0005525,GO:0003924,GO:0000166,GO:0007186,GO:0004871,GO:0005622,GO:0007264,GO:0031683,GO:0019001,GO:0006886	GTP binding;GTPase activity;nucleotide binding;G-protein coupled receptor signaling pathway;signal transducer activity;intracellular;small GTPase mediated signal transduction;G-protein beta/gamma-subunit complex binding;guanyl nucleotide binding;intracellular protein transport	NA	7.25226e-05	0.00128303	-0.285855	0.258828	0.603882	0.475781	0.820255	1.19651	1.5198	1.39067	0.603882	1.5198	3vs0	ENSSSCT00000029810	ENSSSCT00000029810.1 cds:known_by_projection chromosome:Sscrofa10.2:10:77152282:77171805:-1 gene:ENSSSCG00000029023.1 gene_biotype:protein_coding transcript_biotype:protein_coding gene_symbol:ARL5B description:ADP ribosylation factor like GTPase 5B [Source:HGNC Symbol;Acc:HGNC:23052]
ENSSSCG00000029109	ENSSSCT00000031936	myotubularin related protein 9 [Source:HGNC Symbol;Acc:HGNC:14596]	GO:0030234,GO:0005515	enzyme regulator activity;protein binding	NA	7.51299e-06	0.000207055	-0.141534	0.291291	0.603817	0.499768	0.906555	1.22374	1.51973	1.41399	0.603817	1.51973	3vs0	ENSSSCT00000031936	ENSSSCT00000031936.1 cds:known_by_projection scaffold:Sscrofa10.2:GL892843.1:47423:89330:1 gene:ENSSSCG00000029109.1 gene_biotype:protein_coding transcript_biotype:protein_coding gene_symbol:MTMR9 description:myotubularin related protein 9 [Source:HGNC Symbol;Acc:HGNC:14596]
XLOC_002657	NA	NA	NA	NA	NA	9.12439e-07	3.8069e-05	-0.405095	0.0129891	0.586777	0.603687	0.755187	1.00904	1.50189	1.5196	0.603687	1.5196	9vs0	NA	NA
ENSSSCG00000024274	ENSSSCT00000028639	Serine/threonine-protein phosphatase OS=Sus scrofa PE=1 SV=2	GO:0005955,GO:0030018,GO:0030315,GO:0005509,GO:0005516,GO:0008144,GO:0030346,GO:0033192,GO:0046983,GO:0001915,GO:0001946,GO:0006468,GO:0006470,GO:0007507,GO:0017156,GO:0030217,GO:0031987,GO:0033173,GO:0034097,GO:0035176,GO:0035690,GO:0035774,GO:0043029,GO:0045944,GO:0051533	calcineurin complex;Z disc;T-tubule;calcium ion binding;calmodulin binding;drug binding;protein phosphatase 2B binding;calmodulin-dependent protein phosphatase activity;protein dimerization activity;negative regulation of T cell mediated cytotoxicity;lymphangiogenesis;protein phosphorylation;protein dephosphorylation;heart development;calcium ion regulated exocytosis;T cell differentiation;locomo…	NA	9.55813e-05	0.00160048	-0.0132911	0.357568	0.603359	0.216363	0.99083	1.28126	1.51925	1.1618	0.603359	1.51925	3vs0	ENSSSCT00000028639	ENSSSCT00000028639.1 cds:known scaffold:Sscrofa10.2:GL894704.1:5199:16981:1 gene:ENSSSCG00000024274.1 gene_biotype:protein_coding transcript_biotype:protein_coding
ENSSSCG00000016916	ENSSSCT00000018422	interleukin-6 receptor subunit beta precursor [Source:RefSeq peptide;Acc:NP_001090901]	GO:0004896,GO:0019221,GO:0016021,GO:0016020,GO:0005515,GO:0008284,GO:0070062,GO:0042102,GO:0045669,GO:0042517,GO:0019838,GO:0005127,GO:0034097,GO:0042511,GO:0005138,GO:0005896,GO:0070102,GO:0019981,GO:0070110,GO:0070120,GO:0004897,GO:0004915,GO:0038165,GO:0048861,GO:0005900,GO:0070106,GO:0004923,GO:0004924,GO:0009897,GO:0030425,GO:0007165,GO:0043025,GO:0005977,GO:0044297,GO:0048711,GO:0008593,GO:…	cytokine receptor activity;cytokine-mediated signaling pathway;integral component of membrane;membrane;protein binding;positive regulation of cell proliferation;extracellular exosome;positive regulation of T cell proliferation;positive regulation of osteoblast differentiation;positive regulation of tyrosine phosphorylation of Stat3 protein;growth factor binding;ciliary neurotrophic factor recepto…	NA	2.11509e-05	0.000482074	-0.00137197	0.221486	0.603216	0.44476	0.999049	1.16593	1.5191	1.36109	0.603216	1.5191	3vs0	ENSSSCT00000018422	ENSSSCT00000018422.2 cds:known chromosome:Sscrofa10.2:16:37476140:37522640:1 gene:ENSSSCG00000016916.3 gene_biotype:protein_coding transcript_biotype:protein_coding gene_symbol:IL6ST description:interleukin-6 receptor subunit beta precursor [Source:RefSeq peptide;Acc:NP_001090901]
XLOC_019973	TCONS_00052111	LINE-1 retrotransposable element ORF2 protein OS=Homo sapiens PE=1 SV=1	GO:0003964,GO:0009036,GO:0032199,GO:0090305,EC:2.7.7.49,EC:3.1.21.4	RNA-directed DNA polymerase activity;Type II site-specific deoxyribonuclease activity;reverse transcription involved in RNA-mediated transposition;nucleic acid phosphodiester bond hydrolysis;NA;NA	NA	0.000640788	0.00731912	0.000436064	0.603163	0.415206	-0.303281	1.0003	1.51904	1.33349	0.810407	0.603163	1.51904	2vs0	NA	NA
XLOC_020058	NA	NA	NA	NA	NA	7.11989e-06	0.000198127	-0.214013	0.128838	0.548151	0.602099	0.862136	1.09341	1.46221	1.51792	0.602099	1.51792	9vs0	NA	NA
ENSSSCG00000010865	ENSSSCT00000011887	exonuclease 1 [Source:HGNC Symbol;Acc:HGNC:3511]	GO:0006281,GO:0045190,GO:0002455,GO:0016446,GO:0003682,GO:0003824,GO:0003677,GO:0005634,GO:0004518,GO:0016788,GO:0090305,GO:0005737,GO:0005515,GO:0005654,GO:0006298,GO:0006310,GO:0035312,GO:0045145,GO:0048256,GO:0051908	DNA repair;isotype switching;humoral immune response mediated by circulating immunoglobulin;somatic hypermutation of immunoglobulin genes;chromatin binding;catalytic activity;DNA binding;nucleus;nuclease activity;hydrolase activity, acting on ester bonds;nucleic acid phosphodiester bond hydrolysis;cytoplasm;protein binding;nucleoplasm;mismatch repair;DNA recombination;5'-3' exodeoxyribonuclease a…	NA	7.78961e-05	0.00136047	-0.0808452	0.157616	0.54272	0.601634	0.945504	1.11544	1.45672	1.51743	0.601634	1.51743	9vs0	ENSSSCT00000011887	ENSSSCT00000011887.2 cds:known_by_projection chromosome:Sscrofa10.2:10:17632831:17672882:1 gene:ENSSSCG00000010865.2 gene_biotype:protein_coding transcript_biotype:protein_coding gene_symbol:EXO1 description:exonuclease 1 [Source:HGNC Symbol;Acc:HGNC:3511]
ENSSSCG00000006969	ENSSSCT00000007634	KIAA1456 [Source:HGNC Symbol;Acc:HGNC:26725]	GO:0008152,GO:0032259,GO:0008168,GO:0008175	metabolic process;methylation;methyltransferase activity;tRNA methyltransferase activity	NA	1.60027e-05	0.000387055	0.0314274	0.184788	0.443671	0.601242	1.02202	1.13665	1.36006	1.51702	0.601242	1.51702	9vs0	ENSSSCT00000007634	ENSSSCT00000007634.2 cds:known_by_projection chromosome:Sscrofa10.2:17:924793:947023:1 gene:ENSSSCG00000006969.2 gene_biotype:protein_coding transcript_biotype:protein_coding gene_symbol:KIAA1456 description:KIAA1456 [Source:HGNC Symbol;Acc:HGNC:26725]
ENSSSCG00000010484	ENSSSCT00000011472	nucleolar complex protein 3 homolog [Source:RefSeq peptide;Acc:NP_001137587]	GO:0003682,GO:0005634,GO:0005488,GO:0045444,GO:0005730,GO:0016607,GO:0044822	chromatin binding;nucleus;binding;fat cell differentiation;nucleolus;nuclear speck;poly(A) RNA binding	NA	0.000523669	0.00622533	0.0592879	0.0995674	0.347137	0.600856	1.04195	1.07145	1.27203	1.51662	0.600856	1.51662	9vs0	ENSSSCT00000032028	ENSSSCT00000032028.1 cds:known chromosome:Sscrofa10.2:14:115620347:115655211:-1 gene:ENSSSCG00000010484.2 gene_biotype:protein_coding transcript_biotype:protein_coding gene_symbol:NOC3L description:nucleolar complex protein 3 homolog [Source:RefSeq peptide;Acc:NP_001137587]
ENSSSCG00000022885	ENSSSCT00000023120	Uncharacterized protein OS=Sus scrofa PE=4 SV=1	GO:0000785,GO:0000795,GO:0005654,GO:0005730,GO:0005886,GO:0015629,GO:0030893,GO:0045111,GO:0001228,GO:0003682,GO:0006366,GO:0007062,GO:0032876,GO:0045944	chromatin;synaptonemal complex;nucleoplasm;nucleolus;plasma membrane;actin cytoskeleton;meiotic cohesin complex;intermediate filament cytoskeleton;transcriptional activator activity, RNA polymerase II transcription regulatory region sequence-specific binding;chromatin binding;transcription from RNA polymerase II promoter;sister chromatid cohesion;negative regulation of DNA endoreduplication;posit…	NA	0.00079845	0.00870299	0.0696117	0.0447567	0.444396	0.600778	1.04943	1.03151	1.36074	1.51653	0.600778	1.51653	9vs0	ENSSSCT00000023120	ENSSSCT00000023120.1 cds:novel chromosome:Sscrofa10.2:13:84797006:84845397:1 gene:ENSSSCG00000022885.1 gene_biotype:protein_coding transcript_biotype:protein_coding
ENSSSCG00000012642	ENSSSCT00000013823	stromal antigen 2 [Source:HGNC Symbol;Acc:HGNC:11355]	GO:0005488,GO:0005886,GO:0005634,GO:0016020,GO:0005515,GO:0005730,GO:0015629,GO:0007062,GO:0000785,GO:0045111,GO:0032876	binding;plasma membrane;nucleus;membrane;protein binding;nucleolus;actin cytoskeleton;sister chromatid cohesion;chromatin;intermediate filament cytoskeleton;negative regulation of DNA endoreduplication	NA	0.0002011	0.00289774	0.0686115	0.278501	0.571371	0.600671	1.04871	1.21293	1.48594	1.51642	0.600671	1.51642	9vs0	ENSSSCT00000013823	ENSSSCT00000013823.2 cds:known_by_projection chromosome:Sscrofa10.2:X:116341278:116433646:1 gene:ENSSSCG00000012642.3 gene_biotype:protein_coding transcript_biotype:protein_coding gene_symbol:STAG2 description:stromal antigen 2 [Source:HGNC Symbol;Acc:HGNC:11355]
ENSSSCG00000001081	ENSSSCT00000001176	SRY-box 4 [Source:HGNC Symbol;Acc:HGNC:11200]	GO:0014009,GO:0002328,GO:0003211,GO:0021522,GO:0021782,GO:0035910,GO:0003289,GO:0044798,GO:0032024,GO:0060563,GO:0071333,GO:0003215,GO:0001841,GO:0003357,GO:0060174,GO:0060412,GO:0048485,GO:0060993,GO:0030177,GO:0001046,GO:0003183,GO:0060548,GO:0031018,GO:0050821,GO:0042593,GO:0000976,GO:0090263,GO:0030217,GO:0060070,GO:0021510,GO:0001105,GO:0007507,GO:0001501,GO:0035019,GO:0001077,GO:0000981,GO:…	glial cell proliferation;pro-B cell differentiation;cardiac ventricle formation;spinal cord motor neuron differentiation;glial cell development;ascending aorta morphogenesis;atrial septum primum morphogenesis;nuclear transcription factor complex;positive regulation of insulin secretion;neuroepithelial cell differentiation;cellular response to glucose stimulus;cardiac right ventricle morphogenesis…	NA	0.000132053	0.00209002	-0.11341	0.325296	0.600206	0.185041	0.924401	1.25292	1.51593	1.13685	0.600206	1.51593	3vs0	ENSSSCT00000001176	ENSSSCT00000001176.1 cds:known_by_projection chromosome:Sscrofa10.2:7:17852990:17854423:1 gene:ENSSSCG00000001081.1 gene_biotype:protein_coding transcript_biotype:protein_coding gene_symbol:SOX4 description:SRY-box 4 [Source:HGNC Symbol;Acc:HGNC:11200]
ENSSSCG00000000877	ENSSSCT00000000960	NA	GO:0005488	binding	NA	0.000130664	0.0020724	-0.118317	0.176563	0.598929	0.3946	0.921262	1.13019	1.51459	1.31458	0.598929	1.51459	3vs0	ENSSSCT00000000960	ENSSSCT00000000960.2 cds:known chromosome:Sscrofa10.2:5:88004743:88025584:-1 gene:ENSSSCG00000000877.2 gene_biotype:protein_coding transcript_biotype:protein_coding
XLOC_014061	TCONS_00037042	Cleavage stimulation factor subunit 3 OS=Pongo abelii GN=CSTF3 PE=2 SV=1	GO:0005654,GO:0003729,GO:0005515,GO:0000398,GO:0006369,GO:0006378,GO:0006379	nucleoplasm;mRNA binding;protein binding;mRNA splicing, via spliceosome;termination of RNA polymerase II transcription;mRNA polyadenylation;mRNA cleavage	NA	8.45521e-09	8.46648e-07	-0.356188	-0.284972	0.426082	0.598854	0.781226	0.820757	1.34358	1.51451	0.598854	1.51451	9vs0	NA	NA
ENSSSCG00000017308	ENSSSCT00000018844	cell division cycle 27 [Source:HGNC Symbol;Acc:HGNC:1728]	GO:0005515,GO:0005737,GO:0005634,GO:0005654,GO:0005813,GO:0005876,GO:0019903,GO:0005680,GO:0070979,GO:0007091	protein binding;cytoplasm;nucleus;nucleoplasm;centrosome;spindle microtubule;protein phosphatase binding;anaphase-promoting complex;protein K11-linked ubiquitination;metaphase/anaphase transition of mitotic cell cycle	NA	0.00012476	0.00198505	-0.0425893	0.193286	0.508471	0.598194	0.970911	1.14336	1.42254	1.51382	0.598194	1.51382	9vs0	ENSSSCT00000018844	ENSSSCT00000018844.2 cds:known_by_projection chromosome:Sscrofa10.2:12:16844509:16905553:1 gene:ENSSSCG00000017308.2 gene_biotype:protein_coding transcript_biotype:protein_coding gene_symbol:CDC27 description:cell division cycle 27 [Source:HGNC Symbol;Acc:HGNC:1728]
ENSSSCG00000026034	ENSSSCT00000025406	nucleoporin 153 [Source:HGNC Symbol;Acc:HGNC:8062]	GO:0008270,GO:0005737,GO:0005515,GO:0042802,GO:0005730,GO:0005487,GO:0005643,GO:0017056,GO:0031965,GO:0034399,GO:0042405,GO:0043495,GO:0044615,GO:0046832,GO:0051292	zinc ion binding;cytoplasm;protein binding;identical protein binding;nucleolus;nucleocytoplasmic transporter activity;nuclear pore;structural constituent of nuclear pore;nuclear membrane;nuclear periphery;nuclear inclusion body;protein anchor;nuclear pore nuclear basket;negative regulation of RNA export from nucleus;nuclear pore complex assembly	NA	2.18612e-07	1.21164e-05	0.0335436	0.116777	0.597523	0.479623	1.02352	1.08431	1.51312	1.39438	0.597523	1.51312	3vs0	ENSSSCT00000025406	ENSSSCT00000025406.1 cds:known_by_projection chromosome:Sscrofa10.2:7:14095627:14168650:-1 gene:ENSSSCG00000026034.1 gene_biotype:protein_coding transcript_biotype:protein_coding gene_symbol:NUP153 description:nucleoporin 153 [Source:HGNC Symbol;Acc:HGNC:8062]
ENSSSCG00000009747	ENSSSCT00000010686	syntaxin 2 [Source:HGNC Symbol;Acc:HGNC:3403]	GO:0030154,GO:0016020,GO:0016021,GO:0005886,GO:0031629,GO:0006887,GO:0007340,GO:0008021,GO:0048278,GO:0031201,GO:0005484,GO:0000149,GO:0012505,GO:0016192,GO:0006886,GO:0005515,GO:0005615,GO:0030027,GO:0070062,GO:0016323,GO:0046983,GO:0051259,GO:0030193,GO:0033194,GO:1903575	cell differentiation;membrane;integral component of membrane;plasma membrane;synaptic vesicle fusion to presynaptic active zone membrane;exocytosis;acrosome reaction;synaptic vesicle;vesicle docking;SNARE complex;SNAP receptor activity;SNARE binding;endomembrane system;vesicle-mediated transport;intracellular protein transport;protein binding;extracellular space;lamellipodium;extracellular exosom…	NA	2.50663e-05	0.000552047	-0.0995322	0.08155	0.362808	0.597074	0.933336	1.05815	1.28593	1.51265	0.597074	1.51265	9vs0	ENSSSCT00000034768	ENSSSCT00000034768.1 cds:known_by_projection chromosome:Sscrofa10.2:14:25888694:25917656:1 gene:ENSSSCG00000009747.3 gene_biotype:protein_coding transcript_biotype:protein_coding gene_symbol:STX2 description:syntaxin 2 [Source:HGNC Symbol;Acc:HGNC:3403]
ENSSSCG00000017529	ENSSSCT00000019083	chromobox 1 [Source:HGNC Symbol;Acc:HGNC:1551]	GO:0005634,GO:0005515,GO:0000784,GO:0005819,GO:0019899,GO:0000785,GO:1990226,GO:0000775,GO:0045892,GO:0042802,GO:0042803,GO:0010369,GO:0005721,GO:0001939,GO:0001940	nucleus;protein binding;nuclear chromosome, telomeric region;spindle;enzyme binding;chromatin;histone methyltransferase binding;chromosome, centromeric region;negative regulation of transcription, DNA-templated;identical protein binding;protein homodimerization activity;chromocenter;pericentric heterochromatin;female pronucleus;male pronucleus	NA	1.03112e-10	2.0929e-08	-0.183451	-0.0476635	0.241665	0.596942	0.880594	0.967502	1.18236	1.51251	0.596942	1.51251	9vs0	ENSSSCT00000019083	ENSSSCT00000019083.2 cds:known_by_projection chromosome:Sscrofa10.2:12:24228635:24250057:1 gene:ENSSSCG00000017529.2 gene_biotype:protein_coding transcript_biotype:protein_coding gene_symbol:CBX1 description:chromobox 1 [Source:HGNC Symbol;Acc:HGNC:1551]
ENSSSCG00000004704	ENSSSCT00000005195	diphosphoinositol pentakisphosphate kinase 1 [Source:HGNC Symbol;Acc:HGNC:29023]	GO:0005829,GO:0005737,GO:0005654,GO:0006020,GO:0000827,GO:0000828,GO:0000832,GO:0033857,GO:0016311,GO:0016310,GO:0003993	cytosol;cytoplasm;nucleoplasm;inositol metabolic process;inositol-1,3,4,5,6-pentakisphosphate kinase activity;inositol hexakisphosphate kinase activity;inositol hexakisphosphate 5-kinase activity;diphosphoinositol-pentakisphosphate kinase activity;dephosphorylation;phosphorylation;acid phosphatase activity	NA	3.23449e-05	0.000675098	-0.046298	-0.0570681	0.215042	0.596624	0.968418	0.961216	1.16074	1.51217	0.596624	1.51217	9vs0	ENSSSCT00000005195	ENSSSCT00000005195.2 cds:known_by_projection chromosome:Sscrofa10.2:1:142717637:142760945:1 gene:ENSSSCG00000004704.2 gene_biotype:protein_coding transcript_biotype:protein_coding gene_symbol:PPIP5K1 description:diphosphoinositol pentakisphosphate kinase 1 [Source:HGNC Symbol;Acc:HGNC:29023]
ENSSSCG00000029760	ENSSSCT00000026096	CLOCK interacting pacemaker [Source:HGNC Symbol;Acc:HGNC:20365]	GO:0005515	protein binding	NA	1.24709e-14	1.04063e-11	-0.254568	0.429365	0.519807	0.596451	0.838238	1.34664	1.43376	1.51199	0.596451	1.51199	9vs0	ENSSSCT00000026096	ENSSSCT00000026096.1 cds:known_by_projection chromosome:Sscrofa10.2:7:106212425:106229840:1 gene:ENSSSCG00000029760.1 gene_biotype:protein_coding transcript_biotype:protein_coding gene_symbol:CIPC description:CLOCK-interacting pacemaker [Source:HGNC Symbol;Acc:HGNC:20365]
ENSSSCG00000006659	ENSSSCT00000007296	NA	GO:0005515,GO:0005634,GO:0042393,GO:0000812,GO:0043486,GO:0005737,GO:0016023,GO:0019212	protein binding;nucleus;histone binding;Swr1 complex;histone exchange;cytoplasm;cytoplasmic, membrane-bounded vesicle;phosphatase inhibitor activity	NA	0.000192855	0.00280143	0.134701	0.215709	0.269915	0.59604	1.09787	1.16127	1.20574	1.51156	0.59604	1.51156	9vs0	ENSSSCT00000007296	ENSSSCT00000007296.2 cds:novel scaffold:Sscrofa10.2:GL893677.1:246:4433:-1 gene:ENSSSCG00000006659.2 gene_biotype:protein_coding transcript_biotype:protein_coding
ENSSSCG00000025322	ENSSSCT00000029032	Uncharacterized protein OS=Sus scrofa GN=CFAP97 PE=4 SV=1	NA	NA	Hemingway/KIAA1430 [InterPro - Pfam]	1.51242e-07	8.97885e-06	-0.320344	0.116533	0.595733	0.584931	0.800879	1.08413	1.51124	1.49997	0.595733	1.51124	3vs0	ENSSSCT00000029032	ENSSSCT00000029032.1 cds:known chromosome:Sscrofa10.2:15:52936324:53044249:-1 gene:ENSSSCG00000025322.1 gene_biotype:protein_coding transcript_biotype:protein_coding
XLOC_030782	NA	NA	NA	NA	NA	3.70551e-05	0.000753136	0.0933145	0.125939	0.50302	0.595245	1.06682	1.09122	1.41718	1.51073	0.595245	1.51073	9vs0	NA	NA
ENSSSCG00000014081	ENSSSCT00000015382	collagen type IV alpha 3 binding protein [Source:HGNC Symbol;Acc:HGNC:2205]	GO:0070584,GO:0055088,GO:0034976,GO:0000902,GO:0006936,GO:0008283,GO:0016301,GO:0003007,GO:0007029,GO:0007165,GO:0001701,GO:0005739,GO:0005829,GO:0006672,GO:0008289,GO:0005515,GO:0048471,GO:0070273,GO:0005654,GO:0005794,GO:0035621,GO:0097001,GO:0035620,GO:0005581	mitochondrion morphogenesis;lipid homeostasis;response to endoplasmic reticulum stress;cell morphogenesis;muscle contraction;cell proliferation;kinase activity;heart morphogenesis;endoplasmic reticulum organization;signal transduction;in utero embryonic development;mitochondrion;cytosol;ceramide metabolic process;lipid binding;protein binding;perinuclear region of cytoplasm;phosphatidylinositol-4…	NA	1.25694e-06	4.92931e-05	0.107887	0.295212	0.594981	0.578311	1.07765	1.22707	1.51045	1.4931	0.594981	1.51045	3vs0	ENSSSCT00000026755	ENSSSCT00000026755.1 cds:known_by_projection chromosome:Sscrofa10.2:2:86053893:86174034:-1 gene:ENSSSCG00000014081.2 gene_biotype:protein_coding transcript_biotype:protein_coding gene_symbol:COL4A3BP description:collagen type IV alpha 3 binding protein [Source:HGNC Symbol;Acc:HGNC:2205]
ENSSSCG00000010502	ENSSSCT00000011491	cyclin J [Source:HGNC Symbol;Acc:HGNC:23434]	GO:0005634	nucleus	NA	2.78171e-05	0.000599445	-0.0398969	0.307483	0.501475	0.594504	0.972724	1.23755	1.41566	1.50995	0.594504	1.50995	9vs0	ENSSSCT00000011491	ENSSSCT00000011491.2 cds:known_by_projection chromosome:Sscrofa10.2:14:117154842:117176840:1 gene:ENSSSCG00000010502.2 gene_biotype:protein_coding transcript_biotype:protein_coding gene_symbol:CCNJ description:cyclin J [Source:HGNC Symbol;Acc:HGNC:23434]
ENSSSCG00000015771	ENSSSCT00000017172	nei like DNA glycosylase 3 [Source:HGNC Symbol;Acc:HGNC:24573]	GO:0006281,GO:0003677,GO:0003676,GO:0008270,GO:0016799,GO:0006284,GO:0003906,GO:0003684,GO:0006289,GO:0000405,GO:0019104,GO:0003690,GO:0003697,GO:0005634,GO:0005654	DNA repair;DNA binding;nucleic acid binding;zinc ion binding;hydrolase activity, hydrolyzing N-glycosyl compounds;base-excision repair;DNA-(apurinic or apyrimidinic site) lyase activity;damaged DNA binding;nucleotide-excision repair;bubble DNA binding;DNA N-glycosylase activity;double-stranded DNA binding;single-stranded DNA binding;nucleus;nucleoplasm	NA	0.000398218	0.00499268	-0.148445	0.148246	0.423117	0.594152	0.902222	1.10822	1.34082	1.50959	0.594152	1.50959	9vs0	ENSSSCT00000017172	ENSSSCT00000017172.1 cds:known_by_projection chromosome:Sscrofa10.2:15:45495291:45542560:1 gene:ENSSSCG00000015771.1 gene_biotype:protein_coding transcript_biotype:protein_coding gene_symbol:NEIL3 description:nei like DNA glycosylase 3 [Source:HGNC Symbol;Acc:HGNC:24573]
ENSSSCG00000026382	ENSSSCT00000032151	serine/threonine-protein phosphatase 2A 56 kDa regulatory subunit epsilon isoform [Source:RefSeq peptide;Acc:NP_001230991]	GO:0007165,GO:0005488,GO:0034047,GO:0008601,GO:0000159	signal transduction;binding;regulation of protein phosphatase type 2A activity;protein phosphatase type 2A regulator activity;protein phosphatase type 2A complex	NA	1.20517e-07	7.68986e-06	-0.126953	0.111975	0.412621	0.593497	0.915764	1.08071	1.3311	1.5089	0.593497	1.5089	9vs0	ENSSSCT00000032151	ENSSSCT00000032151.1 cds:known chromosome:Sscrofa10.2:1:216590125:216628178:-1 gene:ENSSSCG00000026382.1 gene_biotype:protein_coding transcript_biotype:protein_coding description:serine/threonine-protein phosphatase 2A 56 kDa regulatory subunit epsilon isoform [Source:RefSeq peptide;Acc:NP_001230991]
ENSSSCG00000006162	ENSSSCT00000028036	zinc finger C2HC-type containing 1A [Source:HGNC Symbol;Acc:HGNC:24277]	GO:0005515	protein binding	NA	1.90147e-05	0.000443478	-0.221803	0.17459	0.517095	0.592995	0.857493	1.12864	1.43107	1.50837	0.592995	1.50837	9vs0	ENSSSCT00000028036	ENSSSCT00000028036.1 cds:known_by_projection chromosome:Sscrofa10.2:4:62967106:63024275:-1 gene:ENSSSCG00000006162.2 gene_biotype:protein_coding transcript_biotype:protein_coding gene_symbol:ZC2HC1A description:zinc finger C2HC-type containing 1A [Source:HGNC Symbol;Acc:HGNC:24277]
ENSSSCG00000008383	ENSSSCT00000009179	NA	GO:0051087,GO:0032781,GO:0001671,GO:0006950	chaperone binding;positive regulation of ATPase activity;ATPase activator activity;response to stress	NA	2.002e-10	3.71235e-08	-0.0836525	-0.181264	0.133081	0.591893	0.943666	0.88193	1.09663	1.50722	0.591893	1.50722	9vs0	ENSSSCT00000009179	ENSSSCT00000009179.2 cds:novel chromosome:Sscrofa10.2:3:84527998:84573698:1 gene:ENSSSCG00000008383.2 gene_biotype:protein_coding transcript_biotype:protein_coding
ENSSSCG00000004997	ENSSSCT00000005511	pre-mRNA processing factor 39 [Source:HGNC Symbol;Acc:HGNC:20314]	GO:0006397,GO:0005685,GO:0005634,GO:0005622,GO:0030627,GO:0000395,GO:0000243,GO:0071004,GO:0006396	mRNA processing;U1 snRNP;nucleus;intracellular;pre-mRNA 5'-splice site binding;mRNA 5'-splice site recognition;commitment complex;U2-type prespliceosome;RNA processing	NA	4.60575e-05	0.000896092	0.00384426	0.33197	0.591406	0.5408	1.00267	1.25873	1.50671	1.45478	0.591406	1.50671	3vs0	ENSSSCT00000005511	ENSSSCT00000005511.2 cds:known_by_projection chromosome:Sscrofa10.2:1:195153592:195185563:1 gene:ENSSSCG00000004997.2 gene_biotype:protein_coding transcript_biotype:protein_coding gene_symbol:PRPF39 description:pre-mRNA processing factor 39 [Source:HGNC Symbol;Acc:HGNC:20314]
ENSSSCG00000021440	ENSSSCT00000023502	NA	GO:0050790,GO:0005515,GO:0030695	regulation of catalytic activity;protein binding;GTPase regulator activity	NA	5.57608e-05	0.00103144	0.0153836	0.252519	0.352992	0.591256	1.01072	1.19129	1.27721	1.50656	0.591256	1.50656	9vs0	ENSSSCT00000023502	ENSSSCT00000023502.1 cds:known_by_projection chromosome:Sscrofa10.2:4:121594859:121647453:-1 gene:ENSSSCG00000021440.1 gene_biotype:protein_coding transcript_biotype:protein_coding gene_symbol:GPSM2 description:G-protein signaling modulator 2 [Source:HGNC Symbol;Acc:HGNC:29501]
ENSSSCG00000011166	ENSSSCT00000012228	zinc finger MYND-type containing 11 [Source:HGNC Symbol;Acc:HGNC:16966]	GO:0042393,GO:0003712,GO:0003682,GO:0046872,GO:0005634,GO:0008270,GO:0005515,GO:0000977,GO:0000122,GO:0034243,GO:0003714,GO:0035064,GO:0005654,GO:0046329,GO:2001237,GO:0043124	histone binding;transcription cofactor activity;chromatin binding;metal ion binding;nucleus;zinc ion binding;protein binding;RNA polymerase II regulatory region sequence-specific DNA binding;negative regulation of transcription from RNA polymerase II promoter;regulation of transcription elongation from RNA polymerase II promoter;transcription corepressor activity;methylated histone binding;nucleo…	NA	0.000144368	0.00224241	0.0646348	0.0836818	0.405783	0.591002	1.04582	1.05972	1.32481	1.50629	0.591002	1.50629	9vs0	ENSSSCT00000012228	ENSSSCT00000012228.2 cds:known_by_projection chromosome:Sscrofa10.2:10:76231748:76366335:-1 gene:ENSSSCG00000011166.2 gene_biotype:protein_coding transcript_biotype:protein_coding gene_symbol:ZMYND11 description:zinc finger MYND-type containing 11 [Source:HGNC Symbol;Acc:HGNC:16966]
ENSSSCG00000000530	ENSSSCT00000000572	FYVE, RhoGEF and PH domain containing 4 [Source:HGNC Symbol;Acc:HGNC:19125]	GO:0035023,GO:0005089,GO:0043547,GO:0030027,GO:0030032,GO:0030175,GO:0030035	regulation of Rho protein signal transduction;Rho guanyl-nucleotide exchange factor activity;positive regulation of GTPase activity;lamellipodium;lamellipodium assembly;filopodium;microspike assembly	NA	2.05013e-06	7.20032e-05	-0.0865363	0.186456	0.480709	0.590218	0.941781	1.13796	1.39543	1.50547	0.590218	1.50547	9vs0	ENSSSCT00000033918	ENSSSCT00000033918.1 cds:known_by_projection chromosome:Sscrofa10.2:5:44954842:44959700:1 gene:ENSSSCG00000000530.3 gene_biotype:protein_coding transcript_biotype:protein_coding gene_symbol:FGD4 description:FYVE, RhoGEF and PH domain containing 4 [Source:HGNC Symbol;Acc:HGNC:19125]
ENSSSCG00000029198	ENSSSCT00000029949	cullin 5 [Source:HGNC Symbol;Acc:HGNC:2556]	GO:0005515,GO:0031625,GO:0031466,GO:0031461,GO:0042787,GO:0061630,GO:0006511	protein binding;ubiquitin protein ligase binding;Cul5-RING ubiquitin ligase complex;cullin-RING ubiquitin ligase complex;protein ubiquitination involved in ubiquitin-dependent protein catabolic process;ubiquitin protein ligase activity;ubiquitin-dependent protein catabolic process	NA	8.54136e-05	0.00147123	-0.0846457	0.14573	0.506554	0.590174	0.943016	1.10629	1.42065	1.50543	0.590174	1.50543	9vs0	ENSSSCT00000029949	ENSSSCT00000029949.1 cds:known_by_projection chromosome:Sscrofa10.2:9:40496232:40580622:1 gene:ENSSSCG00000029198.1 gene_biotype:protein_coding transcript_biotype:protein_coding gene_symbol:CUL5 description:cullin 5 [Source:HGNC Symbol;Acc:HGNC:2556]
ENSSSCG00000012650	ENSSSCT00000013831	OCRL, inositol polyphosphate-5-phosphatase [Source:HGNC Symbol;Acc:HGNC:8108]	GO:0016787,GO:0004439,GO:0046856,GO:0001701,GO:0007165,GO:0005737,GO:0005096,GO:0005886,GO:0005634,GO:0005769,GO:0042384,GO:0005515,GO:0070062,GO:0005802,GO:0001750,GO:0030136,GO:0043087,GO:0048365,GO:0052745	hydrolase activity;phosphatidylinositol-4,5-bisphosphate 5-phosphatase activity;phosphatidylinositol dephosphorylation;in utero embryonic development;signal transduction;cytoplasm;GTPase activator activity;plasma membrane;nucleus;early endosome;cilium assembly;protein binding;extracellular exosome;trans-Golgi network;photoreceptor outer segment;clathrin-coated vesicle;regulation of GTPase activit…	NA	1.95071e-07	1.11831e-05	0.0335474	0.216492	0.589573	0.386438	1.02353	1.16191	1.5048	1.30716	0.589573	1.5048	3vs0	ENSSSCT00000036143	ENSSSCT00000036143.1 cds:known_by_projection chromosome:Sscrofa10.2:X:121904424:121957205:1 gene:ENSSSCG00000012650.3 gene_biotype:protein_coding transcript_biotype:protein_coding gene_symbol:OCRL description:OCRL, inositol polyphosphate-5-phosphatase [Source:HGNC Symbol;Acc:HGNC:8108]
ENSSSCG00000003772	ENSSSCT00000004174	zinc finger ZZ-type containing 3 [Source:HGNC Symbol;Acc:HGNC:24523]	GO:0005634,GO:0005515,GO:0005730,GO:0003677,GO:0008270,GO:0005671	nucleus;protein binding;nucleolus;DNA binding;zinc ion binding;Ada2/Gcn5/Ada3 transcription activator complex	NA	3.78511e-08	3.03179e-06	0.0601226	0.261217	0.494467	0.588509	1.04255	1.19849	1.4088	1.50369	0.588509	1.50369	9vs0	ENSSSCT00000004174	ENSSSCT00000004174.2 cds:known_by_projection chromosome:Sscrofa10.2:6:125864325:125945373:1 gene:ENSSSCG00000003772.2 gene_biotype:protein_coding transcript_biotype:protein_coding gene_symbol:ZZZ3 description:zinc finger ZZ-type containing 3 [Source:HGNC Symbol;Acc:HGNC:24523]
ENSSSCG00000013225	ENSSSCT00000014445	Cytosolic carboxypeptidase 2 OS=Macaca fascicularis GN=AGBL2 PE=2 SV=1	GO:0005814,GO:0005829,GO:0036064,GO:0004181,GO:0008270,GO:0006508,GO:0035610,EC:3.4.17	centriole;cytosol;ciliary basal body;metallocarboxypeptidase activity;zinc ion binding;proteolysis;protein side chain deglutamylation;NA	NA	0.000642873	0.00733734	-0.122077	-0.1635	0.267452	0.588077	0.918864	0.892857	1.20368	1.50324	0.588077	1.50324	9vs0	ENSSSCT00000014445	ENSSSCT00000014445.2 cds:known chromosome:Sscrofa10.2:2:16114075:16120282:1 gene:ENSSSCG00000013225.2 gene_biotype:protein_coding transcript_biotype:protein_coding
ENSSSCG00000000458	ENSSSCT00000000494	MON2 homolog, regulator of endosome-to-Golgi trafficking [Source:HGNC Symbol;Acc:HGNC:29177]	GO:0005488,GO:0005086,GO:0043547,GO:0005802,GO:0016192,GO:0005515,GO:0070062	binding;ARF guanyl-nucleotide exchange factor activity;positive regulation of GTPase activity;trans-Golgi network;vesicle-mediated transport;protein binding;extracellular exosome	NA	2.76308e-07	1.4511e-05	-0.0747226	0.177727	0.569218	0.587076	0.949525	1.1311	1.48372	1.5022	0.587076	1.5022	9vs0	ENSSSCT00000000494	ENSSSCT00000000494.2 cds:known_by_projection chromosome:Sscrofa10.2:5:29870632:30010062:1 gene:ENSSSCG00000000458.2 gene_biotype:protein_coding transcript_biotype:protein_coding gene_symbol:MON2 description:MON2 homolog, regulator of endosome-to-Golgi trafficking [Source:HGNC Symbol;Acc:HGNC:29177]
ENSSSCG00000015743	ENSSSCT00000017143	protein tyrosine phosphatase, non-receptor type 4 [Source:HGNC Symbol;Acc:HGNC:9656]	GO:0005856,GO:0016787,GO:0035335,GO:0016791,GO:0016311,GO:0006470,GO:0004725,GO:0005737,GO:0008092,GO:0005515,GO:0004721,GO:0009898,GO:0004726	cytoskeleton;hydrolase activity;peptidyl-tyrosine dephosphorylation;phosphatase activity;dephosphorylation;protein dephosphorylation;protein tyrosine phosphatase activity;cytoplasm;cytoskeletal protein binding;protein binding;phosphoprotein phosphatase activity;cytoplasmic side of plasma membrane;non-membrane spanning protein tyrosine phosphatase activity	NA	1.76933e-06	6.39297e-05	-0.18108	-0.0853209	0.381008	0.586991	0.882042	0.942575	1.30225	1.50211	0.586991	1.50211	9vs0	ENSSSCT00000017143	ENSSSCT00000017143.2 cds:known_by_projection chromosome:Sscrofa10.2:15:36329068:36452266:1 gene:ENSSSCG00000015743.2 gene_biotype:protein_coding transcript_biotype:protein_coding gene_symbol:PTPN4 description:protein tyrosine phosphatase, non-receptor type 4 [Source:HGNC Symbol;Acc:HGNC:9656]
ENSSSCG00000004739	ENSSSCT00000005236	NA	GO:0005737,GO:0005515,GO:0005654,GO:0071339,GO:0003700,GO:0003677,GO:0006355,GO:0006351,GO:0005634	cytoplasm;protein binding;nucleoplasm;MLL1 complex;transcription factor activity, sequence-specific DNA binding;DNA binding;regulation of transcription, DNA-templated;transcription, DNA-templated;nucleus	NA	4.30223e-06	0.000133236	-0.16149	-0.164533	0.397403	0.586905	0.894101	0.892217	1.31714	1.50202	0.586905	1.50202	9vs0	ENSSSCT00000005236	ENSSSCT00000005236.2 cds:novel chromosome:Sscrofa10.2:1:144695841:144740781:1 gene:ENSSSCG00000004739.2 gene_biotype:protein_coding transcript_biotype:protein_coding
ENSSSCG00000005043	ENSSSCT00000005559	DDHD domain containing 1 [Source:HGNC Symbol;Acc:HGNC:19714]	GO:0046872,GO:0090141	metal ion binding;positive regulation of mitochondrial fission	NA	5.06878e-08	3.85846e-06	-0.155166	-0.10119	0.330831	0.586707	0.898029	0.932264	1.25774	1.50181	0.586707	1.50181	9vs0	ENSSSCT00000025969	ENSSSCT00000025969.1 cds:known_by_projection chromosome:Sscrofa10.2:1:202932403:203018826:-1 gene:ENSSSCG00000005043.2 gene_biotype:protein_coding transcript_biotype:protein_coding gene_symbol:DDHD1 description:DDHD domain containing 1 [Source:HGNC Symbol;Acc:HGNC:19714]
ENSSSCG00000030197	ENSSSCT00000024470	CD2-associated protein OS=Homo sapiens GN=CD2AP PE=1 SV=1	GO:0001726,GO:0005730,GO:0005829,GO:0005886,GO:0005913,GO:0030139,GO:0031941,GO:0048471,GO:0070062,GO:0005172,GO:0005200,GO:0008013,GO:0008022,GO:0017124,GO:0032403,GO:0098641,GO:0006461,GO:0006930,GO:0007010,GO:0007067,GO:0007165,GO:0008360,GO:0016050,GO:0016337,GO:0032911,GO:0042059,GO:0043161,GO:0048259,GO:0051301,GO:1900182,GO:2000249	ruffle;nucleolus;cytosol;plasma membrane;cell-cell adherens junction;endocytic vesicle;filamentous actin;perinuclear region of cytoplasm;extracellular exosome;vascular endothelial growth factor receptor binding;structural constituent of cytoskeleton;beta-catenin binding;protein C-terminus binding;SH3 domain binding;protein complex binding;cadherin binding involved in cell-cell adhesion;protein co…	NA	0.000929694	0.00986855	-0.0834745	0.0777414	0.555366	0.586235	0.943782	1.05536	1.46954	1.50132	0.586235	1.50132	9vs0	ENSSSCT00000024470	ENSSSCT00000024470.1 cds:known chromosome:Sscrofa10.2:3:91976869:91990595:1 gene:ENSSSCG00000030197.1 gene_biotype:protein_coding transcript_biotype:protein_coding
ENSSSCG00000028287	ENSSSCT00000028572	Uncharacterized protein OS=Sus scrofa GN=LOC100621572 PE=4 SV=1	NA	NA	Uncharacterised protein family UPF0561 [InterPro - Pfam]	6.65509e-06	0.000187541	0.127454	0.29374	0.534041	0.58545	1.09236	1.22581	1.44798	1.50051	0.58545	1.50051	9vs0	ENSSSCT00000028572	ENSSSCT00000028572.1 cds:known chromosome:Sscrofa10.2:3:62217739:62224257:1 gene:ENSSSCG00000028287.1 gene_biotype:protein_coding transcript_biotype:protein_coding
ENSSSCG00000010984	ENSSSCT00000012022	kinesin family member 24 [Source:HGNC Symbol;Acc:HGNC:19916]	GO:0016887,GO:0008152,GO:0003777,GO:0042384,GO:0005515,GO:0005814,GO:0043234,GO:0007019,GO:0000166,GO:0005524,GO:0005871,GO:0008017,GO:0005874,GO:0007018	ATPase activity;metabolic process;microtubule motor activity;cilium assembly;protein binding;centriole;protein complex;microtubule depolymerization;nucleotide binding;ATP binding;kinesin complex;microtubule binding;microtubule;microtubule-based movement	NA	1.25301e-07	7.90767e-06	-0.114406	0.0913897	0.509598	0.585245	0.923763	1.0654	1.42365	1.50029	0.585245	1.50029	9vs0	ENSSSCT00000012022	ENSSSCT00000012022.2 cds:known_by_projection chromosome:Sscrofa10.2:10:36654640:36739474:1 gene:ENSSSCG00000010984.2 gene_biotype:protein_coding transcript_biotype:protein_coding gene_symbol:KIF24 description:kinesin family member 24 [Source:HGNC Symbol;Acc:HGNC:19916]
ENSSSCG00000020675	ENSSSCT00000032425	activating transcription factor 7 interacting protein 2 [Source:HGNC Symbol;Acc:HGNC:20397]	GO:0005515,GO:0005737,GO:0005634,GO:0005730	protein binding;cytoplasm;nucleus;nucleolus	NA	0.000151388	0.0023229	-0.212623	0.119032	0.353883	0.584954	0.862967	1.08601	1.278	1.49999	0.584954	1.49999	9vs0	ENSSSCT00000032425	ENSSSCT00000032425.1 cds:known_by_projection chromosome:Sscrofa10.2:3:33325594:33378470:-1 gene:ENSSSCG00000020675.1 gene_biotype:protein_coding transcript_biotype:protein_coding gene_symbol:ATF7IP2 description:activating transcription factor 7 interacting protein 2 [Source:HGNC Symbol;Acc:HGNC:20397]
ENSSSCG00000005604	ENSSSCT00000006162	PBX homeobox 3 [Source:HGNC Symbol;Acc:HGNC:8634]	GO:0007585,GO:0001205,GO:0021516,GO:0002087,GO:0048666,GO:0008344,GO:0005667,GO:0000980,GO:0043565,GO:0045944,GO:0005515,GO:0005634,GO:0003677,GO:0003700,GO:0006355	respiratory gaseous exchange;transcriptional activator activity, RNA polymerase II distal enhancer sequence-specific binding;dorsal spinal cord development;regulation of respiratory gaseous exchange by neurological system process;neuron development;adult locomotory behavior;transcription factor complex;RNA polymerase II distal enhancer sequence-specific DNA binding;sequence-specific DNA binding;p…	NA	4.63345e-08	3.56895e-06	-0.18427	-0.139381	0.158398	0.584654	0.880094	0.907909	1.11605	1.49968	0.584654	1.49968	9vs0	ENSSSCT00000006162	ENSSSCT00000006162.2 cds:known_by_projection chromosome:Sscrofa10.2:1:300208111:300433703:1 gene:ENSSSCG00000005604.2 gene_biotype:protein_coding transcript_biotype:protein_coding gene_symbol:PBX3 description:PBX homeobox 3 [Source:HGNC Symbol;Acc:HGNC:8634]
ENSSSCG00000014177	ENSSSCT00000032432	chromodomain helicase DNA binding protein 1 [Source:HGNC Symbol;Acc:HGNC:1915]	GO:0003677,GO:0005524,GO:0005634,GO:0005737,GO:0005515,GO:0035064,GO:0043923,GO:0006338	DNA binding;ATP binding;nucleus;cytoplasm;protein binding;methylated histone binding;positive regulation by host of viral transcription;chromatin remodeling	NA	1.85796e-05	0.000436723	0.0722468	0.223038	0.510791	0.584305	1.05135	1.16719	1.42483	1.49932	0.584305	1.49932	9vs0	ENSSSCT00000032432	ENSSSCT00000032432.1 cds:known_by_projection chromosome:Sscrofa10.2:2:108968008:109030428:-1 gene:ENSSSCG00000014177.2 gene_biotype:protein_coding transcript_biotype:protein_coding gene_symbol:CHD1 description:chromodomain helicase DNA binding protein 1 [Source:HGNC Symbol;Acc:HGNC:1915]
XLOC_015792	TCONS_00041354	Son of sevenless homolog 1 OS=Homo sapiens GN=SOS1 PE=1 SV=1	GO:0005829,GO:0005886,GO:0014069,GO:0043025,GO:0003677,GO:0005089,GO:0005096,GO:0017124,GO:0046982,GO:0000165,GO:0001782,GO:0001942,GO:0003209,GO:0003344,GO:0007173,GO:0007265,GO:0007296,GO:0007411,GO:0008286,GO:0033081,GO:0035023,GO:0035264,GO:0038095,GO:0038128,GO:0042129,GO:0043065,GO:0043547,GO:0045742,GO:0048011,GO:0048514,GO:0050900,GO:0051057,GO:0060021,GO:0061029,GO:0061384,GO:1904693,GO:…	cytosol;plasma membrane;postsynaptic density;neuronal cell body;DNA binding;Rho guanyl-nucleotide exchange factor activity;GTPase activator activity;SH3 domain binding;protein heterodimerization activity;MAPK cascade;B cell homeostasis;hair follicle development;cardiac atrium morphogenesis;pericardium morphogenesis;epidermal growth factor receptor signaling pathway;Ras protein signal transduction…	NA	0.000148331	0.0022977	0.0336662	0.399648	0.461611	0.583609	1.02361	1.31919	1.37708	1.49859	0.583609	1.49859	9vs0	NA	NA
ENSSSCG00000000840	ENSSSCT00000000914	NA	GO:0071203,GO:0007032,GO:0005768,GO:0016197	WASH complex;endosome organization;endosome;endosomal transport	NA	5.17305e-06	0.000153556	-0.192201	-0.0553644	0.349065	0.583213	0.875269	0.962351	1.27373	1.49818	0.583213	1.49818	9vs0	ENSSSCT00000000914	ENSSSCT00000000914.2 cds:known_by_projection chromosome:Sscrofa10.2:5:82604179:82645895:1 gene:ENSSSCG00000000840.2 gene_biotype:protein_coding transcript_biotype:protein_coding gene_symbol:KIAA1033 description:KIAA1033 [Source:HGNC Symbol;Acc:HGNC:29174]
ENSSSCG00000012574	ENSSSCT00000013749	Alport syndrome, mental retardation, midface hypoplasia and elliptocytosis chromosomal region gene 1 [Source:HGNC Symbol;Acc:HGNC:467]	GO:0005515	protein binding	NA	6.3312e-08	4.54793e-06	-0.2613	-0.186995	0.486569	0.582968	0.834336	0.878433	1.40111	1.49793	0.582968	1.49793	9vs0	ENSSSCT00000013749	ENSSSCT00000013749.2 cds:known_by_projection chromosome:Sscrofa10.2:X:103860295:103975625:-1 gene:ENSSSCG00000012574.2 gene_biotype:protein_coding transcript_biotype:protein_coding gene_symbol:AMMECR1 description:Alport syndrome, mental retardation, midface hypoplasia and elliptocytosis chromosomal region gene 1 [Source:HGNC Symbol;Acc:HGNC:467]
ENSSSCG00000004793	ENSSSCT00000005292	sprouty related EVH1 domain containing 1 [Source:HGNC Symbol;Acc:HGNC:20249]	GO:0007275,GO:0005737,GO:0005515,GO:0005654,GO:0019901,GO:0010923,GO:0019902,GO:0010801,GO:0016020,GO:0009966,GO:0000188,GO:0005173,GO:0090311,GO:0043517,GO:0030291	multicellular organism development;cytoplasm;protein binding;nucleoplasm;protein kinase binding;negative regulation of phosphatase activity;phosphatase binding;negative regulation of peptidyl-threonine phosphorylation;membrane;regulation of signal transduction;inactivation of MAPK activity;stem cell factor receptor binding;regulation of protein deacetylation;positive regulation of DNA damage resp…	NA	7.53067e-07	3.24657e-05	-0.163865	0.162771	0.582823	0.380597	0.89263	1.11944	1.49778	1.30188	0.582823	1.49778	3vs0	ENSSSCT00000005292	ENSSSCT00000005292.1 cds:known_by_projection chromosome:Sscrofa10.2:1:148442730:148497704:-1 gene:ENSSSCG00000004793.1 gene_biotype:protein_coding transcript_biotype:protein_coding gene_symbol:SPRED1 description:sprouty related EVH1 domain containing 1 [Source:HGNC Symbol;Acc:HGNC:20249]
ENSSSCG00000003464	ENSSSCT00000003850	DnaJ heat shock protein family (Hsp40) member C16 [Source:HGNC Symbol;Acc:HGNC:29157]	GO:0045454,GO:0005623	cell redox homeostasis;cell	NA	7.12306e-06	0.000198127	0.0420265	0.00823764	0.37162	0.582362	1.02956	1.00573	1.2938	1.4973	0.582362	1.4973	9vs0	ENSSSCT00000003850	ENSSSCT00000003850.2 cds:known_by_projection chromosome:Sscrofa10.2:6:69218036:69251222:-1 gene:ENSSSCG00000003464.2 gene_biotype:protein_coding transcript_biotype:protein_coding gene_symbol:DNAJC16 description:DnaJ heat shock protein family (Hsp40) member C16 [Source:HGNC Symbol;Acc:HGNC:29157]
[truncated: 940 more rows]
