# Supplementary material for: Silent Witness: Dual-Species Transcriptomics Reveals Epithelial Immunological Quiescence to Helminth Larval Encounter and Fostered Larval Development
Source: Front Immunol. 2018 Aug 15;9:1868. doi: 10.3389/fimmu.2018.01868 (PMC6104121; doi:10.3389/fimmu.2018.01868)
Supplement: Table S3 — Gene ontology (GO) term declination for GO filters. [file table_3.xlsx]

## Sheet: A. suum Objectives
	AmiGO Ontology search	# GO terms per Ontology source
Objective	Free-text filter	Total	MF	CC	BP	Date	GO terms
enzymes	enzyme	1992	338	157	1497	2017-04-03	GO:0070622,GO:0042292,GO:0018192,GO:0032976,GO:0044675,GO:0044676,GO:0030895,GO:0030062,GO:0030234,GO:0000453,GO:0000455,GO:1990154,GO:0004133,GO:0001108,GO:0004857,GO:0071566,GO:0008641,GO:0070283,GO:0004839,GO:0019780,GO:0019781,GO:0019782,GO:0001000,GO:0003844,GO:0002393,GO:0009763,GO:0003976,GO:1990389,GO:0047142,GO:1900018,GO:0036031,GO:0061656,GO:0061657,GO:0018327,GO:0090182,GO:0031510,GO:…
receptors	receptor	2427	904	904	1345	2017-04-03	GO:0005140,GO:0005142,GO:0005145,GO:0005150,GO:0034753,GO:0034752,GO:0034714,GO:0034713,GO:0034671,GO:0022003,GO:0010469,GO:0010465,GO:0032799,GO:0032803,GO:0032805,GO:0010641,GO:0010640,GO:0010619,GO:0010579,GO:0010578,GO:0045745,GO:0045744,GO:0045743,GO:0045741,GO:0045716,GO:0045715,GO:0045714,GO:0045713,GO:0045609,GO:0045608,GO:0045607,GO:0039706,GO:0070698,GO:0070697,GO:0070653,GO:1904169,GO:…
	binding	2866	1873	185	808	2017-04-03	GO:0005140,GO:0005142,GO:0005145,GO:0005150,GO:0046332,GO:0034714,GO:0034713,GO:0034711,GO:0034710,GO:0032554,GO:0032566,GO:0010429,GO:0010428,GO:0010427,GO:0010385,GO:0010331,GO:0010314,GO:0010313,GO:0005846,GO:0032794,GO:0032795,GO:0010297,GO:0010209,GO:0044389,GO:0010181,GO:0010180,GO:0039706,GO:0070698,GO:0070697,GO:0070679,GO:0070678,GO:0070653,GO:0070644,GO:0039647,GO:0039605,GO:0039603,GO:…
	receptor AND binding	999	452	25	522	2017-04-03	GO:0005102,GO:0005115,GO:0005140,GO:0005142,GO:0005145,GO:0039706,GO:0070697,GO:0045523,GO:0045521,GO:0045520,GO:0045519,GO:0045518,GO:0045517,GO:0045516,GO:0045514,GO:0046965,GO:0017162,GO:0035254,GO:0030971,GO:0042379,GO:0042324,GO:0042974,GO:0042922,GO:0042809,GO:0030380,GO:0030367,GO:0030331,GO:0030215,GO:0030156,GO:0042614,GO:0042610,GO:0042609,GO:0042608,GO:0031688,GO:0042615,GO:0048020,GO:…
	receptor AND membrane	292	202	25	65	2017-04-03	GO:0031623,GO:0098802,GO:0045509,GO:0045508,GO:0045507,GO:0045506,GO:0042020,GO:0042018,GO:0042016,GO:0042012,GO:0042010,GO:0042008,GO:0099630,GO:0099628,GO:0099627,GO:0099600,GO:0072579,GO:0042813,GO:0030369,GO:0030368,GO:0036318,GO:0002114,GO:0004900,GO:0004904,GO:0004906,GO:0004914,GO:0004917,GO:0004919,GO:0004962,GO:0004967,GO:0036463,GO:0036300,GO:0016917,GO:0019770,GO:0015054,GO:0070915,GO:…
	"receptor complex"	120	3	94	23	2017-04-03	GO:0043235,GO:0042101,GO:0042022,GO:0072536,GO:0032997,GO:0030876,GO:0048179,GO:1903768,GO:1903767,GO:1903440,GO:0070724,GO:0016516,GO:1903143,GO:0038104,GO:0002116,GO:0002199,GO:1903439,GO:0035631,GO:0005899,GO:0005898,GO:0005897,GO:0005896,GO:0005895,GO:0005894,GO:0005893,GO:0045092,GO:0034751,GO:0038099,GO:1902710,GO:1902711,GO:1990425,GO:1990712,GO:1990620,GO:1905540,GO:1905543,GO:1905571,GO:…
channels	channel	459	194	81	184	2017-04-03	GO:0034707,GO:0034706,GO:0034705,GO:0034704,GO:0034703,GO:0034702,GO:0045832,GO:0045831,GO:0010462,GO:0010461,GO:0010362,GO:0010361,GO:0010360,GO:0010359,GO:0072346,GO:0072345,GO:0072320,GO:0099635,GO:0099626,GO:0099604,GO:1902260,GO:1902261,GO:0072578,GO:0017071,GO:0017081,GO:0044489,GO:0044560,GO:1901386,GO:0030171,GO:1901339,GO:1901841,GO:1901842,GO:1901843,GO:1901980,GO:1990028,GO:0000269,GO:…
	channel AND activity	315	190	8	117	2017-04-03	GO:0015267,GO:0017081,GO:0000269,GO:0019870,GO:0019871,GO:0015459,GO:0015278,GO:0016248,GO:0016247,GO:0015266,GO:0015265,GO:0015264,GO:0015255,GO:0015252,GO:0022886,GO:0022859,GO:0022842,GO:0022840,GO:0022839,GO:0022838,GO:0022836,GO:0022835,GO:0022834,GO:0022833,GO:0022832,GO:0022829,GO:0022828,GO:0005267,GO:0005262,GO:0005261,GO:0005254,GO:0005253,GO:0005246,GO:0005216,GO:0017080,GO:0099106,GO:…
	channel AND membrane	99	69	16	16	2017-04-03	GO:0034702,GO:0000269,GO:0022886,GO:0022842,GO:0022840,GO:0022832,GO:0022829,GO:0061778,GO:0005243,GO:0098855,GO:0044325,GO:0072578,GO:0030171,GO:0001518,GO:0022843,GO:0022841,GO:0022831,GO:0005249,GO:0005248,GO:0005247,GO:0005245,GO:0005891,GO:0055077,GO:0005242,GO:0005244,GO:0008076,GO:0008308,GO:1990028,GO:1904602,GO:0015274,GO:0005250,GO:0005231,GO:0060072,GO:0101013,GO:0015471,GO:0008087,GO:…
transporters	transporter	1420	711	29	680	2017-04-03	GO:0034658,GO:0034632,GO:0010328,GO:0010290,GO:0010175,GO:0010174,GO:1903962,GO:0010542,GO:0072349,GO:0060695,GO:0060694,GO:0030504,GO:0046964,GO:1901016,GO:1901017,GO:1901019,GO:0072510,GO:0072509,GO:0005427,GO:0005456,GO:0005457,GO:0005461,GO:0005462,GO:0005463,GO:0005464,GO:0005477,GO:0008565,GO:0042971,GO:0042970,GO:0042960,GO:0042959,GO:0042958,GO:0042957,GO:0042954,GO:0042951,GO:0042950,GO:…
	transporter AND activity	750	705	7	38	2017-04-03	GO:0005215,GO:0034658,GO:0034632,GO:0010175,GO:1903962,GO:0008565,GO:0042971,GO:0042970,GO:0042959,GO:0042958,GO:0042957,GO:0042954,GO:0042951,GO:0042950,GO:0042947,GO:0042937,GO:0042936,GO:0042934,GO:0042933,GO:0042931,GO:0042929,GO:0042927,GO:0042925,GO:0042917,GO:0042912,GO:0042911,GO:0042910,GO:0042907,GO:0042901,GO:0042900,GO:0042898,GO:0042896,GO:0042895,GO:0042887,GO:0042879,GO:0042876,GO:…
	transporter AND membrane	666	571	16	79	2017-04-03	GO:0034658,GO:0010175,GO:0042971,GO:0042970,GO:0042958,GO:0042957,GO:0042951,GO:0042950,GO:0042947,GO:0042917,GO:0042912,GO:0042907,GO:0042901,GO:0042900,GO:0042887,GO:0042879,GO:0042876,GO:1901474,GO:1901584,GO:0089721,GO:1901603,GO:1901604,GO:1901237,GO:1901974,GO:1990195,GO:0000319,GO:0000297,GO:1901479,GO:1901478,GO:1901368,GO:0019191,GO:0071714,GO:1904680,GO:1901677,GO:1902301,GO:1902495,GO:…

## Sheet: IPEC-J2 Objectives
	AmiGO Ontology search	# GO-Terms per Ontology source
Objective	Free-text filter	Total	MF	CC	BP	Date	GO terms
Alarmine	alarmin	0	0	0	0	2017-04-07
	danger	3	0	1	2	2017-04-07	GO:0072559,GO:0070458,GO:0051410
IL-33	"interleukin 33"	6	3	0	3	2017-04-03	GO:0072640,GO:0072639,GO:0002114,GO:0002113,GO:0002112,GO:0038172
IL-25	"interleukin 25"	12	3	0	9	2017-04-03	GO:0045525,GO:0045521,GO:0045511,GO:0045507,GO:0072623,GO:0032629,GO:0032669,GO:0032709,GO:0045537,GO:0045529,GO:0045533,GO:0032749
	interleukin	530	104	22	404	2017-04-03	GO:0005140,GO:0005142,GO:0005145,GO:0005150,GO:0032614,GO:0032617,GO:0032618,GO:0032619,GO:0032625,GO:0032626,GO:0032627,GO:0032628,GO:0032633,GO:0032653,GO:0032655,GO:0032657,GO:0032658,GO:0032659,GO:0032660,GO:0032661,GO:0032662,GO:0032663,GO:0032664,GO:0032666,GO:0032667,GO:0032668,GO:0032675,GO:0032677,GO:0032678,GO:0032691,GO:0032692,GO:0032694,GO:0032695,GO:0032697,GO:0032698,GO:0032699,GO:…
TSLP	thymic stromal lymphopoietin	1	0	0	1	2017-04-03	GO:0071925
mechanical stress	mechanical AND stress	10	8	1	1	2017-04-03	GO:0001778,GO:0022833,GO:0008381,GO:0098782,GO:0015275,GO:0061836,GO:0101013,GO:0097364,GO:0097365,GO:0043854
	mechanical AND stimulus	28	0	0	28	2017-04-03	GO:0009612,GO:0050982,GO:0071260,GO:0050954,GO:0050979,GO:0050973,GO:0050972,GO:0050971,GO:0071066,GO:0070999,GO:0050910,GO:0050976,GO:0050974,GO:0050966,GO:1905789,GO:1905788,GO:1905787,GO:0007638,GO:1905790,GO:0001966,GO:1905792,GO:1905791,GO:0060082,GO:0071063,GO:0048266,GO:0048265,GO:0050958,GO:0019233
	stress	338	16	15	307	2017-04-07	GO:0010494,GO:0010335,GO:0010610,GO:0010690,GO:0072342,GO:0060734,GO:1903134,GO:1903203,GO:1903242,GO:1903243,GO:1903244,GO:1902240,GO:0032938,GO:0032939,GO:0034063,GO:0031098,GO:1900427,GO:1901199,GO:0036448,GO:0036483,GO:1990170,GO:1990171,GO:0051497,GO:0036497,GO:0036495,GO:0036494,GO:0036493,GO:0036492,GO:0036491,GO:0036490,GO:0036480,GO:0036475,GO:0036473,GO:0036460,GO:0036447,GO:1901196,GO:…
	damage	246	26	22	198	2017-04-07	GO:0044773,GO:0044783,GO:0010768,GO:1905482,GO:0072435,GO:0072434,GO:0072433,GO:0072432,GO:0072431,GO:0072430,GO:0072429,GO:0072428,GO:0072427,GO:0072426,GO:0072425,GO:0072424,GO:0072423,GO:0072422,GO:0072421,GO:1902400,GO:1902402,GO:1902162,GO:0042771,GO:0042769,GO:0030330,GO:0042770,GO:0042772,GO:0000718,GO:1904507,GO:1904506,GO:1904505,GO:0070914,GO:1904291,GO:1904290,GO:0007095,GO:0043517,GO:…
inflammatory response	inflammatory response	123	4	3	116	2017-11-13	GO:0006954,GO:0002526,GO:0002544,GO:0050727,GO:0090594,GO:0006925,GO:0002673,GO:0002676,GO:0002437,GO:0050729,GO:0050728,GO:0002861,GO:0002674,GO:0002675,GO:0002677,GO:0002678,GO:0002523,GO:0002525,GO:0002527,GO:0002533,GO:0002534,GO:0002536,GO:0002537,GO:0002539,GO:0002540,GO:0002545,GO:0002438,GO:0002439,GO:0002441,GO:0002442,GO:0002349,GO:0002351,GO:0002393,GO:0002232,GO:0002246,GO:0002269,GO:…
chemotaxis	chemotaxis	202	8	1	193	2017-11-13	GO:1905212,GO:1905211,GO:1905210,GO:0048245,GO:0048247,GO:0048246,GO:1904847,GO:1904849,GO:1904848,GO:1904858,GO:1904857,GO:1904859,GO:1904553,GO:1904552,GO:1904554,GO:0030595,GO:0030593,GO:0071671,GO:0071672,GO:0071670,GO:0071673,GO:0071624,GO:0071622,GO:0071623,GO:0071621,GO:0071434,GO:0043327,GO:0043326,GO:0098561,GO:1904266,GO:1904267,GO:1904268,GO:0006935,GO:0002688,GO:0002689,GO:0002690,GO:…
NIK/NF-kappa b signaling	kappa signaling	6	0	1	5	2017-11-13	GO:0039502,GO:0060337,GO:0038061,GO:0097076,GO:0007249,GO:0071847

## Sheet: IPEC-J2 Localization
	Counts		GO-Term
Objective/Location	Total	Single	GO-Filter	Accession/Type	Ontology	Link	Ancestors
nucleus	483	483	nucleus	GO:0005634	CC	http://amigo.geneontology.org/amigo/term/GO:0005634
endoplasmic reticulum	38	38	endoplasmic reticulum	GO:0005783	CC	http://amigo.geneontology.org/amigo/term/GO:0005783	cytoplasm (CC)
cytoplasma	583	583	cytoplasm	GO:0005737	CC	http://amigo.geneontology.org/amigo/term/GO:0005737
transport (intracellular)	112	112	intracellular transport	GO:0046907	BP	http://amigo.geneontology.org/amigo/term/GO:0046907	transport (BP)
transport, channel, membrane	195	128	plasma membrane	GO:0005886	CC	http://amigo.geneontology.org/amigo/term/GO:0005886
		34	transmembrane transport	GO:0055085	BP	http://amigo.geneontology.org/amigo/term/GO:0055085	transport (BP)
		33	transmembrane transporter activity	GO:0022857	MF	http://amigo.geneontology.org/amigo/term/GO:0022857	transporter activity (MF)
tight junction, claudine, occludine	40	31	cell-cell junction	GO:0005911	CC	http://amigo.geneontology.org/amigo/term/GO:0005911	cell junction (CC)
		9	cell-cell junction organization	GO:0045216	BP	http://amigo.geneontology.org/amigo/term/GO:0045216	cell junction organization (BP)

## Sheet: Abbreviations
Abbreviation	Title	Description
MF	Molecular Function	molecular activities of gene products
CC	Cellular Component	where gene products are active
BP	Biological Process	pathways and larger processes made up of the activities of multiple gene products
