# Supplementary material for: Silent Witness: Dual-Species Transcriptomics Reveals Epithelial Immunological Quiescence to Helminth Larval Encounter and Fostered Larval Development
Source: Front Immunol. 2018 Aug 15;9:1868. doi: 10.3389/fimmu.2018.01868 (PMC6104121; doi:10.3389/fimmu.2018.01868)
Supplement: Table S4 — Genome of Ascaris suum L3 and IPEC-J2. [file table_4.xlsx]

## Sheet: A. suum AscL3 Genes
Gene.ID	Transcript.ID	Sequence.Description	Annotation.GO.ID	Annotation.GO.Term	Supp.InterPro.Description	pvalue	padj
gene_GS_02917	transcript_GS_02917	Uncharacterized protein OS=Ascaris suum GN=ASU_02373 PE=4 SV=1				8.44167957411691e-24	1.74624583670182e-19
gene_GS_03879	transcript_GS_03879	Aspartic protease 6 OS=Ascaris suum GN=ASU_06712 PE=3 SV=1	GO:0004190,GO:0006508,EC:3.4.23	aspartic-type endopeptidase activity;proteolysis;NA		9.52648830238615e-20	9.85324685115799e-16
gene_GS_04352	transcript_GS_04352	Nematode cuticle collagen domain-containing protein OS=Ascaris suum GN=ASU_04661 PE=4 SV=1	GO:0016020	membrane		1.37430968189641e-17	9.47632335990307e-14
gene_GS_00138	transcript_GS_00138	Myoglobin OS=Ascaris suum GN=ASU_01478 PE=3 SV=1	GO:0005344,GO:0005506,GO:0019825,GO:0020037,GO:0015671	oxygen transporter activity;iron ion binding;oxygen binding;heme binding;oxygen transport		1.17568231618335e-13	6.0800410981422e-10
gene_GS_06937	transcript_GS_06937	Bm6553 OS=Brugia malayi GN=Bm6553 PE=4 SV=1	GO:0003677	DNA binding		3.16125521817518e-13	1.30787450886344e-09
gene_GS_10767	transcript_GS_10767	Putative transporter C38C10.2 OS=Toxocara canis GN=C38C10.2 PE=4 SV=1	GO:0016021,GO:0022857,GO:0006820,GO:0055085	integral component of membrane;transmembrane transporter activity;anion transport;transmembrane transport		7.09482064037382e-13	2.09662085381104e-09
gene_Liv_01241	transcript_Liv_01241	Uncharacterized protein OS=Ascaris lumbricoides PE=4 SV=1	GO:0016021	integral component of membrane		6.96818561973724e-13	2.09662085381104e-09
gene_GS_17429	transcript_GS_17429	Uncharacterized protein OS=Ascaris suum GN=ASU_07317 PE=4 SV=1				9.39073252404938e-13	2.42820866240607e-09
gene_GS_04138	transcript_GS_04138	Troponin T OS=Ascaris suum PE=2 SV=1	GO:0005861,GO:0006937	troponin complex;regulation of muscle contraction		1.49372412213434e-11	3.43324191005233e-08
gene_GS_07878	transcript_GS_07878	Venom allergen 5 OS=Ascaris suum GN=ASU_02857 PE=3 SV=1				7.75939829125128e-11	1.60510913052824e-07
gene_GS_00653	transcript_GS_00653	Protein disulfide-isomerase 2 OS=Ascaris suum PE=2 SV=1	GO:0005623,GO:0016021,GO:0016853,GO:0045454	cell;integral component of membrane;isomerase activity;cell redox homeostasis		2.41329451619231e-10	4.53831003290492e-07
gene_GS_21887	transcript_GS_21887	24 kDa protein OS=Ascaris suum GN=ASU_12187 PE=4 SV=1				3.71412987602977e-09	6.40254088462932e-06
XLOC_012561	NA	NA	NA	NA	NA	4.11385671355083e-09	6.54609538280865e-06
gene_GS_15926	transcript_GS_15926	Cral-trio domain-containing protein OS=Ascaris suum GN=ASU_06993 PE=4 SV=1	GO:0016021,GO:0006810	integral component of membrane;transport		5.91673524544052e-09	8.74239894908447e-06
gene_GS_24074	transcript_GS_24074	Cysteine dioxygenase 1 OS=Caenorhabditis elegans GN=cdo-1 PE=3 SV=2	GO:0005829,GO:0017172,GO:0046872,GO:0000097,GO:0019451,GO:0042412,EC:1.13.11.20	cytosol;cysteine dioxygenase activity;metal ion binding;sulfur amino acid biosynthetic process;L-cysteine catabolic process to pyruvate, using cysteine dioxygenase;taurine biosynthetic process;NA		9.63105460890898e-09	1.26842342152434e-05
gene_L3E_03535	transcript_L3E_03535	Uncharacterized protein OS=Ascaris suum GN=ASU_02387 PE=4 SV=1				9.81087438092887e-09	1.26842342152434e-05
gene_Liv_03967	transcript_Liv_03967	Venom allergen 5 OS=Ascaris suum GN=ASU_02857 PE=3 SV=1	GO:0016021	integral component of membrane		1.33908722319296e-08	1.62943284111586e-05
gene_GS_11610	transcript_GS_11610	Cuticle collagen 6 OS=Ascaris suum GN=ASU_09567 PE=4 SV=1	GO:0016020	membrane		2.50628705830545e-08	2.88028078267258e-05
gene_GS_20549	transcript_GS_20549	Uncharacterized protein OS=Ascaris lumbricoides PE=4 SV=1				3.09268109284015e-08	3.36711584665744e-05
gene_GS_08285	transcript_GS_08285	Multidrug resistance protein pgp-1 OS=Ascaris suum GN=ASU_04530 PE=4 SV=1	GO:0016020,GO:0000166,GO:0005215,GO:0016887,GO:0006810,EC:3.6.1.3	membrane;nucleotide binding;transporter activity;ATPase activity;transport;NA		4.28396655743485e-08	4.43090661035486e-05
gene_GS_09495	NA	NA	NA	NA	NA	4.87436525083022e-08	4.80148188469876e-05
gene_GS_11413	transcript_GS_11413	Thioredoxin domain-containing protein 12 OS=Ascaris suum PE=2 SV=1	GO:0016021	integral component of membrane		7.96712894336881e-08	7.49127406011487e-05
gene_GS_03085	transcript_GS_03085	Myosin-4 OS=Ascaris suum GN=ASU_11877 PE=3 SV=1	GO:0016459,GO:0003774,GO:0003779,GO:0005524	myosin complex;motor activity;actin binding;ATP binding		1.49696840382707e-07	0.000134636036528551
gene_GS_07907	transcript_GS_07907	Putative serpin-like protein ma 3388 OS=Ascaris suum GN=ASU_14698 PE=3 SV=1				2.16028798092757e-07	0.000178750868693871
gene_GS_13356	transcript_GS_13356	STE20/SPS1-related proline-alanine-rich protein kinase OS=Ascaris suum GN=ASU_07761 PE=2 SV=1	GO:0004672,GO:0005524,GO:0006468	protein kinase activity;ATP binding;protein phosphorylation		2.0895842611386e-07	0.000178750868693871
XLOC_019624	TCONS_00075184	Probable tRNA-splicing endonuclease subunit sen54 OS=Schizosaccharomyces pombe (strain 972 / ATCC 24843) GN=sen54 PE=3 SV=1				2.29256153954112e-07	0.000182399723103644
gene_GS_09547	transcript_GS_09547	Cuticle collagen 34 OS=Ascaris suum GN=ASU_10937 PE=2 SV=1	GO:0005581,GO:0016021,GO:0042302	collagen trimer;integral component of membrane;structural constituent of cuticle		2.47339027119341e-07	0.000189498337592248
gene_L3E_02947	NA	NA	NA	NA	NA	6.71620302500693e-07	0.000496183484911762
gene_GS_11971	transcript_GS_11971	Vascular endothelial growth factor receptor 2 OS=Ascaris suum GN=ASU_11525 PE=3 SV=1	GO:0016021,GO:0004713,GO:0005524,GO:0018108,EC:2.7.10	integral component of membrane;protein tyrosine kinase activity;ATP binding;peptidyl-tyrosine phosphorylation;NA		8.16372841433856e-07	0.000544757696706476
gene_GS_17972	transcript_GS_17972	Neuronal symmetry family member (Nsy-4) OS=Ascaris suum GN=ASU_02089 PE=4 SV=1	GO:0016021	integral component of membrane		7.93575264181218e-07	0.000544757696706476
gene_GS_22517	transcript_GS_22517	Uncharacterized protein OS=Ascaris suum GN=ASU_08537 PE=4 SV=1				7.97430323448247e-07	0.000544757696706476
gene_GS_17433	transcript_GS_17433	Receptor-type tyrosine-protein phosphatase c OS=Ascaris suum GN=ASU_10873 PE=4 SV=1	GO:0004725,GO:0035335,EC:3.1.3.48	protein tyrosine phosphatase activity;peptidyl-tyrosine dephosphorylation;NA		9.75568123065922e-07	0.000630643818554427
gene_GS_04525	transcript_GS_04525	Glutaredoxin-1 OS=Ascaris suum GN=ASU_08951 PE=4 SV=1	GO:0005623,GO:0009055,GO:0015035,GO:0045454,GO:0055114	cell;electron carrier activity;protein disulfide oxidoreductase activity;cell redox homeostasis;oxidation-reduction process		1.17773835617347e-06	0.000738263504115282
gene_GS_22558	transcript_GS_22558	Progestin and adipoQ receptor family member 3 OS=Toxocara canis GN=Paqr3 PE=4 SV=1	GO:0016021	integral component of membrane		1.50397277389026e-06	0.000915034729432175
gene_GS_15118	transcript_GS_15118	Sodium hydrogen exchanger 9b2 OS=Ascaris suum GN=ASU_04428 PE=4 SV=1	GO:0016021,GO:0015299,GO:1902600	integral component of membrane;solute:proton antiporter activity;hydrogen ion transmembrane transport		1.79474070936326e-06	0.000977798955988645
gene_GS_19591	transcript_GS_19591	Peroxidase mlt-7 OS=Toxocara canis GN=mlt-7 PE=4 SV=1	GO:0004601,GO:0020037,GO:0006979,GO:0055114,GO:0098869,EC:1.11.1.7	peroxidase activity;heme binding;response to oxidative stress;oxidation-reduction process;cellular oxidant detoxification;NA		1.79620807925981e-06	0.000977798955988645
gene_Liv_02052	transcript_Liv_02052	Uncharacterized protein OS=Ascaris suum GN=ASU_11638 PE=4 SV=1				1.72194761034821e-06	0.000977798955988645
XLOC_022503	NA	NA	NA	NA	NA	1.6604808605572e-06	0.000977798955988645
gene_GS_05889	transcript_GS_05889	Uncharacterized protein OS=Ascaris lumbricoides PE=4 SV=1				1.92291068776933e-06	0.00101993155095376
XLOC_017065	NA	NA	NA	NA	NA	2.26853007254857e-06	0.00117317032701849
gene_GS_06890	transcript_GS_06890	Putative rhamnose biosynthetic enzyme 2 OS=Ascaris suum GN=ASU_05514 PE=4 SV=1	GO:0016021,GO:0008460,GO:0009225,EC:4.2.1.46	integral component of membrane;dTDP-glucose 4,6-dehydratase activity;nucleotide-sugar metabolic process;NA		2.92219737940976e-06	0.00147435548757245
gene_GS_04314	transcript_GS_04314	Uncharacterized protein OS=Toxocara canis GN=Tcan_08058 PE=4 SV=1	GO:0016021	integral component of membrane		3.36642374462961e-06	0.00163593809504852
gene_GS_18003	transcript_GS_18003	Succinyl-CoA:3-ketoacid-coenzyme A transferase OS=Ascaris suum GN=ASU_13672 PE=3 SV=1	GO:0005739,GO:0008260,GO:0046952,EC:2.8.3.5	mitochondrion;3-oxoacid CoA-transferase activity;ketone body catabolic process;NA		3.40062545137226e-06	0.00163593809504852
gene_GS_08852	transcript_GS_08852	Cuticle collagen 2 OS=Ascaris suum GN=ASU_14242 PE=4 SV=1	GO:0005581	collagen trimer		3.51982598497829e-06	0.00165479818921048
gene_GS_05131	transcript_GS_05131	Adp-ribosylation crystallin j1 OS=Ascaris suum GN=ASU_03574 PE=4 SV=1				5.95308905194157e-06	0.00273656889174363
gene_GS_21002	transcript_GS_21002	Uncharacterized protein OS=Toxocara canis GN=Tcan_03018 PE=4 SV=1				6.36189764439399e-06	0.00286091771025944
gene_GS_14784	transcript_GS_14784	Alanine aminotransferase 2-like protein OS=Ascaris suum GN=ASU_04882 PE=4 SV=1	GO:0008483,GO:0030170,GO:0009058	transaminase activity;pyridoxal phosphate binding;biosynthetic process		7.50339333157728e-06	0.00330245094589378
gene_GS_02546	transcript_GS_02546	Venom allergen 5 OS=Ascaris suum GN=ASU_02857 PE=3 SV=1	GO:0016021	integral component of membrane		9.84960997793811e-06	0.00424477150007558
gene_GS_17811	transcript_GS_17811	Ubiquitin OS=Coprinellus congregatus PE=1 SV=1	GO:0005737,GO:0030529,GO:0043229,GO:0009987	cytoplasm;intracellular ribonucleoprotein complex;intracellular organelle;cellular process		1.2037829698484e-05	0.005081929492711
gene_GS_12664	transcript_GS_12664	Uncharacterized protein OS=Ascaris suum GN=ASU_09172 PE=4 SV=1			Domain of unknown function DUF148 [InterPro - Pfam]	1.57032927215374e-05	0.00624689063918696
gene_GS_21488	transcript_GS_21488	Cre-scd-1 protein OS=Ascaris suum GN=ASU_10871 PE=4 SV=1				1.53162372127261e-05	0.00624689063918696
XLOC_024104	TCONS_00093871	Organic solute transporter alpha-like protein OS=Ascaris suum PE=2 SV=1	GO:0016021	integral component of membrane		1.55738552068802e-05	0.00624689063918696
gene_GS_02365	transcript_GS_02365	Uncharacterized protein OS=Ascaris suum GN=ASU_12822 PE=4 SV=1			ShKT domain [InterPro - Pfam,ProSiteProfiles,SMART]	1.70546051074796e-05	0.00665644455194949
gene_GS_17130	transcript_GS_17130	Tyrosinase-like protein tyr-3 OS=Ascaris suum GN=ASU_08505 PE=4 SV=1	GO:0003824	catalytic activity		1.75666945586592e-05	0.00672934525260046
XLOC_010220	NA	NA	NA	NA	NA	2.01972585784812e-05	0.00759637256280839
gene_GS_09313	transcript_GS_09313	Zeta-crystallin OS=Ascaris suum GN=ASU_09109 PE=4 SV=1	GO:0004312,GO:0008270,GO:0016491,GO:0055114,EC:2.3.1.85	fatty acid synthase activity;zinc ion binding;oxidoreductase activity;oxidation-reduction process;NA		2.4282831024439e-05	0.00855210737860465
gene_GS_09942	transcript_GS_09942	Sperm-specific protein OS=Ascaris suum GN=ASU_04668 PE=4 SV=1				2.42981747922015e-05	0.00855210737860465
gene_GS_22808	transcript_GS_22808	227 kDa spindle- and centromere-associated protein OS=Parascaris univalens GN=PUMA1 PE=2 SV=1	GO:0005694,GO:0044446,GO:0044763	chromosome;intracellular organelle part;single-organism cellular process		2.43920688068101e-05	0.00855210737860465
gene_L4_01652	transcript_L4_01652	Uncharacterized protein OS=Ascaris suum GN=ASU_00074 PE=4 SV=1				2.34777609760859e-05	0.00855210737860465
gene_GS_00573	transcript_GS_00573	Uncoordinated protein 58 OS=Ascaris suum GN=ASU_04594 PE=4 SV=1	GO:0016021,GO:0006810	integral component of membrane;transport		2.6067913498319e-05	0.00896403004654933
gene_GS_24029	transcript_GS_24029	1,2-dihydroxy-3-keto-5-methylthiopentene dioxygenase homolog OS=Ascaris suum GN=ASU_02170 PE=3 SV=1	GO:0051213,GO:0008652	dioxygenase activity;cellular amino acid biosynthetic process		2.6433618526516e-05	0.00896403004654933
gene_GS_06005	transcript_GS_06005	Bm4075 OS=Brugia malayi GN=Bm4075 PE=4 SV=1	GO:0008289	lipid binding		2.74337926478579e-05	0.00915315217279982
XLOC_010411	NA	NA	NA	NA	NA	3.03080794410083e-05	0.00995163383042377
gene_GS_04478	transcript_GS_04478	Uncharacterized protein OS=Ascaris suum GN=ASU_01837 PE=4 SV=1	GO:0016021	integral component of membrane		3.47518405881367e-05	0.0112324464750968
gene_GS_09091	transcript_GS_09091	BRICHOS domain-containing protein C09F5.1 OS=Toxocara canis GN=C09F5.1 PE=4 SV=1	GO:0016021	integral component of membrane		3.76431879574612e-05	0.0119797997859699
XLOC_023053	NA	NA	NA	NA	NA	3.95272289217918e-05	0.0123887917799422
XLOC_024162	NA	NA	NA	NA	NA	4.20703233367811e-05	0.0129890553514128
gene_Liv_01915	transcript_Liv_01915	Uncharacterized protein OS=Ascaris lumbricoides PE=4 SV=1				4.33503327875286e-05	0.0131874262359238
gene_GS_04357	transcript_GS_04357	Testis-specific serine threonine-protein kinase 4 OS=Ascaris suum GN=ASU_14011 PE=3 SV=1	GO:0004674,GO:0005524,GO:0006468,EC:2.7.11	protein serine/threonine kinase activity;ATP binding;protein phosphorylation;NA		4.65876590834891e-05	0.013966845156537
gene_GS_01555	transcript_GS_01555	Putative atp-dependent rna helicase dhx35-like protein OS=Ascaris suum GN=ASU_11930 PE=4 SV=1	GO:0003676,GO:0005524,GO:0008026	nucleic acid binding;ATP binding;ATP-dependent helicase activity		4.84910092275171e-05	0.0143297859554346
gene_GS_08342	transcript_GS_08342	Db module family protein OS=Ascaris suum GN=ASU_12356 PE=4 SV=1				4.98133251826823e-05	0.0145132175313939
gene_GS_16894	transcript_GS_16894	Serpentine receptor class delta-19 OS=Ascaris suum GN=ASU_11652 PE=4 SV=1	GO:0016021	integral component of membrane		5.17582490136533e-05	0.0146667279328279
XLOC_004258	NA	NA	NA	NA	NA	5.1078332365022e-05	0.0146667279328279
XLOC_011010	NA	NA	NA	NA	NA	5.69732992451122e-05	0.0159263468673566
gene_GS_11715	transcript_GS_11715	Arylsulfatase OS=Ascaris suum GN=ASU_08341 PE=4 SV=1	GO:0008484,GO:0008152	sulfuric ester hydrolase activity;metabolic process		6.2416721050322e-05	0.0166458729120201
gene_GS_11879	transcript_GS_11879	Bzip transcription factor family protein OS=Ascaris suum GN=ASU_01894 PE=4 SV=1	GO:0003700,GO:0043565,GO:0006355	transcription factor activity, sequence-specific DNA binding;sequence-specific DNA binding;regulation of transcription, DNA-templated		6.11685871948675e-05	0.0166458729120201
XLOC_004670	NA	NA	NA	NA	NA	6.1893005957378e-05	0.0166458729120201
XLOC_023097	NA	NA	NA	NA	NA	6.27660295435351e-05	0.0166458729120201
XLOC_016289	NA	NA	NA	NA	NA	6.70346714127997e-05	0.0175529014284199
gene_GS_07783	transcript_GS_07783	Uncharacterized protein OS=Ascaris suum GN=ASU_01837 PE=4 SV=1	GO:0016021	integral component of membrane		7.47331780922355e-05	0.0193241315251998
gene_GS_13324	transcript_GS_13324	Uncharacterized protein OS=Ascaris suum GN=ASU_11554 PE=4 SV=1				7.59343614076278e-05	0.0193923234577554
XLOC_004256	NA	NA	NA	NA	NA	8.0025874670245e-05	0.0201879907735206
XLOC_021486	NA	NA	NA	NA	NA	8.27300331390176e-05	0.0206187164519725
XLOC_002460	NA	NA	NA	NA	NA	9.04350667295927e-05	0.0222707117900994
gene_GS_02052	transcript_GS_02052	Fmrf amide receptor OS=Ascaris suum GN=ASU_07061 PE=4 SV=1	GO:0016021,GO:0004930,GO:0007186	integral component of membrane;G-protein coupled receptor activity;G-protein coupled receptor signaling pathway		9.30260642949666e-05	0.0226392607765374
XLOC_000816	NA	NA	NA	NA	NA	9.42175967853299e-05	0.0226626186872248
gene_GS_07353	transcript_GS_07353	Protein SHQ1 homolog OS=Caenorhabditis elegans GN=Y48A5A.1 PE=3 SV=4	GO:0005730,GO:0005737,GO:0015030,GO:0005515,GO:0022618,GO:0043065,GO:1904874,GO:2000233	nucleolus;cytoplasm;Cajal body;protein binding;ribonucleoprotein complex assembly;positive regulation of apoptotic process;positive regulation of telomerase RNA localization to Cajal body;negative regulation of rRNA processing		0.000103656659533368	0.0246464558518074
gene_GS_03432	transcript_GS_03432	Uncharacterized protein OS=Ascaris suum GN=ASU_00026 PE=4 SV=1				0.000106845490919524	0.0251159752859235
gene_GS_04442	transcript_GS_04442	Hyaluronidase OS=Ascaris suum GN=ASU_05650 PE=3 SV=1	GO:0004415,GO:0005975,EC:3.2.1.35	hyalurononglucosaminidase activity;carbohydrate metabolic process;NA		0.000109882772006993	0.0255397193453556
XLOC_016818	NA	NA	NA	NA	NA	0.000111535537946026	0.0256358237550167
XLOC_003188	NA	NA	NA	NA	NA	0.000139556068930498	0.0317237015592999
gene_L4_01375	transcript_L4_01375	Uncharacterized protein OS=Ascaris suum GN=ASU_12500 PE=4 SV=1				0.000141769469104543	0.0318765569336584
XLOC_017084	NA	NA	NA	NA	NA	0.000145270623217868	0.0323125603428475
gene_GS_00202	transcript_GS_00202	Patched domain-containing protein 3 OS=Ascaris suum GN=ASU_05038 PE=4 SV=1	GO:0016021	integral component of membrane		0.000155059901763399	0.0337761490940764
gene_GS_21332	transcript_GS_21332	Gex interacting protein family member (Gei-1) OS=Ascaris suum GN=ASU_07368 PE=4 SV=1	GO:0008289,GO:0007165	lipid binding;signal transduction		0.000155116221789484	0.0337761490940764
gene_GS_04485	transcript_GS_04485	Aromatic-l-amino-acid decarboxylase OS=Ascaris suum GN=ASU_12059 PE=4 SV=1	GO:0016021,GO:0016831,GO:0030170,GO:0006520	integral component of membrane;carboxy-lyase activity;pyridoxal phosphate binding;cellular amino acid metabolic process		0.000170998769056304	0.0344567748024079
gene_GS_05535	transcript_GS_05535	Db module family protein OS=Ascaris suum GN=ASU_01881 PE=4 SV=1				0.000164789862804137	0.0344567748024079
gene_GS_13066	transcript_GS_13066	Solute carrier family 12 member 2 OS=Ascaris suum GN=ASU_05011 PE=4 SV=1	GO:0016021,GO:0005215,GO:0006811,GO:0055085	integral component of membrane;transporter activity;ion transport;transmembrane transport		0.000171567620837668	0.0344567748024079
gene_GS_13763	transcript_GS_13763	Troponin i 1 OS=Ascaris suum GN=ASU_13574 PE=4 SV=1	GO:0005861	troponin complex		0.000166870104073563	0.0344567748024079
gene_GS_23463	transcript_GS_23463	Uncharacterized protein OS=Ascaris suum GN=ASU_11150 PE=4 SV=1				0.000171470370193881	0.0344567748024079
XLOC_013069	NA	NA	NA	NA	NA	0.000167300249357593	0.0344567748024079
XLOC_013344	NA	NA	NA	NA	NA	0.00016514099139119	0.0344567748024079
XLOC_021500	NA	NA	NA	NA	NA	0.000166107138505951	0.0344567748024079
gene_GS_10859	transcript_GS_10859	Xanthine dehydrogenase oxidase OS=Ascaris suum GN=ASU_02096 PE=4 SV=1	GO:0004854,GO:0004855,GO:0005506,GO:0009055,GO:0016614,GO:0050660,GO:0051537,GO:0055114,EC:1.17.1.4,EC:1.17.3.2	xanthine dehydrogenase activity;xanthine oxidase activity;iron ion binding;electron carrier activity;oxidoreductase activity, acting on CH-OH group of donors;flavin adenine dinucleotide binding;2 iron, 2 sulfur cluster binding;oxidation-reduction process;NA;NA		0.000176068714559494	0.0346872136131209
gene_GS_21074	transcript_GS_21074	Forkhead box protein P1 OS=Ascaris suum PE=2 SV=1	GO:0005634,GO:0003700,GO:0043565,GO:0006351,GO:0006355	nucleus;transcription factor activity, sequence-specific DNA binding;sequence-specific DNA binding;transcription, DNA-templated;regulation of transcription, DNA-templated		0.000175203547825055	0.0346872136131209
gene_GS_10718	transcript_GS_10718	Uncharacterized protein OS=Ascaris suum GN=ASU_07625 PE=4 SV=1	GO:0016021	integral component of membrane		0.000178818017784455	0.0348965048668796
gene_GS_05602	transcript_GS_05602	CUGBP Elav family member 4 OS=Ascaris suum GN=ASU_10313 PE=2 SV=1	GO:0000166,GO:0003676,GO:0009987	nucleotide binding;nucleic acid binding;cellular process		0.000186273970067646	0.0360118069609283
gene_GS_08749	transcript_GS_08749	Long-chain-fatty-acid--ligase 5 OS=Ascaris suum GN=ASU_10219 PE=4 SV=1	GO:0016021,GO:0016874,GO:0008152	integral component of membrane;ligase activity;metabolic process		0.000191538424724639	0.0366867023504988
gene_GS_11251	transcript_GS_11251	Uncharacterized protein OS=Ascaris suum GN=ASU_01462 PE=4 SV=1	GO:0016020	membrane	GPCR, rhodopsin-like, 7TM [InterPro - ProSiteProfiles]	0.000195008851926716	0.0370087441372115
gene_GS_10229	transcript_GS_10229	Nogo-b receptor OS=Ascaris suum GN=ASU_06832 PE=4 SV=1	GO:0016765	transferase activity, transferring alkyl or aryl (other than methyl) groups		0.000211418807779515	0.03906938001934
gene_GS_17191	transcript_GS_17191	Uncharacterized protein OS=Ascaris suum GN=ASU_08222 PE=4 SV=1	GO:0016021	integral component of membrane		0.000209920275832029	0.03906938001934
gene_GS_19483	transcript_GS_19483	WD repeat-containing protein tag-125 OS=Caenorhabditis briggsae GN=tag-125 PE=4 SV=1	GO:0043232,GO:0044763	intracellular non-membrane-bounded organelle;single-organism cellular process		0.000211532947992173	0.03906938001934
gene_GS_23487	transcript_GS_23487	Putative f-box protein OS=Ascaris suum GN=ASU_10222 PE=4 SV=1	GO:0005634,GO:0003700,GO:0006355	nucleus;transcription factor activity, sequence-specific DNA binding;regulation of transcription, DNA-templated		0.000214353669073812	0.0392399999863794
gene_GS_00296	transcript_GS_00296	Uncharacterized protein OS=Ascaris lumbricoides PE=4 SV=1				0.000218461719520964	0.0392965141740057
gene_Liv_01297	transcript_Liv_01297	Uncharacterized protein OS=Ascaris suum GN=ASU_07543 PE=4 SV=1				0.000216633052101395	0.0392965141740057
gene_GS_22603	transcript_GS_22603	Claspin OS=Homo sapiens GN=CLSPN PE=1 SV=3	GO:0005654,GO:0005737,GO:0010997,GO:0006259,GO:0018105,GO:0031572,GO:0032147,GO:0033314	nucleoplasm;cytoplasm;anaphase-promoting complex binding;DNA metabolic process;peptidyl-serine phosphorylation;G2 DNA damage checkpoint;activation of protein kinase activity;mitotic DNA replication checkpoint		0.000222130244821871	0.0396119503826313
gene_GS_21942	transcript_GS_21942	Uncharacterized protein OS=Ascaris lumbricoides PE=4 SV=1				0.00022470183966793	0.0397280534647076
gene_GS_05408	transcript_GS_05408	Biogenesis of lysosome-related organelles complex 1 subunit 2 OS=Caenorhabditis elegans GN=blos-2 PE=1 SV=1	GO:0000930,GO:0005634,GO:0005739,GO:0005813,GO:0031083,GO:0008022,GO:0043015,GO:0008089,GO:0008284,GO:0008625,GO:0016050,GO:0045893,GO:0051640,GO:0097345	gamma-tubulin complex;nucleus;mitochondrion;centrosome;BLOC-1 complex;protein C-terminus binding;gamma-tubulin binding;anterograde axonal transport;positive regulation of cell proliferation;extrinsic apoptotic signaling pathway via death domain receptors;vesicle organization;positive regulation of transcription, DNA-templated;organelle localization;mitochondrial outer membrane permeabilization		0.000227625366459906	0.0399038841575392
gene_GS_06576	transcript_GS_06576	Bifunctional glyoxylate cycle protein OS=Ascaris suum GN=ASU_02627 PE=4 SV=1	GO:0004451,GO:0004474,GO:0006097,EC:4.1.3.1,EC:2.3.3.9	isocitrate lyase activity;malate synthase activity;glyoxylate cycle;NA;NA		0.000229760409194207	0.0399396960049694
gene_GS_01023	transcript_GS_01023	Protein UBASH3A homolog OS=Drosophila melanogaster GN=CG13604 PE=2 SV=1	GO:0005737,GO:0043227,GO:0048523,GO:0051239	cytoplasm;membrane-bounded organelle;negative regulation of cellular process;regulation of multicellular organismal process		0.000249224921716467	0.0412919303055895
gene_GS_02739	transcript_GS_02739	NTF2-related export protein OS=Ascaris suum GN=ASU_02539 PE=2 SV=1	GO:0005622,GO:0006810	intracellular;transport		0.000253508418679777	0.0412919303055895
gene_GS_04792	transcript_GS_04792	Cuticle collagen sqt-1 OS=Toxocara canis GN=sqt-1 PE=4 SV=1	GO:0016021,GO:0042302	integral component of membrane;structural constituent of cuticle		0.000249894831740011	0.0412919303055895
gene_GS_12196	transcript_GS_12196	Uncharacterized protein OS=Ascaris lumbricoides PE=4 SV=1				0.000250745637045744	0.0412919303055895
gene_GS_12432	transcript_GS_12432	Atp-dependent rna helicase dhx8 OS=Ascaris suum GN=ASU_01505 PE=4 SV=1	GO:0003676,GO:0005524,GO:0008026,GO:0008270	nucleic acid binding;ATP binding;ATP-dependent helicase activity;zinc ion binding		0.000248801204699458	0.0412919303055895
gene_GS_15418	transcript_GS_15418	Glycoprotein 3-alpha-l-fucosyltransferase a OS=Ascaris suum GN=ASU_11628 PE=3 SV=1	GO:0016021,GO:0032580,GO:0008417,GO:0006486,GO:0036065	integral component of membrane;Golgi cisterna membrane;fucosyltransferase activity;protein glycosylation;fucosylation		0.000252065252135975	0.0412919303055895
gene_GS_17516	transcript_GS_17516	Solute carrier family facilitated glucose transporter member 3 OS=Ascaris suum GN=ASU_08638 PE=3 SV=1	GO:0016021,GO:0022891,GO:0008643,GO:0055085	integral component of membrane;substrate-specific transmembrane transporter activity;carbohydrate transport;transmembrane transport		0.000253399797277507	0.0412919303055895
XLOC_002146	TCONS_00002496	Pao retrotransposon peptidase family protein OS=Brugia malayi GN=Bm1_38620 PE=4 SV=1	GO:0003676,GO:0004190,GO:0008270,GO:0006508,EC:3.4.23	nucleic acid binding;aspartic-type endopeptidase activity;zinc ion binding;proteolysis;NA		0.000241343400435469	0.0412919303055895
gene_GS_06168	transcript_GS_06168	Gut esterase 1 OS=Ascaris suum GN=ASU_12569 PE=4 SV=1	GO:0016021,GO:0003824	integral component of membrane;catalytic activity		0.000272646529885703	0.0440543443780132
gene_GS_12056	transcript_GS_12056	Elongation of very long chain fatty acids protein OS=Ascaris suum GN=ASU_11627 PE=3 SV=1	GO:0016021,GO:0016740,GO:0006633	integral component of membrane;transferase activity;fatty acid biosynthetic process		0.000274727372366031	0.0440543443780132
gene_L3E_01572	transcript_L3E_01572	Bm1034 OS=Brugia malayi GN=Bm1034 PE=4 SV=1	GO:0016021	integral component of membrane		0.000287899831099771	0.0458115069702298
gene_GS_21406	transcript_GS_21406	Putative oxidoreductase dhs-27 OS=Ascaris suum GN=ASU_07046 PE=4 SV=1				0.000296717078892825	0.0464991628331589
XLOC_014290	NA	NA	NA	NA	NA	0.000296066489888478	0.0464991628331589
gene_GS_13390	transcript_GS_13390	WD repeat domain phosphoinositide-interacting protein 2 OS=Ascaris suum GN=ASU_00103 PE=2 SV=1	GO:1901981,GO:0006914	phosphatidylinositol phosphate binding;autophagy		0.000301815281500569	0.0469424880685772
gene_GS_01279	transcript_GS_01279	Vesicular glutamate transporter 2 OS=Ascaris suum GN=ASU_02149 PE=4 SV=1	GO:0016021,GO:0055085	integral component of membrane;transmembrane transport		0.000310180349574264	0.047883512770845
gene_GS_05619	transcript_GS_05619	DmX-like protein 1 OS=Mus musculus GN=Dmxl1 PE=1 SV=1	GO:0008021	synaptic vesicle		0.000313719696894602	0.0480711529626796
gene_GS_01534	transcript_GS_01534	General transcription factor iif subunit 1 OS=Ascaris suum GN=ASU_11014 PE=4 SV=1	GO:0005634,GO:0003677,GO:0003824,GO:0006367,GO:0032968	nucleus;DNA binding;catalytic activity;transcription initiation from RNA polymerase II promoter;positive regulation of transcription elongation from RNA polymerase II promoter		0.0003258979700399	0.0493728552063126
gene_GS_18365	transcript_GS_18365	Peptidyl-prolyl cis-trans isomerase E OS=Haemonchus contortus PE=1 SV=1	GO:0003676,GO:0009987	nucleic acid binding;cellular process		0.000326988357500958	0.0493728552063126
gene_GS_11634	transcript_GS_11634	Patched domain-containing protein 3 OS=Ascaris suum GN=ASU_10181 PE=4 SV=1	GO:0016021	integral component of membrane		0.000329655613869168	0.0494148987572291
XLOC_023346	NA	NA	NA	NA	NA	0.000334174228973927	0.0497318568385227
gene_GS_04204	transcript_GS_04204	Cholinesterase OS=Ascaris suum GN=ASU_12316 PE=4 SV=1	GO:0016021	integral component of membrane		0.00035188412470985	0.0498566781078627
gene_GS_09740	transcript_GS_09740	Serpentine receptor class X 45 OS=Toxocara canis GN=srx-45 PE=4 SV=1	GO:0016021,GO:0004930,GO:0007186	integral component of membrane;G-protein coupled receptor activity;G-protein coupled receptor signaling pathway		0.000346702601087895	0.0498566781078627
gene_GS_18153	transcript_GS_18153	Histone RNA hairpin-binding protein OS=Ascaris suum PE=2 SV=1	GO:0003729	mRNA binding		0.000341557656903103	0.0498566781078627
gene_GS_21329	transcript_GS_21329	Uncharacterized protein OS=Ascaris suum GN=ASU_05763 PE=4 SV=1				0.000339561492919631	0.0498566781078627
XLOC_003047	NA	NA	NA	NA	NA	0.000344470293327222	0.0498566781078627
XLOC_010837	TCONS_00038043	Uncharacterized protein OS=Toxocara canis PE=4 SV=1	GO:0016021	integral component of membrane	7TM GPCR, serpentine receptor class r (Str) [InterPro - Pfam]	0.000349817115600593	0.0498566781078627
XLOC_020912	NA	NA	NA	NA	NA	0.000348197190117058	0.0498566781078627
XLOC_008721	NA	NA	NA	NA	NA	0.000356553709674682	0.0501746261110916
gene_GS_13074	transcript_GS_13074	Cell death abnormality protein 12 OS=Caenorhabditis elegans GN=ced-12 PE=1 SV=1	GO:0009987,GO:0044699,GO:0051179	cellular process;single-organism process;localization		0.000380464489067016	0.0531776244651372
gene_GS_10553	transcript_GS_10553	Uncharacterized protein OS=Ascaris suum GN=ASU_09412 PE=4 SV=1	GO:0016021	integral component of membrane		0.000413770522336822	0.056684013408993
gene_GS_10691	transcript_GS_10691	Kinase OS=Ascaris suum GN=ASU_09959 PE=3 SV=1	GO:0008440,GO:0016310,EC:2.7.1.127	inositol-1,4,5-trisphosphate 3-kinase activity;phosphorylation;NA		0.000413771924236583	0.056684013408993
gene_GS_13650	transcript_GS_13650	Transmembrane protein-like protein OS=Toxocara canis GN=Tcan_02755 PE=4 SV=1	GO:0016020	membrane		0.000411239105013703	0.056684013408993
XLOC_000982	NA	NA	NA	NA	NA	0.000421097076012488	0.0573079875946995
gene_GS_13729	transcript_GS_13729	Protein canopy homolog 2 OS=Homo sapiens GN=CNPY2 PE=1 SV=1	GO:0044464,GO:0005515,GO:0050789	cell part;protein binding;regulation of biological process		0.000434113360357104	0.0586932612571703
gene_GS_16238	transcript_GS_16238	Cuticle collagen 40 OS=Toxocara canis GN=col-40 PE=4 SV=1	GO:0005581,GO:0016021,GO:0042302	collagen trimer;integral component of membrane;structural constituent of cuticle		0.000445953916760357	0.0599026150786023
XLOC_022180	TCONS_00086142	Zinc knuckle OS=Ancylostoma ceylanicum GN=ANCCEY_14691 PE=4 SV=1	GO:0005794,GO:0016021,GO:0003676,GO:0008378,GO:0006486,GO:0015074	Golgi apparatus;integral component of membrane;nucleic acid binding;galactosyltransferase activity;protein glycosylation;DNA integration		0.000450603427079409	0.0601366612423526
gene_GS_05217	transcript_GS_05217	Uncharacterized protein OS=Toxocara canis PE=4 SV=1				0.000469319448284415	0.0622329622257141
gene_GS_04472	transcript_GS_04472	Uncharacterized protein OS=Ascaris suum GN=ASU_00966 PE=4 SV=1	GO:0016021	integral component of membrane		0.000479867369457754	0.0632263465261344
XLOC_023750	NA	NA	NA	NA	NA	0.000483917878009399	0.0633564887626736
gene_GS_14217	transcript_GS_14217	Annexin OS=Ascaris suum GN=ASU_11955 PE=3 SV=1	GO:0005509,GO:0005544	calcium ion binding;calcium-dependent phospholipid binding		0.000487910519859014	0.0634774654956198
gene_GS_02487	transcript_GS_02487	Thump domain-containing protein 1-like protein OS=Ascaris suum GN=ASU_10194 PE=4 SV=1	GO:0003723	RNA binding		0.000501729881184974	0.0644644988956048
gene_GS_04869	transcript_GS_04869	Lipase family protein OS=Ascaris suum GN=ASU_10378 PE=4 SV=1	GO:0016787	hydrolase activity		0.000501714645463479	0.0644644988956048
gene_GS_22083	transcript_GS_22083	Uncharacterized protein OS=Ascaris suum GN=ASU_01240 PE=4 SV=1	GO:0005509	calcium ion binding	EF-Hand 1, calcium-binding site [InterPro - ProSitePatterns];EF-hand domain [InterPro - Pfam,ProSiteProfiles];EF-hand domain pair [InterPro - SUPERFAMILY]	0.000511481439929996	0.0649110740269441
XLOC_008598	NA	NA	NA	NA	NA	0.00050977370866057	0.0649110740269441
gene_GS_21659	transcript_GS_21659	Sugar transporter sweet1 OS=Ascaris suum GN=ASU_00548 PE=3 SV=1	GO:0016021,GO:0008643	integral component of membrane;carbohydrate transport		0.000526796421428933	0.0660443077192661
XLOC_023577	TCONS_00091845	Uncharacterized protein OS=Bacillus toyonensis BCT-7112 GN=Btoyo_3920 PE=4 SV=1				0.000524514855015972	0.0660443077192661
gene_GS_04174	transcript_GS_04174	Polycomb complex protein bmi-1-b OS=Ascaris suum GN=ASU_13547 PE=4 SV=1	GO:0008270	zinc ion binding		0.000545284161336957	0.0671413581036684
gene_GS_10680	transcript_GS_10680	Putative caffeoyl-o-methyltransferase 1 OS=Ascaris suum GN=ASU_12554 PE=4 SV=1	GO:0008168	methyltransferase activity		0.000542264477714619	0.0671413581036684
XLOC_019655	NA	NA	NA	NA	NA	0.000542535784571849	0.0671413581036684
gene_GS_14392	transcript_GS_14392	Galectin OS=Ascaris suum GN=ASU_12497 PE=4 SV=1	GO:0030246	carbohydrate binding		0.000556011397712557	0.0680571110833252
XLOC_006843	NA	NA	NA	NA	NA	0.000561174205386692	0.0682849977213477
gene_GS_19084	transcript_GS_19084	Origin recognition complex subunit 5 OS=Ascaris suum GN=ASU_03275 PE=4 SV=1	GO:0000808,GO:0005634,GO:0006260	origin recognition complex;nucleus;DNA replication		0.000579394001102211	0.070089732788306
gene_GS_20910	NA	NA	NA	NA	NA	0.000595087956975041	0.0715697062673587
gene_GS_01444	transcript_GS_01444	FAR-17a/AIG1-like protein [InterPro - PANTHER,Pfam]	GO:0016021	integral component of membrane		0.000608111358669511	0.0727132460429914
gene_GS_11369	transcript_GS_11369	UDP-glucuronosyltransferase OS=Toxocara canis GN=ugt3 PE=3 SV=1	GO:0016021,GO:0015020,GO:0008152,EC:2.4.1.17	integral component of membrane;glucuronosyltransferase activity;metabolic process;NA		0.000630921466939054	0.0741547810517117
gene_GS_18838	transcript_GS_18838	Paxillin OS=Toxocara canis GN=Pxn PE=4 SV=1	GO:0008270	zinc ion binding		0.000627391289484247	0.0741547810517117
gene_GS_23034	transcript_GS_23034	Nuclear hormone receptor family member nhr-31 OS=Ascaris suum PE=2 SV=1	GO:0005634,GO:0003700,GO:0003707,GO:0008270,GO:0043565,GO:0006351,GO:0006355,GO:0043401	nucleus;transcription factor activity, sequence-specific DNA binding;steroid hormone receptor activity;zinc ion binding;sequence-specific DNA binding;transcription, DNA-templated;regulation of transcription, DNA-templated;steroid hormone mediated signaling pathway		0.000630389993136076	0.0741547810517117
gene_GS_09349	transcript_GS_09349	Microtubule-associated protein OS=Ascaris suum GN=ASU_10796 PE=4 SV=1	GO:0005737,GO:0005874,GO:0008017	cytoplasm;microtubule;microtubule binding		0.000637504833726048	0.0742528786944039
gene_GS_22925	transcript_GS_22925	Cartilage matrix protein OS=Toxocara canis GN=MATN1 PE=4 SV=1	GO:0016021	integral component of membrane		0.000638935144909789	0.0742528786944039
gene_GS_04440	transcript_GS_04440	Lipase family protein OS=Ascaris suum GN=ASU_01840 PE=4 SV=1	GO:0016787	hydrolase activity		0.000651741734073043	0.0744857984035081
gene_GS_11573	transcript_GS_11573	AP-2 complex subunit sigma OS=Ascaris suum GN=ASU_00107 PE=2 SV=1	GO:0030117,GO:0008565,GO:0006886,GO:0016192	membrane coat;protein transporter activity;intracellular protein transport;vesicle-mediated transport		0.000649797391093188	0.0744857984035081
XLOC_021532	NA	NA	NA	NA	NA	0.000646290882359754	0.0744857984035081
gene_GS_01790	transcript_GS_01790	Protein phosphatase 1 regulatory subunit 11 OS=Danio rerio GN=ppp1r11 PE=1 SV=1	GO:0005737,GO:0004864,GO:0005515,GO:0030447,GO:0035308,GO:0035690,GO:0043086,GO:0043666	cytoplasm;protein phosphatase inhibitor activity;protein binding;filamentous growth;negative regulation of protein dephosphorylation;cellular response to drug;negative regulation of catalytic activity;regulation of phosphoprotein phosphatase activity		0.000669122717270015	0.0760520468650964
XLOC_012239	NA	NA	NA	NA	NA	0.000689359034476696	0.0779239398206827
XLOC_000540	NA	NA	NA	NA	NA	0.000694215447006625	0.0780464170477122
XLOC_016743	NA	NA	NA	NA	NA	0.000699588759972563	0.0782253680475267
gene_GS_23030	transcript_GS_23030	Cbn-ril-2 protein OS=Ascaris suum GN=ASU_05256 PE=4 SV=1				0.000716231763318041	0.0796557540645
gene_GS_18564	transcript_GS_18564	Sialin OS=Toxocara canis GN=SLC17A5 PE=4 SV=1	GO:0016021,GO:0022857,GO:0006820,GO:0055085	integral component of membrane;transmembrane transporter activity;anion transport;transmembrane transport		0.000722273575298175	0.0798981346450163
gene_GS_20149	transcript_GS_20149	Db module family protein OS=Ascaris suum GN=ASU_02919 PE=4 SV=1				0.000741176992356011	0.081121625734796
XLOC_009802	TCONS_00033957	Uncharacterized protein OS=Toxocara canis PE=4 SV=1				0.000740682574356284	0.081121625734796
gene_GS_18421	transcript_GS_18421	CAP-Gly domain-containing linker protein 1 homolog OS=Caenorhabditis elegans GN=clip-1 PE=4 SV=4	GO:0000776,GO:0005654,GO:0005813,GO:0005829,GO:0005875,GO:0005881,GO:0005882,GO:0005886,GO:0030424,GO:0031901,GO:0032588,GO:0035371,GO:0044354,GO:0045121,GO:0055038,GO:0008270,GO:0019901,GO:0035594,GO:0042803,GO:0051010,GO:0071889,GO:0001578,GO:0006886,GO:0007062,GO:0007067,GO:0018230,GO:0031115,GO:0031116,GO:0043065,GO:0044091,GO:0045807,GO:0050770,GO:0072321	kinetochore;nucleoplasm;centrosome;cytosol;microtubule associated complex;cytoplasmic microtubule;intermediate filament;plasma membrane;axon;early endosome membrane;trans-Golgi network membrane;microtubule plus-end;macropinosome;membrane raft;recycling endosome membrane;zinc ion binding;protein kinase binding;ganglioside binding;protein homodimerization activity;microtubule plus-end binding;14-3-…		0.000748892688245019	0.0815347060475603
gene_GS_06543	transcript_GS_06543	Yy1-associated factor 2 OS=Ascaris suum GN=ASU_07072 PE=4 SV=1	GO:0008270	zinc ion binding		0.00077469683347998	0.0834978586788108
gene_GS_11265	transcript_GS_11265	Chondroitin proteoglycan 2 OS=Caenorhabditis briggsae GN=cpg-2 PE=3 SV=2	GO:0007049,GO:0007275,GO:0051301	cell cycle;multicellular organism development;cell division		0.000774997044683925	0.0834978586788108
gene_GS_04323	transcript_GS_04323	UDP-glucose 6-dehydrogenase OS=Ascaris suum GN=ASU_01279 PE=2 SV=1	GO:0003979,GO:0051287,GO:0055114,EC:1.1.1.22	UDP-glucose 6-dehydrogenase activity;NAD binding;oxidation-reduction process;NA		0.000812662607353332	0.0862089163882617
gene_GS_21722	transcript_GS_21722	Uncharacterized protein OS=Ascaris suum GN=ASU_06506 PE=4 SV=1	GO:0003677	DNA binding		0.000809510268917711	0.0862089163882617
gene_GS_23060	transcript_GS_23060	Uncharacterized protein OS=Ascaris lumbricoides PE=4 SV=1	GO:0016021	integral component of membrane		0.000807515983949317	0.0862089163882617
XLOC_023284	NA	NA	NA	NA	NA	0.000842987236101755	0.088969561051025
XLOC_006461	NA	NA	NA	NA	NA	0.000861224866116995	0.0904329826421125
gene_GS_19115	transcript_GS_19115	Putative serpin-like protein ma 3388 OS=Ascaris suum GN=ASU_14698 PE=3 SV=1	GO:0005615	extracellular space		0.000869913387951928	0.0908839815311797
gene_GS_08199	transcript_GS_08199	Metalloproteinase inhibitor OS=Ascaris suum GN=ASU_04491 PE=4 SV=1	GO:0005576,GO:0008191,GO:0010951	extracellular region;metalloendopeptidase inhibitor activity;negative regulation of endopeptidase activity		0.000900668179617803	0.093624230972733
gene_GS_04350	transcript_GS_04350	Uncharacterized protein OS=Ascaris suum GN=ASU_13705 PE=4 SV=1				0.000906650752087305	0.09377488728839
gene_GS_08111	transcript_GS_08111	Cytosolic purine 5'-nucleotidase OS=Ascaris suum PE=2 SV=1	GO:0046872	metal ion binding		0.000946043136780673	0.0969978260665965
XLOC_010432	NA	NA	NA	NA	NA	0.000947189445298874	0.0969978260665965
gene_GS_05839	transcript_GS_05839	Patched domain-containing protein 3 OS=Toxocara canis GN=Ptchd3 PE=4 SV=1	GO:0016020	membrane		0.000976008314504411	0.0991786331260281
gene_GS_14378	transcript_GS_14378	Uncharacterized protein OS=Ascaris suum GN=ASU_00013 PE=4 SV=1				0.000978074115716413	0.0991786331260281
XLOC_011938	NA	NA	NA	NA	NA	0.000989438221832829	0.0998415563747995
XLOC_017814	NA	NA	NA	NA	NA	0.00100418852562924	0.100838076898866
gene_GS_07373	transcript_GS_07373	Ubiquitin associated and sh3 domain-containing protein b OS=Ascaris suum GN=ASU_11068 PE=4 SV=1				0.00101975435452187	0.100964063733607
gene_GS_10438	transcript_GS_10438	Acetyl OS=Ascaris suum GN=ASU_07621 PE=3 SV=1	GO:0016747,GO:0008152	transferase activity, transferring acyl groups other than amino-acyl groups;metabolic process		0.00101383055117503	0.100964063733607
gene_GS_10858	transcript_GS_10858	Methuselah-like protein mth-2 OS=Ascaris suum GN=ASU_04319 PE=4 SV=1				0.00103878067597496	0.100964063733607
gene_GS_13701	transcript_GS_13701	Probable medium-chain specific acyl-CoA dehydrogenase 1, mitochondrial OS=Caenorhabditis briggsae GN=CBG15946 PE=3 SV=1	GO:0005759,GO:0005777,GO:0000062,GO:0009055,GO:0050660,GO:0052890,GO:0070991,GO:0033539,GO:0055088,EC:1.3.99	mitochondrial matrix;peroxisome;fatty-acyl-CoA binding;electron carrier activity;flavin adenine dinucleotide binding;oxidoreductase activity, acting on the CH-CH group of donors, with a flavin as acceptor;medium-chain-acyl-CoA dehydrogenase activity;fatty acid beta-oxidation using acyl-CoA dehydrogenase;lipid homeostasis;NA		0.00103973985506098	0.100964063733607
gene_GS_20390	transcript_GS_20390	Putative lysine-specific histone demethylase 1 OS=Ascaris suum GN=ASU_03894 PE=4 SV=1	GO:0008168,GO:0016491,GO:0032259,GO:0055114	methyltransferase activity;oxidoreductase activity;methylation;oxidation-reduction process		0.00102713895511383	0.100964063733607
XLOC_000794	NA	NA	NA	NA	NA	0.00104448949236159	0.100964063733607
XLOC_010674	NA	NA	NA	NA	NA	0.00103674656164705	0.100964063733607
XLOC_011346	NA	NA	NA	NA	NA	0.00103761191999582	0.100964063733607
gene_GS_22760	transcript_GS_22760	Splicing factor U2AF 35 kDa subunit OS=Ascaris suum PE=2 SV=1	GO:0016021,GO:0089701,GO:0000166,GO:0003723,GO:0046872,GO:0000398	integral component of membrane;U2AF;nucleotide binding;RNA binding;metal ion binding;mRNA splicing, via spliceosome		0.00109166782599075	0.103647487074464
gene_L3E_02385	NA	NA	NA	NA	NA	0.00109229199372682	0.103647487074464
XLOC_005037	NA	NA	NA	NA	NA	0.00108943478692483	0.103647487074464
XLOC_022443	NA	NA	NA	NA	NA	0.00108876032345445	0.103647487074464
XLOC_002953	TCONS_00005787	Uncharacterized protein OS=Ascaris lumbricoides PE=4 SV=1				0.00110466757202034	0.104343166186359
XLOC_007437	NA	NA	NA	NA	NA	0.00113341552043865	0.106097825640033
XLOC_011882	NA	NA	NA	NA	NA	0.00113350185954014	0.106097825640033
XLOC_006742	NA	NA	NA	NA	NA	0.00114306503730968	0.10651100613418
gene_GS_15414	transcript_GS_15414	Uncharacterized protein C35A5.10 OS=Ascaris suum GN=ASU_09797 PE=4 SV=1	GO:0016021	integral component of membrane		0.00115065021075949	0.106736996680587
gene_GS_10989	transcript_GS_10989	Uncharacterized protein OS=Ascaris lumbricoides PE=4 SV=1	GO:0016021	integral component of membrane		0.00116498848120357	0.107584605902576
gene_GS_17607	transcript_GS_17607	Maguk p55 subfamily member 6 OS=Ascaris suum GN=ASU_03410 PE=4 SV=1	GO:0005576,GO:0008233	extracellular region;peptidase activity		0.00117791468305901	0.10803432426845
XLOC_024309	NA	NA	NA	NA	NA	0.00118030345570287	0.10803432426845
gene_GS_09855	transcript_GS_09855	Patched domain-containing protein 3 OS=Ascaris suum GN=ASU_09468 PE=4 SV=1	GO:0016021,GO:0005215,GO:0006810	integral component of membrane;transporter activity;transport		0.00119171813111779	0.108598595860364
gene_GS_11983	transcript_GS_11983	Acetylcholine receptor subunit alpha-type unc-63 OS=Ascaris suum GN=ASU_02326 PE=2 SV=1	GO:0016021,GO:0030054,GO:0045211,GO:0005230,GO:0098655	integral component of membrane;cell junction;postsynaptic membrane;extracellular ligand-gated ion channel activity;cation transmembrane transport		0.00119833480686498	0.108722604450916
XLOC_004788	TCONS_00013218	Uncharacterized protein OS=Ascaris suum GN=ASU_01018 PE=4 SV=1				0.00120747617034779	0.109073589780849
gene_GS_24246	transcript_GS_24246	Uncharacterized protein OS=Toxocara canis PE=4 SV=1	GO:0016021	integral component of membrane		0.00129533016648868	0.116172218487351
gene_L3E_01194	transcript_L3E_01194	Uncharacterized protein OS=Ascaris lumbricoides PE=4 SV=1	GO:0016021	integral component of membrane		0.00129729200766596	0.116172218487351
gene_GS_22608	transcript_GS_22608	Multidrug resistance protein pgp-1 OS=Ascaris suum GN=ASU_04530 PE=4 SV=1	GO:0016021,GO:0005524,GO:0042626,GO:0055085	integral component of membrane;ATP binding;ATPase activity, coupled to transmembrane movement of substances;transmembrane transport		0.00133304366471683	0.118522381546639
XLOC_008674	NA	NA	NA	NA	NA	0.00133499540270554	0.118522381546639
XLOC_022181	TCONS_00086143	Pao retrotransposon peptidase family protein OS=Brugia malayi GN=Bm1_28545 PE=4 SV=1	GO:0005794,GO:0016021,GO:0008378,GO:0006486	Golgi apparatus;integral component of membrane;galactosyltransferase activity;protein glycosylation		0.00134489800579345	0.118891282683091
XLOC_014414	NA	NA	NA	NA	NA	0.0013508260933558	0.118907185392162
XLOC_011403	TCONS_00040245	Putative RNA-directed DNA polymerase from transposon X-element (Fragment) OS=Toxocara canis GN=X-element PE=4 SV=1	GO:0016779,GO:0097159,GO:1901363	nucleotidyltransferase activity;organic cyclic compound binding;heterocyclic compound binding		0.00136603742525008	0.119736653299674
XLOC_001294	NA	NA	NA	NA	NA	0.00138330979538904	0.120739014461678
gene_GS_12061	transcript_GS_12061	Glutathione s-transferase 1 OS=Ascaris suum GN=ASU_11882 PE=3 SV=1	GO:0003824	catalytic activity		0.00140912879561158	0.122475791033702
gene_GS_15681	transcript_GS_15681	Uncharacterized protein OS=Toxocara canis GN=Tcan_15101 PE=4 SV=1				0.00142358257947065	0.123214348280041
gene_GS_15319	transcript_GS_15319	Uncharacterized protein OS=Ascaris suum GN=ASU_13346 PE=4 SV=1	GO:0016021	integral component of membrane		0.00146084637947748	0.125912784191129
gene_GS_16807	transcript_GS_16807	Guanosine-3',5'-bis(Diphosphate) 3'-pyrophosphohydrolase MESH1 OS=Toxocara canis GN=hddc3 PE=4 SV=1	GO:0016787	hydrolase activity		0.00152409089822383	0.129210427543681
XLOC_014806	NA	NA	NA	NA	NA	0.00150947209326807	0.129210427543681
XLOC_020913	NA	NA	NA	NA	NA	0.00152181219565015	0.129210427543681
XLOC_023748	NA	NA	NA	NA	NA	0.00151839292970974	0.129210427543681
gene_GS_12058	transcript_GS_12058	Multivesicular body subunit 12B OS=Homo sapiens GN=MVB12B PE=1 SV=2	GO:0000813,GO:0005634,GO:0005769,GO:0005770,GO:0005829,GO:0005886,GO:0070062,GO:0008289,GO:0043130,GO:0019075,GO:0042058,GO:0048524	ESCRT I complex;nucleus;early endosome;late endosome;cytosol;plasma membrane;extracellular exosome;lipid binding;ubiquitin binding;virus maturation;regulation of epidermal growth factor receptor signaling pathway;positive regulation of viral process		0.00154764036787339	0.1306713822442
gene_GS_06285	transcript_GS_06285	Uncharacterized protein OS=Ascaris lumbricoides PE=4 SV=1				0.00159737098385947	0.132703679406092
gene_GS_07988	transcript_GS_07988	Uncharacterized protein OS=Ascaris suum GN=ASU_05796 PE=4 SV=1				0.00159265655587375	0.132703679406092
gene_GS_09394	transcript_GS_09394	Zinc transporter ZIP14 OS=Ascaris suum GN=ASU_06268 PE=2 SV=1	GO:0016021,GO:0046873,GO:0030001,GO:0055085	integral component of membrane;metal ion transmembrane transporter activity;metal ion transport;transmembrane transport		0.0015861151649839	0.132703679406092
XLOC_009780	NA	NA	NA	NA	NA	0.00158320841447989	0.132703679406092
XLOC_012599	NA	NA	NA	NA	NA	0.00161107665162936	0.13330692646242
gene_GS_01197	transcript_GS_01197	Calexcitin-2 OS=Ascaris suum PE=2 SV=1	GO:0005509	calcium ion binding		0.00162876883996537	0.13423391324113
gene_GS_13534	transcript_GS_13534	BTB/POZ domain-containing protein 8 OS=Homo sapiens GN=BTBD8 PE=2 SV=2	GO:0005634,GO:0005515	nucleus;protein binding		0.00165527439017276	0.135877008075848
XLOC_012891	NA	NA	NA	NA	NA	0.00166741643665443	0.136332713077603
gene_GS_07104	transcript_GS_07104	Uncharacterized protein OS=Toxocara canis GN=Tcan_06223 PE=4 SV=1				0.00168160243652303	0.136951291346124
gene_GS_01404	transcript_GS_01404	Udp-glucuronosyltransferase ugt-47 OS=Ascaris suum GN=ASU_14437 PE=4 SV=1	GO:0016740	transferase activity		0.00175550679204861	0.14042344801867
gene_GS_07675	transcript_GS_07675	GATA-binding factor A OS=Toxocara canis GN=pnr PE=4 SV=1	GO:0005634,GO:0005667,GO:0000977,GO:0001085,GO:0001228,GO:0003682,GO:0008270,GO:0006355,GO:0007507,GO:0009887,GO:0009888,GO:0045165,GO:0048468,GO:0048565,GO:0048646	nucleus;transcription factor complex;RNA polymerase II regulatory region sequence-specific DNA binding;RNA polymerase II transcription factor binding;transcriptional activator activity, RNA polymerase II transcription regulatory region sequence-specific binding;chromatin binding;zinc ion binding;regulation of transcription, DNA-templated;heart development;organ morphogenesis;tissue development;ce…		0.00174318992219306	0.14042344801867
gene_GS_14491	transcript_GS_14491	Protein pthb1 OS=Ascaris suum GN=ASU_14677 PE=4 SV=1	GO:0034464	BBSome		0.00174568802432361	0.14042344801867
XLOC_012124	NA	NA	NA	NA	NA	0.00175245437562494	0.14042344801867
XLOC_016313	NA	NA	NA	NA	NA	0.0017581781415854	0.14042344801867
gene_GS_21904	transcript_GS_21904	Bess motif family protein OS=Ascaris suum GN=ASU_04514 PE=4 SV=1	GO:0003677	DNA binding		0.00176629717666224	0.14052932075552
XLOC_013846	NA	NA	NA	NA	NA	0.00178045211636643	0.141112768119371
XLOC_001274	NA	NA	NA	NA	NA	0.00180670784623429	0.14213444292484
XLOC_006308	NA	NA	NA	NA	NA	0.0018070849119807	0.14213444292484
gene_GS_13306	transcript_GS_13306	Mannosyltransferase OS=Ascaris suum PE=2 SV=1	GO:0016021,GO:0000166,GO:0004812,GO:0016757,GO:0006418	integral component of membrane;nucleotide binding;aminoacyl-tRNA ligase activity;transferase activity, transferring glycosyl groups;tRNA aminoacylation for protein translation		0.00183218976621879	0.143563172363643
XLOC_003510	NA	NA	NA	NA	NA	0.00185280072622122	0.144630323858913
XLOC_014899	NA	NA	NA	NA	NA	0.00188056017790187	0.146245367819843
gene_GS_18795	transcript_GS_18795	Microsomal triglyceride transfer protein large subunit OS=Ascaris suum GN=ASU_06502 PE=4 SV=1	GO:0005319,GO:0006869	lipid transporter activity;lipid transport		0.00189352061619141	0.146474536166938
XLOC_004423	NA	NA	NA	NA	NA	0.00189766874662764	0.146474536166938
gene_GS_04253	transcript_GS_04253	E3 ubiquitin-protein ligase chip OS=Ascaris suum GN=ASU_08578 PE=2 SV=1	GO:0004842,GO:0016874,GO:0016567	ubiquitin-protein transferase activity;ligase activity;protein ubiquitination		0.00193139687061813	0.147110934537703
gene_GS_21830	transcript_GS_21830	Uncharacterized protein OS=Ascaris suum GN=ASU_10203 PE=4 SV=1				0.00192041701577409	0.147110934537703
XLOC_015280	NA	NA	NA	NA	NA	0.00193436015634996	0.147110934537703
XLOC_019109	NA	NA	NA	NA	NA	0.00191720821803628	0.147110934537703
gene_GS_07276	transcript_GS_07276	Profilin OS=Ascaris suum GN=ASU_03008 PE=3 SV=1	GO:0003779	actin binding		0.00195612830973795	0.148221502619924
gene_GS_05240	NA	NA	NA	NA	NA	0.00198247117708296	0.148584778149051
gene_GS_17313	transcript_GS_17313	Histone H4 OS=Caenorhabditis elegans GN=his-1 PE=1 SV=2	GO:0000786,GO:0005634,GO:0003677,GO:0046982,GO:0006334	nucleosome;nucleus;DNA binding;protein heterodimerization activity;nucleosome assembly		0.00197270616411233	0.148584778149051
gene_GS_19569	transcript_GS_19569	Transcription initiation factor TFIID subunit 9B OS=Ascaris suum PE=2 SV=1	GO:0003743,GO:0005509,GO:0046982,GO:0006352,GO:0006413	translation initiation factor activity;calcium ion binding;protein heterodimerization activity;DNA-templated transcription, initiation;translational initiation		0.00198013485791539	0.148584778149051
gene_GS_16919	transcript_GS_16919	DNA-(apurinic or apyrimidinic site) lyase OS=Ascaris suum GN=ASU_11629 PE=3 SV=1	GO:0005622,GO:0003677,GO:0003906,GO:0008270,GO:0006281,GO:0090305,EC:4.2.99.18	intracellular;DNA binding;DNA-(apurinic or apyrimidinic site) lyase activity;zinc ion binding;DNA repair;nucleic acid phosphodiester bond hydrolysis;NA		0.0020167153525483	0.150605681526405
XLOC_019418	NA	NA	NA	NA	NA	0.0020466036567093	0.152287925333412
gene_GS_14433	transcript_GS_14433	Glutathione peroxidase OS=Ascaris suum GN=ASU_06569 PE=2 SV=1	GO:0004602,GO:0006979,GO:0055114,GO:0098869,EC:1.11.1.9	glutathione peroxidase activity;response to oxidative stress;oxidation-reduction process;cellular oxidant detoxification;NA		0.00209989974670181	0.155137593429549
gene_GS_17414	transcript_GS_17414	NipSnap protein OS=Ascaris suum PE=2 SV=1	GO:0005829,GO:0016791,GO:0016311,EC:3.1.3.41	cytosol;phosphatase activity;dephosphorylation;NA		0.00209760298269668	0.155137593429549
gene_GS_23025	transcript_GS_23025	Cobyric acid synthase OS=Ascaris suum GN=ASU_02377 PE=3 SV=1	GO:0003824,GO:0009236	catalytic activity;cobalamin biosynthetic process		0.00213837435536616	0.155754971532058
XLOC_002996	NA	NA	NA	NA	NA	0.00213111505780381	0.155754971532058
XLOC_007105	NA	NA	NA	NA	NA	0.00212475567983708	0.155754971532058
XLOC_012508	NA	NA	NA	NA	NA	0.00211826543369126	0.155754971532058
XLOC_015968	NA	NA	NA	NA	NA	0.00215196944743077	0.156195228033519
gene_GS_09533	transcript_GS_09533	Tyrosine-protein kinase OS=Ascaris suum GN=ASU_08445 PE=3 SV=1	GO:0016301	kinase activity		0.00221575384288823	0.159704125414585
gene_GS_21524	NA	NA	NA	NA	NA	0.00220908126982019	0.159704125414585
gene_GS_00850	transcript_GS_00850	Bm8818 OS=Brugia malayi GN=Bm8818 PE=4 SV=1	GO:0003723,GO:0043484,GO:0051726	RNA binding;regulation of RNA splicing;regulation of cell cycle		0.00225301662008146	0.161826047927101
gene_GS_00555	transcript_GS_00555	Uncharacterized protein OS=Ascaris suum GN=ASU_14622 PE=4 SV=1	GO:0016021	integral component of membrane		0.00229990269514733	0.162049149542271
gene_GS_08203	transcript_GS_08203	Uncharacterized protein OS=Dracunculus medinensis PE=4 SV=1				0.00228541090291744	0.162049149542271
XLOC_001001	NA	NA	NA	NA	NA	0.00229246100498068	0.162049149542271
XLOC_001661	NA	NA	NA	NA	NA	0.00230253597773848	0.162049149542271
XLOC_011515	NA	NA	NA	NA	NA	0.00230312530046542	0.162049149542271
XLOC_022093	NA	NA	NA	NA	NA	0.00226974589335099	0.162049149542271
gene_GS_02500	transcript_GS_02500	Traf3-interacting protein 1 OS=Ascaris suum GN=ASU_04924 PE=4 SV=1	GO:0008017	microtubule binding		0.00237005711647734	0.166193225462543
XLOC_005356	NA	NA	NA	NA	NA	0.00237919646583745	0.166270466528086
gene_GS_15216	transcript_GS_15216	Protein cornichon OS=Ascaris suum GN=ASU_11647 PE=2 SV=1	GO:0016021,GO:0006810	integral component of membrane;transport		0.00241048984862481	0.167049353531114
XLOC_012912	TCONS_00046154	Fibronectin type III domain protein OS=Necator americanus GN=NECAME_14759 PE=4 SV=1	GO:0016021	integral component of membrane		0.00241134337397935	0.167049353531114
XLOC_017181	NA	NA	NA	NA	NA	0.00241456814781993	0.167049353531114
gene_L4_01327	transcript_L4_01327	Uncharacterized protein OS=Ascaris suum GN=ASU_07010 PE=4 SV=1				0.00244947214705793	0.168899269446801
XLOC_022092	NA	NA	NA	NA	NA	0.00245864600145696	0.168968608591823
gene_GS_10976	transcript_GS_10976	Rna-dependent rna polymerase 3 OS=Ascaris suum GN=ASU_11171 PE=4 SV=1	GO:0003968,GO:0001172,EC:2.7.7.48	RNA-directed RNA polymerase activity;transcription, RNA-templated;NA		0.00250638966912418	0.171679393031466
XLOC_018025	NA	NA	NA	NA	NA	0.00251926723687727	0.171991954000142
gene_GS_17661	transcript_GS_17661	Uncharacterized protein OS=Ascaris suum GN=ASU_01670 PE=4 SV=1				0.00255948704103825	0.174162989904333
gene_GS_06293	transcript_GS_06293	4-hydroxybutyrate coenzyme a transferase OS=Ascaris suum GN=ASU_09824 PE=4 SV=1	GO:0016740,GO:0006084	transferase activity;acetyl-CoA metabolic process		0.00260440414012404	0.174458337900058
gene_GS_15800	transcript_GS_15800	Alpha-sarcomeric OS=Ascaris suum GN=ASU_01124 PE=4 SV=1	GO:0005488	binding		0.00259535072107533	0.174458337900058
XLOC_003031	NA	NA	NA	NA	NA	0.00258510744119334	0.174458337900058
XLOC_004989	NA	NA	NA	NA	NA	0.00257780647732259	0.174458337900058
XLOC_005044	NA	NA	NA	NA	NA	0.00260599566910558	0.174458337900058
gene_GS_21833	transcript_GS_21833	Multiple epidermal growth factor-like domains protein 6 OS=Ascaris suum GN=ASU_07352 PE=4 SV=1	GO:0016021	integral component of membrane		0.00264175043121713	0.176281449742444
gene_GS_05629	transcript_GS_05629	Uncharacterized protein OS=Ascaris lumbricoides PE=4 SV=1				0.00266116755211068	0.177006147855182
gene_GS_06722	transcript_GS_06722	MAM (Meprin, A5-protein, PTPmu) domain protein OS=Caenorhabditis elegans GN=mam-7 PE=4 SV=2	GO:0016020	membrane		0.0026770257282198	0.17749023786524
gene_GS_02119	transcript_GS_02119	Uncharacterized protein OS=Ascaris suum GN=ASU_12191 PE=4 SV=1	GO:0016021	integral component of membrane		0.00273360935394961	0.179342836323775
gene_GS_07940	transcript_GS_07940	Homeobox protein hox-b3 OS=Ascaris suum GN=ASU_01283 PE=4 SV=1	GO:0003677	DNA binding		0.00275431092717654	0.179342836323775
gene_GS_13111	NA	NA	NA	NA	NA	0.00272753197143947	0.179342836323775
gene_GS_13542	transcript_GS_13542	Uncharacterized protein OS=Ascaris lumbricoides PE=4 SV=2				0.00275537099300809	0.179342836323775
gene_GS_15475	transcript_GS_15475	Phosphoenolpyruvate carboxykinase OS=Ascaris suum GN=ASU_13580 PE=3 SV=1	GO:0004613,GO:0005525,GO:0016301,GO:0006094,GO:0016310,EC:4.1.1.32	phosphoenolpyruvate carboxykinase (GTP) activity;GTP binding;kinase activity;gluconeogenesis;phosphorylation;NA		0.00278440504574247	0.179342836323775
gene_GS_16675	transcript_GS_16675	Dehydrogenase/reductase SDR family member 7B OS=Toxocara canis GN=DHRS7B PE=3 SV=1	GO:0016021,GO:0016491,GO:0055114	integral component of membrane;oxidoreductase activity;oxidation-reduction process		0.00279166553689721	0.179342836323775
gene_GS_22394	transcript_GS_22394	Uncharacterized protein OS=Ascaris lumbricoides PE=4 SV=1				0.00278800722226966	0.179342836323775
gene_GS_23064	transcript_GS_23064	Lipase OS=Ascaris suum PE=2 SV=1	GO:0016787,GO:0006629	hydrolase activity;lipid metabolic process		0.0027846438327301	0.179342836323775
gene_L4_04843	transcript_L4_04843	Uncharacterized protein OS=Ascaris lumbricoides PE=4 SV=1	GO:0016021	integral component of membrane	WD40/YVTN repeat-like-containing domain [InterPro - Gene3D]	0.00277263475554273	0.179342836323775
XLOC_003165	NA	NA	NA	NA	NA	0.00275055610204809	0.179342836323775
gene_GS_01402	transcript_GS_01402	Phosphate transporter OS=Ascaris suum GN=ASU_00159 PE=3 SV=1	GO:0016021,GO:0005315,GO:0006817,GO:0055085	integral component of membrane;inorganic phosphate transmembrane transporter activity;phosphate ion transport;transmembrane transport		0.00284432812011609	0.179932022913521
gene_GS_09010	transcript_GS_09010	Protein ETHE1 OS=Ascaris suum PE=2 SV=1	GO:0051213,GO:0055114	dioxygenase activity;oxidation-reduction process		0.00283532695948031	0.179932022913521
gene_L4_05444	transcript_L4_05444	Myosin-4 OS=Ascaris suum GN=ASU_05367 PE=3 SV=1	GO:0016459,GO:0003774,GO:0005524,GO:0051015	myosin complex;motor activity;ATP binding;actin filament binding		0.00283301598604389	0.179932022913521
XLOC_001628	TCONS_00001634	Putative ring finger protein OS=Ascaris suum GN=ASU_07997 PE=4 SV=1	GO:0004842,GO:0008270,GO:0016567	ubiquitin-protein transferase activity;zinc ion binding;protein ubiquitination		0.00281085674482167	0.179932022913521
XLOC_019332	NA	NA	NA	NA	NA	0.00284213541049922	0.179932022913521
XLOC_019411	NA	NA	NA	NA	NA	0.00285878530574157	0.180295222056616
gene_GS_06884	transcript_GS_06884	Translation initiation factor IF-2 OS=Ascaris suum PE=2 SV=1	GO:0016021,GO:0003743,GO:0003924,GO:0005525,GO:0006413	integral component of membrane;translation initiation factor activity;GTPase activity;GTP binding;translational initiation		0.00291060094090351	0.18300514001073
gene_GS_17002	transcript_GS_17002	2-acylglycerol o-acyltransferase 1 OS=Ascaris suum GN=ASU_07018 PE=4 SV=1	GO:0016021,GO:0016747	integral component of membrane;transferase activity, transferring acyl groups other than amino-acyl groups		0.00292343886956485	0.183255322593389
gene_GS_04297	transcript_GS_04297	Uncharacterized protein OS=Ascaris suum GN=ASU_11660 PE=4 SV=1	GO:0016021	integral component of membrane		0.00293266877085071	0.183278508138422
gene_GS_04893	transcript_GS_04893	Kinesin-like protein kif15 OS=Ascaris suum GN=ASU_00998 PE=3 SV=1	GO:0003777,GO:0005524,GO:0008017,GO:0007018	microtubule motor activity;ATP binding;microtubule binding;microtubule-based movement		0.00294186989660881	0.183299761088102
XLOC_013731	NA	NA	NA	NA	NA	0.00295133178803378	0.183337085186987
XLOC_009536	NA	NA	NA	NA	NA	0.00296791767402194	0.183815404206042
XLOC_004320	NA	NA	NA	NA	NA	0.00297853313819751	0.183922198497772
gene_GS_20435	transcript_GS_20435	AF17 B (Fragment) OS=Ascaris suum PE=2 SV=1				0.00298869416381203	0.184000379382785
gene_GS_19949	transcript_GS_19949	Helix-loop-helix dna-binding domain containing protein OS=Ascaris suum GN=ASU_04656 PE=4 SV=1	GO:0003677,GO:0046983,GO:0044767	DNA binding;protein dimerization activity;single-organism developmental process		0.00300535288486077	0.184476942956172
XLOC_021768	NA	NA	NA	NA	NA	0.00301526778179365	0.18453795661001
gene_GS_03251	transcript_GS_03251	Uridine phosphorylase 1 OS=Ascaris suum GN=ASU_04852 PE=4 SV=1	GO:0005737,GO:0004850,GO:0009116,GO:0009166,EC:2.4.2.3	cytoplasm;uridine phosphorylase activity;nucleoside metabolic process;nucleotide catabolic process;NA		0.00302704534123265	0.18471227117622
gene_GS_04181	transcript_GS_04181	Heterogeneous nuclear ribonucleoprotein L (Fragment) OS=Ascaris suum PE=2 SV=1	GO:0019013,GO:0030529,GO:0000166,GO:0003676	viral nucleocapsid;intracellular ribonucleoprotein complex;nucleotide binding;nucleic acid binding		0.00305867111336306	0.186093148973613
gene_GS_15615	transcript_GS_15615	Histone deacetylase 10 OS=Ascaris suum GN=ASU_13405 PE=4 SV=1	GO:0016787,GO:0044237,GO:0044238,GO:0071704	hydrolase activity;cellular metabolic process;primary metabolic process;organic substance metabolic process		0.00310930528081807	0.18861902943989
gene_GS_05835	transcript_GS_05835	Neural cell adhesion molecule 2 OS=Mus musculus GN=Ncam2 PE=1 SV=1	GO:0016020,GO:0044421,GO:0044464,GO:0005515,GO:0007155,GO:0016043,GO:0030182,GO:0050896,GO:0065007	membrane;extracellular region part;cell part;protein binding;cell adhesion;cellular component organization;neuron differentiation;response to stimulus;biological regulation		0.00315750097476738	0.190982646678474
gene_GS_19109	transcript_GS_19109	Tyrosine-protein kinase OS=Ascaris suum GN=ASU_06220 PE=3 SV=1	GO:0004715,GO:0005524,GO:0018108,EC:2.7.10.2	non-membrane spanning protein tyrosine kinase activity;ATP binding;peptidyl-tyrosine phosphorylation;NA		0.00321345476838701	0.191566355443383
gene_GS_23743	transcript_GS_23743	Acetyl-coenzyme a cytoplasmic OS=Ascaris suum GN=ASU_12174 PE=4 SV=1	GO:0003824,GO:0008152	catalytic activity;metabolic process		0.00318763704358949	0.191566355443383
XLOC_004277	NA	NA	NA	NA	NA	0.00319734272435348	0.191566355443383
XLOC_017079	NA	NA	NA	NA	NA	0.00319914126545859	0.191566355443383
XLOC_023129	NA	NA	NA	NA	NA	0.00321287000888466	0.191566355443383
gene_GS_23197	transcript_GS_23197	Cre-lips-7 protein OS=Ascaris suum GN=ASU_03787 PE=4 SV=1	GO:0016787	hydrolase activity		0.00322899733323157	0.191939766767897
gene_GS_10167	transcript_GS_10167	Exportin-2 OS=Ascaris suum PE=2 SV=1	GO:0005622,GO:0008536,GO:0006886	intracellular;Ran GTPase binding;intracellular protein transport		0.00331719332773426	0.195116305648863
XLOC_002461	NA	NA	NA	NA	NA	0.00332394138045284	0.195116305648863
XLOC_004824	NA	NA	NA	NA	NA	0.00332445129226422	0.195116305648863
XLOC_019191	TCONS_00073150	Uncharacterized protein OS=Ascaris lumbricoides PE=4 SV=1				0.0033019058876473	0.195116305648863
XLOC_022277	NA	NA	NA	NA	NA	0.00332959759712118	0.195116305648863
gene_GS_06257	transcript_GS_06257	Uncharacterized protein OS=Ascaris suum GN=ASU_10933 PE=4 SV=1	GO:0046872	metal ion binding	Zinc finger C2H2-type [InterPro - ProSitePatterns,ProSiteProfiles,SMART]	0.00334492459734414	0.1954607633352
gene_GS_24081	transcript_GS_24081	Uncharacterized protein OS=Ascaris suum GN=ASU_14704 PE=4 SV=1				0.0034076990346461	0.19745563650053
gene_L4_02253	transcript_L4_02253	Uncharacterized protein OS=Ascaris lumbricoides PE=4 SV=1				0.00339908266698362	0.19745563650053
XLOC_019686	NA	NA	NA	NA	NA	0.00339773818258583	0.19745563650053
gene_GS_15967	transcript_GS_15967	Uncharacterized protein OS=Ascaris lumbricoides PE=4 SV=1			Protein of unknown function DUF4602 [InterPro - Pfam]	0.0034555860936848	0.198011783750592
gene_GS_22135	transcript_GS_22135	Gata-binding factor 2 OS=Ascaris suum GN=ASU_12894 PE=4 SV=1	GO:0005634,GO:0003700,GO:0008270,GO:0043565,GO:0006355,GO:0030097	nucleus;transcription factor activity, sequence-specific DNA binding;zinc ion binding;sequence-specific DNA binding;regulation of transcription, DNA-templated;hemopoiesis		0.00343473787465368	0.198011783750592
gene_GS_24139	transcript_GS_24139	Bm8477 (Fragment) OS=Brugia malayi GN=Bm8477 PE=4 SV=1	GO:0006810	transport		0.00345527119799153	0.198011783750592
XLOC_021163	NA	NA	NA	NA	NA	0.00344624009703071	0.198011783750592
XLOC_016819	NA	NA	NA	NA	NA	0.00347108432054841	0.198350415068686
XLOC_007086	NA	NA	NA	NA	NA	0.00348548903755533	0.198624865649778
gene_GS_10665	transcript_GS_10665	Kinetochore-associated protein 1 OS=Ascaris suum GN=ASU_12075 PE=4 SV=1				0.00355059521850688	0.201226336137077
gene_GS_15198	transcript_GS_15198	E3 ubiquitin-protein ligase shprh OS=Ascaris suum GN=ASU_13340 PE=4 SV=1	GO:0005524,GO:0008270,GO:0016874	ATP binding;zinc ion binding;ligase activity		0.00355046573148513	0.201226336137077
gene_GS_17184	transcript_GS_17184	F1LBJ4_ASCS -4-dehydrorhamnose 3,5-epimerase OS=Ascaris suum PE=2 SV=1	GO:0008830,EC:5.1.3.13	dTDP-4-dehydrorhamnose 3,5-epimerase activity;NA		0.00359347791252631	0.203100229777375
XLOC_009312	NA	NA	NA	NA	NA	0.00378641197980255	0.213421575515519
gene_GS_05124	transcript_GS_05124	Uncharacterized protein OS=Ascaris suum GN=ASU_02133 PE=4 SV=1				0.00381548372429491	0.214475805219469
gene_GS_20726	transcript_GS_20726	Uncharacterized protein OS=Ascaris suum GN=ASU_02031 PE=4 SV=1	GO:0016021	integral component of membrane		0.00384154944289729	0.215355804270389
XLOC_022699	NA	NA	NA	NA	NA	0.00389011990412922	0.21748924415356
XLOC_006634	NA	NA	NA	NA	NA	0.00390589582376984	0.217782644233162
gene_GS_09957	transcript_GS_09957	Calponin homolog OV9M OS=Onchocerca volvulus PE=2 SV=2	GO:0005515	protein binding		0.00393978298648023	0.219081588328844
gene_GS_06139	transcript_GS_06139	Uncharacterized protein OS=Toxocara canis PE=4 SV=1				0.00396424636377587	0.219850939091334
XLOC_005052	NA	NA	NA	NA	NA	0.0039850293710878	0.220412613824391
XLOC_014668	NA	NA	NA	NA	NA	0.00400254159686766	0.220790867927478
gene_GS_08290	transcript_GS_08290	Carboxypeptidase a2 OS=Ascaris suum GN=ASU_00386 PE=4 SV=1	GO:0004181,GO:0008270,GO:0006508,EC:3.4.17	metallocarboxypeptidase activity;zinc ion binding;proteolysis;NA		0.00409407990651344	0.222941001323891
gene_L3E_00334	transcript_L3E_00334	Trifunctional enzyme subunit alpha OS=Ascaris suum PE=2 SV=1	GO:0016507,GO:0003857,GO:0004300,GO:0006635,EC:1.1.1.35,EC:4.2.1.17	mitochondrial fatty acid beta-oxidation multienzyme complex;3-hydroxyacyl-CoA dehydrogenase activity;enoyl-CoA hydratase activity;fatty acid beta-oxidation;NA;NA		0.00407494485582977	0.222941001323891
XLOC_002799	NA	NA	NA	NA	NA	0.00409540657947783	0.222941001323891
XLOC_013480	NA	NA	NA	NA	NA	0.0040831319918292	0.222941001323891
XLOC_015499	NA	NA	NA	NA	NA	0.00409004468605219	0.222941001323891
gene_GS_01164	transcript_GS_01164	Peroxidase mlt-7 OS=Ascaris suum PE=2 SV=1	GO:0004601,GO:0020037,GO:0006979,GO:0055114,GO:0098869,EC:1.11.1.7	peroxidase activity;heme binding;response to oxidative stress;oxidation-reduction process;cellular oxidant detoxification;NA		0.00415517141911655	0.225010146533625
gene_GS_11585	transcript_GS_11585	Amidophosphoribosyltransferase OS=Ascaris suum GN=ASU_02017 PE=3 SV=1	GO:0004044,GO:0046872,GO:0051536,GO:0006189,GO:0009113,EC:2.4.2.14	amidophosphoribosyltransferase activity;metal ion binding;iron-sulfur cluster binding;'de novo' IMP biosynthetic process;purine nucleobase biosynthetic process;NA		0.00414591972999525	0.225010146533625
XLOC_019630	TCONS_00075200	Uncharacterized protein OS=Ascaris lumbricoides PE=4 SV=2				0.00419802789627123	0.226737350032028
XLOC_016692	NA	NA	NA	NA	NA	0.00422857822058058	0.22779262778888
gene_GS_04841	transcript_GS_04841	Actin-2 OS=Ascaris suum GN=ASU_01033 PE=3 SV=1	GO:0005856,GO:0005524,GO:0006996	cytoskeleton;ATP binding;organelle organization		0.00427336694627551	0.227832135697565
gene_GS_24036	transcript_GS_24036	Myotrophin OS=Ascaris suum GN=ASU_13817 PE=4 SV=1	GO:0016740,GO:0043167,GO:0097159,GO:1901363,GO:0009987,GO:0044699	transferase activity;ion binding;organic cyclic compound binding;heterocyclic compound binding;cellular process;single-organism process		0.00426084503204878	0.227832135697565
gene_L3E_02657	NA	NA	NA	NA	NA	0.00424301616623389	0.227832135697565
XLOC_014484	NA	NA	NA	NA	NA	0.00426537053651178	0.227832135697565
gene_GS_07735	transcript_GS_07735	Serine protease OS=Ascaris suum PE=2 SV=1	GO:0016020,GO:0005488,GO:0008236,GO:0006508	membrane;binding;serine-type peptidase activity;proteolysis		0.00428558411983059	0.227896126228318
gene_GS_05146	transcript_GS_05146	Protein white OS=Ascaris suum GN=ASU_10740 PE=4 SV=1	GO:0005524,GO:0016887,EC:3.6.1.3	ATP binding;ATPase activity;NA		0.00431817366029826	0.22893927825807
gene_GS_05402	transcript_GS_05402	T family of potassium channels protein 12 OS=Ascaris suum GN=ASU_08039 PE=3 SV=1	GO:0016021,GO:0005267,GO:0071805	integral component of membrane;potassium channel activity;potassium ion transmembrane transport		0.0043273352895149	0.22893927825807
gene_GS_10168	transcript_GS_10168	Neuronal pas domain-containing protein 4 OS=Ascaris suum GN=ASU_07054 PE=4 SV=1	GO:0005634,GO:0046983,GO:0006351,GO:0006355	nucleus;protein dimerization activity;transcription, DNA-templated;regulation of transcription, DNA-templated		0.0043724891260874	0.230610400463419
XLOC_008695	NA	NA	NA	NA	NA	0.00438121857208371	0.230610400463419
gene_GS_11223	transcript_GS_11223	Glutaredoxin (Fragment) OS=Toxocara canis GN=grx PE=4 SV=1	GO:0044699	single-organism process		0.00442271428980887	0.231615867845535
XLOC_020448	NA	NA	NA	NA	NA	0.00441284934458183	0.231615867845535
XLOC_013268	NA	NA	NA	NA	NA	0.00443780078450236	0.23181905815206
gene_GS_10952	NA	NA	NA	NA	NA	0.0045275628121078	0.234653767625915
gene_GS_16506	NA	NA	NA	NA	NA	0.00450572734406317	0.234653767625915
gene_GS_19843	transcript_GS_19843	Steroidogenic acute regulatory protein OS=Ascaris suum GN=ASU_04699 PE=4 SV=1	GO:0008289	lipid binding		0.00454878472483766	0.234653767625915
gene_GS_22696	transcript_GS_22696	Indoleamine-dioxygenase 2 OS=Ascaris suum GN=ASU_08324 PE=4 SV=1	GO:0020037,GO:0051213,GO:0055114	heme binding;dioxygenase activity;oxidation-reduction process		0.00452791110252509	0.234653767625915
XLOC_012753	NA	NA	NA	NA	NA	0.00454876047085264	0.234653767625915
XLOC_018368	NA	NA	NA	NA	NA	0.00457002657184092	0.235163108619655
gene_GS_05774	transcript_GS_05774	Nuclear hormone receptor family member nhr-121 OS=Ascaris suum GN=ASU_00773 PE=3 SV=1	GO:0005634,GO:0003700,GO:0008270,GO:0043565,GO:0006351,GO:0006355,GO:0043401	nucleus;transcription factor activity, sequence-specific DNA binding;zinc ion binding;sequence-specific DNA binding;transcription, DNA-templated;regulation of transcription, DNA-templated;steroid hormone mediated signaling pathway		0.00458157415475479	0.235172315050267
XLOC_021287	TCONS_00082326	Uncharacterized protein OS=Ascaris suum GN=ASU_10742 PE=4 SV=1				0.00462268241734619	0.236695070507979
gene_GS_17884	transcript_GS_17884	Heterogeneous nuclear ribonucleoprotein A1 OS=Ascaris suum GN=ASU_04911 PE=2 SV=1	GO:0019013,GO:0030529,GO:0000166,GO:0003676	viral nucleocapsid;intracellular ribonucleoprotein complex;nucleotide binding;nucleic acid binding		0.00473066414815879	0.241030833913332
XLOC_001755	NA	NA	NA	NA	NA	0.00472889986878415	0.241030833913332
XLOC_001615	NA	NA	NA	NA	NA	0.00477468937938305	0.242676227277439
gene_GS_17817	transcript_GS_17817	Transthyretin-like protein 5 OS=Ascaris suum GN=ASU_02782 PE=2 SV=1	GO:0005615,GO:0016021	extracellular space;integral component of membrane		0.00480571728162128	0.243174058330071
XLOC_019092	NA	NA	NA	NA	NA	0.00480799525558343	0.243174058330071
gene_L3E_01685	transcript_L3E_01685	Uncharacterized protein OS=Ascaris suum GN=ASU_08395 PE=4 SV=1	GO:0016021	integral component of membrane		0.00483978426107748	0.243664414024933
XLOC_013266	NA	NA	NA	NA	NA	0.00484124887190599	0.243664414024933
gene_GS_18547	transcript_GS_18547	Tyrosine-protein kinase OS=Ascaris suum GN=ASU_12669 PE=3 SV=1	GO:0016301,GO:0009987	kinase activity;cellular process		0.0048754751569556	0.244791454118407
XLOC_009877	NA	NA	NA	NA	NA	0.00489336903676245	0.245094992480552
XLOC_008749	NA	NA	NA	NA	NA	0.00492016602802552	0.245841918975208
gene_GS_16942	transcript_GS_16942	Cell cycle control protein 50a OS=Ascaris suum GN=ASU_01544 PE=4 SV=1	GO:0016021	integral component of membrane		0.00496649631786904	0.24755889838901
XLOC_000368	NA	NA	NA	NA	NA	0.00499626664323156	0.248444162937231
gene_GS_21732	transcript_GS_21732	Metalloproteinase inhibitor tag-225 OS=Ascaris suum PE=2 SV=1	GO:0044421,GO:0008191,GO:0010951	extracellular region part;metalloendopeptidase inhibitor activity;negative regulation of endopeptidase activity		0.00502394929486829	0.249221618977567
gene_GS_07498	transcript_GS_07498	Zinc c2h2 type family protein OS=Ascaris suum GN=ASU_03516 PE=4 SV=1	GO:0046872	metal ion binding		0.00510355947938908	0.24957974324029
gene_GS_07642	transcript_GS_07642	Microtubule-associated protein 9 OS=Mus musculus GN=Map9 PE=1 SV=2	GO:0015630,GO:0044430,GO:0044763	microtubule cytoskeleton;cytoskeletal part;single-organism cellular process		0.00506901563692895	0.24957974324029
gene_GS_10939	transcript_GS_10939	Phosphotidylinositol phosphatase ptprq OS=Ascaris suum GN=ASU_11071 PE=4 SV=1	GO:0016021,GO:0004725,GO:0035335,EC:3.1.3.48	integral component of membrane;protein tyrosine phosphatase activity;peptidyl-tyrosine dephosphorylation;NA		0.00506330329876418	0.24957974324029
gene_GS_12961	transcript_GS_12961	Uncharacterized protein OS=Ascaris suum GN=ASU_09156 PE=4 SV=1				0.00507876224400452	0.24957974324029
gene_GS_17118	transcript_GS_17118	PX domain-containing protein kinase-like protein OS=Ascaris suum PE=2 SV=1	GO:0016021,GO:0016301,GO:0035091,GO:0016310	integral component of membrane;kinase activity;phosphatidylinositol binding;phosphorylation		0.0051003915562997	0.24957974324029
XLOC_003677	NA	NA	NA	NA	NA	0.00509941066422916	0.24957974324029
gene_Liv_00922	transcript_Liv_00922	Uncharacterized protein OS=Ascaris lumbricoides PE=4 SV=1	GO:0016020	membrane		0.00515956033871254	0.251723266902376
gene_GS_20766	transcript_GS_20766	Glycerol kinase 5 OS=Ascaris suum GN=ASU_03944 PE=4 SV=1	GO:0016301,GO:0016773,GO:0005975,GO:0016310	kinase activity;phosphotransferase activity, alcohol group as acceptor;carbohydrate metabolic process;phosphorylation		0.00517555999570325	0.251909727226159
gene_GS_09622	transcript_GS_09622	Uncharacterized protein OS=Ascaris suum GN=ASU_12822 PE=4 SV=1			ShKT domain [InterPro - Pfam,ProSiteProfiles,SMART]	0.00519416414099055	0.252221782677302
gene_GS_14170	transcript_GS_14170	2-acylglycerol O-acyltransferase 1 OS=Toxocara canis GN=MOGAT1 PE=4 SV=1	GO:0016021,GO:0016747,GO:0046873,GO:0030001,GO:0055085	integral component of membrane;transferase activity, transferring acyl groups other than amino-acyl groups;metal ion transmembrane transporter activity;metal ion transport;transmembrane transport		0.0053040032041522	0.255686910469143
XLOC_000868	NA	NA	NA	NA	NA	0.00533933661628209	0.255686910469143
XLOC_001941	NA	NA	NA	NA	NA	0.00529930643468293	0.255686910469143
XLOC_002702	NA	NA	NA	NA	NA	0.00533968603512859	0.255686910469143
XLOC_006428	NA	NA	NA	NA	NA	0.00531185441084142	0.255686910469143
XLOC_010444	NA	NA	NA	NA	NA	0.00531545280422044	0.255686910469143
gene_GS_03769	transcript_GS_03769	Long-chain-fatty-acid--ligase 5 OS=Ascaris suum GN=ASU_10219 PE=4 SV=1	GO:0016021,GO:0016874,GO:0008152	integral component of membrane;ligase activity;metabolic process		0.00536952639059627	0.256521992877308
gene_GS_06653	transcript_GS_06653	Prion-like domain-bearing protein 25 OS=Ascaris suum GN=ASU_02233 PE=4 SV=1	GO:0005576,GO:0030414,GO:0010466	extracellular region;peptidase inhibitor activity;negative regulation of peptidase activity		0.0054345237241557	0.259028934926002
XLOC_019796	NA	NA	NA	NA	NA	0.00546403558864179	0.259836873992285
gene_GS_07986	transcript_GS_07986	Shc-transforming protein 1 OS=Ascaris suum GN=ASU_05066 PE=4 SV=1	GO:0016021,GO:0016740,GO:0009987,GO:0065007	integral component of membrane;transferase activity;cellular process;biological regulation		0.00551159429597825	0.261394390982006
gene_GS_11735	transcript_GS_11735	Uncharacterized protein OS=Ascaris suum GN=ASU_05249 PE=4 SV=1	GO:0016021	integral component of membrane		0.00552206075892569	0.261394390982006
gene_GS_03324	transcript_GS_03324	Uncharacterized protein OS=Ascaris suum GN=ASU_08460 PE=4 SV=1			Hemopexin-like domain [InterPro - Gene3D,SUPERFAMILY]	0.00555392738511429	0.262228705835963
gene_GS_10127	transcript_GS_10127	Fanconi anemia group D2 protein OS=Ascaris suum PE=2 SV=1	GO:0006281	DNA repair		0.00556503924692969	0.262228705835963
gene_GS_16941	transcript_GS_16941	Dehydrogenase/reductase SDR family member 4 OS=Caenorhabditis elegans GN=dhrs-4 PE=1 SV=1	GO:0044699	single-organism process		0.00564085395392638	0.264782857075386
XLOC_004808	NA	NA	NA	NA	NA	0.00565749982022285	0.264782857075386
XLOC_011419	NA	NA	NA	NA	NA	0.00565764395375232	0.264782857075386
gene_GS_21831	transcript_GS_21831	Receptor expression-enhancing protein OS=Ascaris suum GN=ASU_11228 PE=3 SV=1	GO:0016021	integral component of membrane		0.00568973360923081	0.265683587901915
gene_GS_12610	transcript_GS_12610	Kinesin-like protein KIF14 OS=Ascaris suum PE=2 SV=1	GO:0005874,GO:0003777,GO:0005524,GO:0008017,GO:0007018	microtubule;microtubule motor activity;ATP binding;microtubule binding;microtubule-based movement		0.00571379896783445	0.266206408668071
gene_GS_03415	transcript_GS_03415	Prefoldin subunit 4 OS=Ascaris lumbricoides PE=3 SV=1	GO:0016272,GO:0051082,GO:0006457	prefoldin complex;unfolded protein binding;protein folding		0.00575898338424181	0.267708607385227
XLOC_006436	NA	NA	NA	NA	NA	0.00577869763696072	0.268022733897241
gene_GS_00710	transcript_GS_00710	Uncharacterized protein OS=Ascaris lumbricoides PE=4 SV=1				0.00581795207476778	0.269239723979074
gene_GS_19074	transcript_GS_19074	Calreticulin OS=Caenorhabditis briggsae GN=crt-1 PE=3 SV=1	GO:0005788,GO:0005509,GO:0030246,GO:0051082,GO:0006457	endoplasmic reticulum lumen;calcium ion binding;carbohydrate binding;unfolded protein binding;protein folding		0.00588315903286917	0.271649615522169
gene_GS_15590	transcript_GS_15590	Ribokinase OS=Ascaris suum GN=ASU_05844 PE=3 SV=1	GO:0004747,GO:0006014,GO:0046835,EC:2.7.1.15	ribokinase activity;D-ribose metabolic process;carbohydrate phosphorylation;NA		0.00590820927809301	0.271875211322832
XLOC_002493	NA	NA	NA	NA	NA	0.00591433071136394	0.271875211322832
gene_GS_11178	transcript_GS_11178	Prolyl carboxy peptidase like protein 5 OS=Ascaris suum GN=ASU_05199 PE=4 SV=1	GO:0008236,GO:0006508	serine-type peptidase activity;proteolysis		0.0059510134002062	0.272351024771384
XLOC_007286	NA	NA	NA	NA	NA	0.00594548231936187	0.272351024771384
gene_GS_20143	transcript_GS_20143	Uncharacterized protein OS=Ascaris suum GN=ASU_09904 PE=4 SV=1				0.00598803253378726	0.273440267094753
gene_GS_20643	transcript_GS_20643	Origin recognition complex subunit 1 OS=Ascaris suum GN=ASU_00224 PE=4 SV=1	GO:0005524	ATP binding		0.00601905415171537	0.273648690510734
XLOC_013818	NA	NA	NA	NA	NA	0.00601355348977641	0.273648690510734
gene_GS_15693	transcript_GS_15693	Aquaporin-10 OS=Ascaris suum GN=ASU_11851 PE=3 SV=1	GO:0016020	membrane		0.00604231235254881	0.274103669571984
gene_GS_03787	transcript_GS_03787	Cre-grl-4 protein OS=Ascaris suum GN=ASU_13285 PE=4 SV=1				0.00605605099062721	0.274125756656705
gene_GS_03013	transcript_GS_03013	Nose resistant to fluoxetine protein 6 OS=Ascaris suum GN=ASU_07093 PE=4 SV=1	GO:0016021,GO:0016747	integral component of membrane;transferase activity, transferring acyl groups other than amino-acyl groups		0.0063021043311253	0.275814720511495
gene_GS_03550	transcript_GS_03550	Protein ced-11 OS=Ascaris suum GN=ASU_04460 PE=4 SV=1	GO:0016021	integral component of membrane		0.00623521445105036	0.275814720511495
gene_GS_04441	transcript_GS_04441	3-oxoacyl-reductase OS=Ascaris suum GN=ASU_09663 PE=4 SV=1	GO:0016491,GO:0055114	oxidoreductase activity;oxidation-reduction process		0.00614832961092039	0.275814720511495
gene_GS_07776	transcript_GS_07776	DNA-directed RNA polymerases I, II, and III subunit RPABC5 OS=Caenorhabditis elegans GN=rpb-10 PE=3 SV=1	GO:0044451,GO:0055029,GO:0003899,GO:0046872,GO:0006351,EC:2.7.7.6	nucleoplasm part;nuclear DNA-directed RNA polymerase complex;DNA-directed RNA polymerase activity;metal ion binding;transcription, DNA-templated;NA		0.00623871145554475	0.275814720511495
gene_GS_11420	transcript_GS_11420	Carboxypeptidase a2 OS=Ascaris suum GN=ASU_05065 PE=3 SV=1	GO:0004181,GO:0008270,GO:0006508,EC:3.4.17	metallocarboxypeptidase activity;zinc ion binding;proteolysis;NA		0.00620299690457021	0.275814720511495
gene_GS_15287	transcript_GS_15287	Mechanosensory abnormality family member (Mec-1) OS=Ascaris suum GN=ASU_14296 PE=4 SV=1	GO:0005576,GO:0004867,GO:0010951	extracellular region;serine-type endopeptidase inhibitor activity;negative regulation of endopeptidase activity		0.00622859904741251	0.275814720511495
gene_GS_16051	transcript_GS_16051	Retinoic acid receptor beta OS=Ascaris suum GN=ASU_12959 PE=3 SV=1	GO:0005634,GO:0003700,GO:0008270,GO:0038023,GO:0043565,GO:0006351,GO:0006355,GO:0043401	nucleus;transcription factor activity, sequence-specific DNA binding;zinc ion binding;signaling receptor activity;sequence-specific DNA binding;transcription, DNA-templated;regulation of transcription, DNA-templated;steroid hormone mediated signaling pathway		0.00624935091263225	0.275814720511495
gene_GS_18388	transcript_GS_18388	Transthyretin-like protein 5 OS=Ascaris suum GN=ASU_03652 PE=4 SV=1	GO:0016020	membrane		0.00619162405198975	0.275814720511495
gene_GS_23868	transcript_GS_23868	Phospholipid-transporting ATPase OS=Ascaris suum GN=ASU_09978 PE=3 SV=1	GO:0016021,GO:0000287,GO:0004012,GO:0005524,GO:0045332,EC:3.6.3.1	integral component of membrane;magnesium ion binding;phospholipid-translocating ATPase activity;ATP binding;phospholipid translocation;NA		0.00627910531570715	0.275814720511495
gene_L3E_01525	transcript_L3E_01525	Uncharacterized protein OS=Toxocara canis GN=Tcan_04363 PE=4 SV=1				0.00629235762549328	0.275814720511495
XLOC_002012	NA	NA	NA	NA	NA	0.00630669838547506	0.275814720511495
XLOC_007252	TCONS_00023344	Uncharacterized protein OS=Ascaris suum GN=ASU_06053 PE=4 SV=1	GO:0016021	integral component of membrane		0.00622083887557977	0.275814720511495
XLOC_007794	NA	NA	NA	NA	NA	0.00629233319917835	0.275814720511495
XLOC_018594	NA	NA	NA	NA	NA	0.00615368736278543	0.275814720511495
XLOC_020598	NA	NA	NA	NA	NA	0.00625893505538346	0.275814720511495
XLOC_022903	NA	NA	NA	NA	NA	0.00627912874394313	0.275814720511495
gene_GS_05646	transcript_GS_05646	Thiamine pyrophosphate carrier OS=Ascaris suum GN=ASU_01898 PE=3 SV=1	GO:0016021,GO:0055085	integral component of membrane;transmembrane transport		0.00635361229547441	0.27672533085168
gene_GS_09348	transcript_GS_09348	Neuropeptide-like protein 1 OS=Caenorhabditis elegans GN=nlp-1 PE=3 SV=2				0.00635427497604891	0.27672533085168
XLOC_001705	NA	NA	NA	NA	NA	0.00641719262752979	0.278878249355212
gene_GS_21812	transcript_GS_21812	Alpha-aminoadipic semialdehyde synthase OS=Ascaris suum PE=2 SV=1	GO:0016491,GO:0055114	oxidoreductase activity;oxidation-reduction process		0.00651407817631814	0.280150557026815
XLOC_011967	NA	NA	NA	NA	NA	0.00651375819334265	0.280150557026815
XLOC_016042	NA	NA	NA	NA	NA	0.00651418437251755	0.280150557026815
XLOC_017059	NA	NA	NA	NA	NA	0.00649282234775071	0.280150557026815
XLOC_019926	NA	NA	NA	NA	NA	0.00648243321998607	0.280150557026815
gene_GS_16619	transcript_GS_16619	Protein translation factor SUI1 OS=Ascaris suum GN=ASU_09177 PE=2 SV=1	GO:0003743,GO:0006413	translation initiation factor activity;translational initiation		0.0065567972047427	0.280976391060247
XLOC_015754	NA	NA	NA	NA	NA	0.00656055288031031	0.280976391060247
gene_GS_03113	transcript_GS_03113	Piezo-type mechanosensitive ion channel component OS=Ascaris suum PE=2 SV=1	GO:0016021,GO:0008381,GO:0034220	integral component of membrane;mechanically-gated ion channel activity;ion transmembrane transport		0.00658296053216666	0.281298688793227
gene_GS_21160	transcript_GS_21160	Uncharacterized protein OS=Ascaris suum GN=ASU_00944 PE=4 SV=1	GO:0016021	integral component of membrane		0.00659527526175748	0.281298688793227
XLOC_005242	NA	NA	NA	NA	NA	0.00662233657360289	0.281871716793312
gene_GS_02604	transcript_GS_02604	Bm5762 OS=Brugia malayi GN=Bm5762 PE=4 SV=1	GO:0016021,GO:0004222,GO:0030246,GO:0006508,GO:0007155,EC:3.4.24	integral component of membrane;metalloendopeptidase activity;carbohydrate binding;proteolysis;cell adhesion;NA		0.00667478442959504	0.282975171485976
XLOC_001374	NA	NA	NA	NA	NA	0.00668295954193056	0.282975171485976
XLOC_020242	TCONS_00078121	Craniofacial development protein 2 (Fragment) OS=Ascaris suum PE=2 SV=1				0.00668929995439632	0.282975171485976
gene_GS_03146	transcript_GS_03146	Uncharacterized protein OS=Ascaris lumbricoides PE=4 SV=1	GO:0016021	integral component of membrane		0.00679780522768403	0.285400728219762
gene_GS_05469	transcript_GS_05469	Uncharacterized protein OS=Ascaris suum GN=ASU_02130 PE=4 SV=1	GO:0016021	integral component of membrane		0.0067774744625087	0.285400728219762
gene_GS_11691	transcript_GS_11691	Protein spinster-like protein 1 OS=Ascaris suum GN=ASU_10638 PE=4 SV=1	GO:0016021,GO:0055085	integral component of membrane;transmembrane transport		0.00677919743485809	0.285400728219762
XLOC_016543	NA	NA	NA	NA	NA	0.00680190219346062	0.285400728219762
XLOC_022174	NA	NA	NA	NA	NA	0.00681562214737322	0.285400728219762
gene_GS_13577	transcript_GS_13577	Thioredoxin-like protein 4a OS=Ascaris suum GN=ASU_07140 PE=4 SV=1	GO:0005681,GO:0016787,GO:0000398	spliceosomal complex;hydrolase activity;mRNA splicing, via spliceosome		0.00687295403026866	0.286640981996245
XLOC_017436	TCONS_00066151	Uncharacterized protein OS=Ascaris lumbricoides PE=4 SV=1				0.00687115718130524	0.286640981996245
XLOC_001522	NA	NA	NA	NA	NA	0.00691212098085787	0.286643383502635
XLOC_008337	NA	NA	NA	NA	NA	0.0069160266902188	0.286643383502635
XLOC_011404	NA	NA	NA	NA	NA	0.0069284391255592	0.286643383502635
XLOC_016093	NA	NA	NA	NA	NA	0.00692362287933581	0.286643383502635
XLOC_021570	NA	NA	NA	NA	NA	0.00695552177616229	0.287189467987411
gene_GS_09444	transcript_GS_09444	Cre-grd-7 protein OS=Ascaris suum GN=ASU_09345 PE=4 SV=1				0.00698131772624117	0.287680355547858
gene_GS_18781	transcript_GS_18781	Domain containing protein OS=Ascaris suum GN=ASU_11713 PE=4 SV=1				0.00702239780559484	0.288797854883767
XLOC_006017	NA	NA	NA	NA	NA	0.00706088514635227	0.289760897584927
XLOC_017729	TCONS_00067241	Uncharacterized protein OS=Toxocara canis GN=Tcan_09992 PE=4 SV=1	GO:0016020	membrane		0.00707383028523581	0.289760897584927
XLOC_005735	NA	NA	NA	NA	NA	0.00713630646174053	0.29174236258412
gene_GS_04215	transcript_GS_04215	Uncharacterized protein OS=Ascaris suum GN=ASU_14649 PE=4 SV=1				0.00719762965975317	0.292515063146668
gene_GS_08349	transcript_GS_08349	MMS19 nucleotide excision repair protein homolog OS=Danio rerio GN=mms19 PE=3 SV=1	GO:0005654,GO:0005737,GO:0005819,GO:0043234,GO:0005515,GO:0006281,GO:0006355,GO:0044249,GO:0044699	nucleoplasm;cytoplasm;spindle;protein complex;protein binding;DNA repair;regulation of transcription, DNA-templated;cellular biosynthetic process;single-organism process		0.00719580455336738	0.292515063146668
gene_GS_08462	transcript_GS_08462	Bess motif family protein OS=Ascaris suum GN=ASU_04514 PE=4 SV=1	GO:0003677	DNA binding		0.0071747575301261	0.292515063146668
gene_GS_00714	transcript_GS_00714	Unc93-like protein mfsd11 OS=Ascaris suum GN=ASU_12495 PE=4 SV=1	GO:0016021	integral component of membrane		0.00725638211130956	0.294324549714803
gene_GS_06470	transcript_GS_06470	Uncharacterized protein OS=Ascaris suum GN=ASU_08214 PE=4 SV=1				0.00732618412805541	0.296574256111456
gene_GS_13514	NA	NA	NA	NA	NA	0.00743373458622024	0.298012080718124
gene_GS_23996	transcript_GS_23996	WD repeat-containing protein 6 OS=Ascaris suum PE=2 SV=1	GO:0016021	integral component of membrane		0.00742629157362452	0.298012080718124
XLOC_005145	NA	NA	NA	NA	NA	0.0074243606429918	0.298012080718124
XLOC_017146	NA	NA	NA	NA	NA	0.00739237459232057	0.298012080718124
XLOC_019939	NA	NA	NA	NA	NA	0.00738447876945364	0.298012080718124
gene_GS_18848	transcript_GS_18848	Glutamate dehydrogenase OS=Ascaris suum GN=ASU_06163 PE=3 SV=1	GO:0016639,GO:0006520,GO:0055114	oxidoreductase activity, acting on the CH-NH2 group of donors, NAD or NADP as acceptor;cellular amino acid metabolic process;oxidation-reduction process		0.00754507439249014	0.301450951383032
gene_GS_19013	transcript_GS_19013	Carnitine o-palmitoyltransferase OS=Ascaris suum GN=ASU_08745 PE=4 SV=1	GO:0016491,GO:0016746,GO:0055114	oxidoreductase activity;transferase activity, transferring acyl groups;oxidation-reduction process		0.00754866058282948	0.301450951383032
gene_GS_18021	transcript_GS_18021	Protein CBG14543 OS=Caenorhabditis briggsae GN=CBG14543 PE=4 SV=1	GO:0005509	calcium ion binding		0.00757826279087974	0.302049988616837
gene_GS_17950	transcript_GS_17950	Glutaminyl-peptide cyclotransferase-like protein OS=Ascaris suum PE=2 SV=1	GO:0016740	transferase activity		0.00760880732096293	0.302252916216745
gene_Liv_02005	transcript_Liv_02005	ADAM family mig-17 OS=Ascaris suum PE=2 SV=1	GO:0004222,GO:0006508,EC:3.4.24	metalloendopeptidase activity;proteolysis;NA		0.00761257707381438	0.302252916216745
gene_GS_02456	transcript_GS_02456	Liver carboxylesterase 2 OS=Ascaris suum GN=ASU_04555 PE=4 SV=1	GO:0016021	integral component of membrane		0.00768093628477999	0.30287374583229
gene_GS_03642	transcript_GS_03642	CCAAT/enhancer-binding protein gamma OS=Toxocara canis GN=Cebpg PE=4 SV=1	GO:0003700,GO:0043565,GO:0006355	transcription factor activity, sequence-specific DNA binding;sequence-specific DNA binding;regulation of transcription, DNA-templated		0.00769458080606085	0.30287374583229
gene_GS_05740	NA	NA	NA	NA	NA	0.0076740599562855	0.30287374583229
gene_GS_22941	transcript_GS_22941	Phosphatidylethanolamine-binding protein homolog F40A3.3 OS=Caenorhabditis elegans GN=F40A3.3 PE=3 SV=1	GO:0005634,GO:0005829,GO:0070062,GO:0000166,GO:0008429,GO:0019901,GO:0030414,GO:0000165,GO:0010466	nucleus;cytosol;extracellular exosome;nucleotide binding;phosphatidylethanolamine binding;protein kinase binding;peptidase inhibitor activity;MAPK cascade;negative regulation of peptidase activity		0.00764384923085846	0.30287374583229
XLOC_003424	TCONS_00007879	Prolyl carboxy peptidase like protein 5 OS=Ascaris suum GN=ASU_05199 PE=4 SV=1	GO:0008236,GO:0006508	serine-type peptidase activity;proteolysis		0.00770142078254783	0.30287374583229
gene_GS_16040	transcript_GS_16040	Bm9419 OS=Brugia malayi GN=Bm9419 PE=4 SV=1	GO:0046983	protein dimerization activity		0.00778250419845528	0.304903185320542
XLOC_002478	NA	NA	NA	NA	NA	0.00778084982113204	0.304903185320542
gene_GS_14150	transcript_GS_14150	Splicing factor 1 OS=Ascaris suum PE=2 SV=1	GO:0016021,GO:0008270,GO:0016853,GO:0045131,GO:0000398	integral component of membrane;zinc ion binding;isomerase activity;pre-mRNA branch point binding;mRNA splicing, via spliceosome		0.00781979623079401	0.305785075293393
gene_L3E_00646	NA	NA	NA	NA	NA	0.00791481404659203	0.308916685599628
gene_GS_10549	transcript_GS_10549	Ubiquitin-conjugating enzyme e2 w OS=Ascaris suum GN=ASU_13989 PE=3 SV=1	GO:0016021	integral component of membrane		0.00795137275726203	0.309759127790437
gene_GS_14059	transcript_GS_14059	Uncharacterized protein OS=Ascaris suum GN=ASU_07427 PE=4 SV=1			Domain of unknown function DUF4140 [InterPro - Pfam];Conserved hypothetical protein CHP02231 [InterPro - Pfam,TIGRFAM]	0.00797731767630283	0.310185701977444
XLOC_004303	TCONS_00011605	Uncharacterized protein OS=Ascaris lumbricoides PE=4 SV=1	GO:0016021	integral component of membrane	Protein of unknown function DUF1759 [InterPro - Pfam]	0.00805716944464785	0.312702827639747
XLOC_005153	NA	NA	NA	NA	NA	0.00809136423118624	0.313441873569885
gene_GS_01831	transcript_GS_01831	Protein SON OS=Ascaris suum PE=2 SV=1	GO:0003723,GO:0043484,GO:0051726	RNA binding;regulation of RNA splicing;regulation of cell cycle		0.00820012669949271	0.316691047751913
XLOC_003676	NA	NA	NA	NA	NA	0.00822116855084489	0.316691047751913
XLOC_005230	TCONS_00015139	Uncharacterized protein OS=Ascaris suum GN=ASU_10742 PE=4 SV=1				0.00820607494999892	0.316691047751913
XLOC_018292	NA	NA	NA	NA	NA	0.0082990247786188	0.319095960168231
gene_GS_20388	transcript_GS_20388	Uncharacterized protein OS=Ascaris lumbricoides PE=4 SV=1				0.00834090239407708	0.320111144571203
gene_GS_16043	transcript_GS_16043	Uncharacterized protein OS=Ascaris suum GN=ASU_01508 PE=4 SV=1				0.00841807256336496	0.32247453526994
gene_GS_01343	transcript_GS_01343	Uncharacterized protein OS=Ascaris suum GN=ASU_00123 PE=4 SV=1				0.00845466141882933	0.323277497430506
gene_GS_10107	transcript_GS_10107	Gamma-glutamylaminecyclotransferase a OS=Ascaris suum GN=ASU_09459 PE=4 SV=1	GO:0016740	transferase activity		0.0084997823130343	0.324403130862413
XLOC_006495	TCONS_00020281	Uncharacterized protein OS=Ascaris lumbricoides PE=4 SV=1				0.00851841391135065	0.324515488342909
gene_GS_17202	transcript_GS_17202	Non-histone chromosomal protein 6 OS=Emericella nidulans (strain FGSC A4 / ATCC 38163 / CBS 112.46 / NRRL 194 / M139) GN=nhp6 PE=3 SV=1	GO:0005576,GO:0005654,GO:0005694,GO:0044444,GO:0000400,GO:0005515,GO:0008301,GO:0006259,GO:0006355,GO:0006368,GO:0006954,GO:0006955,GO:0032392,GO:0042221,GO:0042742,GO:1901796	extracellular region;nucleoplasm;chromosome;cytoplasmic part;four-way junction DNA binding;protein binding;DNA binding, bending;DNA metabolic process;regulation of transcription, DNA-templated;transcription elongation from RNA polymerase II promoter;inflammatory response;immune response;DNA geometric change;response to chemical;defense response to bacterium;regulation of signal transduction by p5…		0.00858471154453837	0.326439968768972
gene_GS_01659	transcript_GS_01659	ELL-associated factor 2 OS=Ascaris suum PE=2 SV=1	GO:0032783,GO:0006355	ELL-EAF complex;regulation of transcription, DNA-templated		0.00865712885689897	0.32679081666754
gene_GS_08862	transcript_GS_08862	Adp-ribosylation factor 1 OS=Ascaris suum GN=ASU_11350 PE=3 SV=1	GO:0005622,GO:0005525,GO:0007264	intracellular;GTP binding;small GTPase mediated signal transduction		0.00863814449016485	0.32679081666754
gene_GS_14230	transcript_GS_14230	Uncharacterized protein OS=Ascaris suum GN=ASU_02775 PE=4 SV=1	GO:0016020	membrane	7TM GPCR, serpentine receptor class bc (Srbc) [InterPro - Pfam]	0.0086400743157531	0.32679081666754
XLOC_001807	NA	NA	NA	NA	NA	0.00865143063721339	0.32679081666754
gene_GS_09097	transcript_GS_09097	Uncharacterized protein F13C5.5 OS=Ascaris suum GN=ASU_02198 PE=4 SV=1	GO:0016021	integral component of membrane		0.00873728404563116	0.329215770069082
XLOC_014387	NA	NA	NA	NA	NA	0.00893404796526438	0.33601766583538
gene_GS_05244	transcript_GS_05244	Protein ABHD14A OS=Rattus norvegicus GN=Abhd14a PE=2 SV=1	GO:0043227,GO:0044424	membrane-bounded organelle;intracellular part		0.00895253465594168	0.33610187276372
gene_GS_15982	NA	NA	NA	NA	NA	0.00903835494282862	0.338096582906605
XLOC_003051	NA	NA	NA	NA	NA	0.00902219522241092	0.338096582906605
gene_GS_00542	transcript_GS_00542	F-box domain [InterPro - Pfam,ProSiteProfiles,SMART,SUPERFAMILY]	GO:0005515	protein binding		0.00912432174655889	0.338932408033121
gene_GS_05490	transcript_GS_05490	Chondroitin proteoglycan 2 OS=Ascaris suum GN=ASU_01290 PE=4 SV=1	GO:0005576,GO:0008061,GO:0006030	extracellular region;chitin binding;chitin metabolic process		0.0091598480042307	0.338932408033121
gene_GS_05891	transcript_GS_05891	Uncharacterized protein OS=Ascaris suum GN=ASU_09285 PE=4 SV=1				0.00917996204122411	0.338932408033121
gene_GS_10063	transcript_GS_10063	Uncharacterized protein OS=Ancylostoma ceylanicum GN=Acey_s0013.g2081 PE=4 SV=1				0.0091487763434986	0.338932408033121
gene_GS_10068	transcript_GS_10068	Fatty acid-binding protein 9 OS=Ascaris suum PE=2 SV=1	GO:0005215,GO:0008289,GO:0006810	transporter activity;lipid binding;transport		0.00908843550220142	0.338932408033121
gene_GS_15663	transcript_GS_15663	Uncharacterized protein OS=Ascaris suum GN=ASU_09078 PE=4 SV=1				0.00919177612426671	0.338932408033121
gene_GS_20584	transcript_GS_20584	Uncharacterized protein OS=Ascaris suum GN=ASU_00550 PE=4 SV=1	GO:0016021	integral component of membrane		0.00909471507257014	0.338932408033121
gene_GS_21764	transcript_GS_21764	Thyroid transcription factor 1-associated protein 26 OS=Homo sapiens GN=CCDC59 PE=1 SV=2	GO:0005654,GO:0005515,GO:0044267	nucleoplasm;protein binding;cellular protein metabolic process		0.00913201154259744	0.338932408033121
gene_GS_03755	transcript_GS_03755	Transcription termination factor 2 OS=Ascaris suum GN=ASU_10675 PE=4 SV=1	GO:0005524,GO:0016817	ATP binding;hydrolase activity, acting on acid anhydrides		0.00935222897515106	0.342715821455217
gene_GS_05567	transcript_GS_05567	Wd repeat and hmg-box dna-binding protein 1 OS=Ascaris suum GN=ASU_01301 PE=4 SV=1	GO:0003677	DNA binding		0.0093937866559561	0.342715821455217
gene_GS_06229	transcript_GS_06229	Putative atp-dependent rna helicase ddx4 OS=Ascaris suum GN=ASU_04891 PE=3 SV=1	GO:0003676,GO:0004386,GO:0005524	nucleic acid binding;helicase activity;ATP binding		0.00936369799091743	0.342715821455217
gene_GS_22311	transcript_GS_22311	Uncharacterized protein OS=Ascaris suum GN=ASU_08664 PE=4 SV=1	GO:0016021	integral component of membrane		0.00938270973768273	0.342715821455217
gene_GS_23213	transcript_GS_23213	Uncharacterized protein OS=Ascaris suum GN=ASU_08779 PE=4 SV=1	GO:0016021	integral component of membrane		0.00934429326070458	0.342715821455217
XLOC_023998	NA	NA	NA	NA	NA	0.00934911732197966	0.342715821455217
XLOC_008617	TCONS_00029080	Uncharacterized protein OS=Ascaris suum GN=ASU_00189 PE=4 SV=1				0.00941193683722121	0.34277346023725
gene_GS_08578	transcript_GS_08578	Gut esterase 1 OS=Ascaris suum GN=ASU_12517 PE=4 SV=1	GO:0016021	integral component of membrane		0.00948953911198728	0.343618772510739
gene_GS_18375	transcript_GS_18375	Galactosylgalactosylxylosylprotein 3-beta-glucuronosyltransferase OS=Ascaris suum GN=ASU_05553 PE=3 SV=1	GO:0016021,GO:0015018,EC:2.4.1.135	integral component of membrane;galactosylgalactosylxylosylprotein 3-beta-glucuronosyltransferase activity;NA		0.00948087915817356	0.343618772510739
XLOC_014199	NA	NA	NA	NA	NA	0.00947339233016044	0.343618772510739
XLOC_022556	NA	NA	NA	NA	NA	0.00950159227864945	0.343618772510739
gene_GS_19179	transcript_GS_19179	Uncharacterized protein OS=Ascaris lumbricoides PE=4 SV=1				0.00952189634418335	0.343752090359122
gene_GS_06008	transcript_GS_06008	Ribonucleoside-diphosphate reductase small chain OS=Ascaris suum GN=ASU_09776 PE=4 SV=1	GO:0016021,GO:0016491,GO:0009186,GO:0055114	integral component of membrane;oxidoreductase activity;deoxyribonucleoside diphosphate metabolic process;oxidation-reduction process		0.00955241713833862	0.343935066036666
XLOC_018992	NA	NA	NA	NA	NA	0.00956021768205951	0.343935066036666
gene_GS_13593	transcript_GS_13593	Dna-directed rna polymerase i subunit rpa1 OS=Ascaris suum GN=ASU_14238 PE=4 SV=1	GO:0005634,GO:0003677,GO:0003899,GO:0008270,GO:0006351,EC:2.7.7.6	nucleus;DNA binding;DNA-directed RNA polymerase activity;zinc ion binding;transcription, DNA-templated;NA		0.00960658586083082	0.345003185967268
gene_GS_20171	NA	NA	NA	NA	NA	0.00969194904785434	0.347205454475207
XLOC_021993	NA	NA	NA	NA	NA	0.00970147697412112	0.347205454475207
gene_GS_03786	transcript_GS_03786	Serine threonine-protein kinase OS=Ascaris suum GN=ASU_07765 PE=4 SV=1	GO:0004672,GO:0005524,GO:0006468	protein kinase activity;ATP binding;protein phosphorylation		0.00988348077649184	0.348965540841855
gene_GS_06155	transcript_GS_06155	Rhomboid family member 1 OS=Ascaris suum PE=2 SV=1	GO:0016021,GO:0004252,GO:0006508,EC:3.4.21	integral component of membrane;serine-type endopeptidase activity;proteolysis;NA		0.00983082340902329	0.348965540841855
gene_GS_06923	transcript_GS_06923	Uridine diphosphate glucose pyrophosphatase OS=Ascaris suum GN=ASU_04730 PE=4 SV=1	GO:0016787	hydrolase activity		0.00983759863682855	0.348965540841855
gene_GS_09376	NA	NA	NA	NA	NA	0.00988561379354768	0.348965540841855
gene_GS_18609	transcript_GS_18609	DNA helicase OS=Ascaris suum GN=ASU_04503 PE=3 SV=1	GO:0005634,GO:0042555,GO:0003678,GO:0003682,GO:0003688,GO:0005524,GO:0006270,GO:0032508	nucleus;MCM complex;DNA helicase activity;chromatin binding;DNA replication origin binding;ATP binding;DNA replication initiation;DNA duplex unwinding		0.00985461038988996	0.348965540841855
gene_GS_21400	transcript_GS_21400	Putative uncharacterized protein OS=Ascaris suum PE=2 SV=1	GO:0003824	catalytic activity	Domain of unknown function DUF255 [InterPro - CDD,Pfam];Thioredoxin-like fold [InterPro - SUPERFAMILY];Spermatogenesis-associated protein 20 [InterPro - PIRSF];Six-hairpin glycosidase-like [InterPro - SUPERFAMILY]	0.00988094242643042	0.348965540841855
XLOC_014188	NA	NA	NA	NA	NA	0.00984124942012095	0.348965540841855
XLOC_016330	NA	NA	NA	NA	NA	0.00978793762746702	0.348965540841855
gene_GS_12922	transcript_GS_12922	Decapping nuclease dom-3 OS=Caenorhabditis elegans GN=dom-3 PE=2 SV=1	GO:0044424,GO:0005488,GO:0016787,GO:0006401,GO:0010467,GO:0016071	intracellular part;binding;hydrolase activity;RNA catabolic process;gene expression;mRNA metabolic process		0.00992858888450811	0.349885501984557
gene_GS_09627	transcript_GS_09627	Uncharacterized protein OS=Ascaris suum GN=ASU_03293 PE=4 SV=1			Uncharacterised protein family T05H10.3 [InterPro - ProDom]	0.00999011355832157	0.350921467463735
XLOC_008541	NA	NA	NA	NA	NA	0.00999191454781688	0.350921467463735
gene_GS_09680	transcript_GS_09680	Phosphate transporter OS=Ascaris suum GN=ASU_00159 PE=3 SV=1	GO:0016020,GO:0006810	membrane;transport		0.0101549607993775	0.352517089263302
gene_GS_11926	transcript_GS_11926	Disheveled-associated activator of morphogenesis 1 (Fragment) OS=Ascaris suum PE=2 SV=1	GO:0003779,GO:0017048,GO:0030036	actin binding;Rho GTPase binding;actin cytoskeleton organization		0.0101357593227702	0.352517089263302
gene_GS_17071	transcript_GS_17071	Diphthamide biosynthesis protein 1 OS=Ascaris suum GN=ASU_04961 PE=2 SV=1	GO:0017183	peptidyl-diphthamide biosynthetic process from peptidyl-histidine		0.0100983008518778	0.352517089263302
XLOC_001096	NA	NA	NA	NA	NA	0.0101566366238484	0.352517089263302
XLOC_008967	NA	NA	NA	NA	NA	0.0101115068748378	0.352517089263302
XLOC_017265	NA	NA	NA	NA	NA	0.0100984130547469	0.352517089263302
XLOC_017476	NA	NA	NA	NA	NA	0.0100817648913506	0.352517089263302
XLOC_024396	NA	NA	NA	NA	NA	0.0101917718026775	0.353144039380548
gene_GS_05246	transcript_GS_05246	Uncharacterized protein OS=Ascaris lumbricoides PE=4 SV=1				0.0102481858887293	0.353323288823759
gene_GS_08932	transcript_GS_08932	Putative rotein OS=Toxocara canis GN=FAM210A PE=4 SV=1	GO:0016021	integral component of membrane		0.0102380509047217	0.353323288823759
gene_GS_14135	transcript_GS_14135	Ras-related protein r-ras2 OS=Ascaris suum GN=ASU_06752 PE=4 SV=1	GO:0005622,GO:0016020,GO:0005525,GO:0007264	intracellular;membrane;GTP binding;small GTPase mediated signal transduction		0.010217931150039	0.353323288823759
gene_GS_21067	transcript_GS_21067	Gamma-aminobutyric acid receptor subunit beta-3 OS=Ascaris suum GN=ASU_06302 PE=3 SV=1	GO:0016021,GO:0005230,GO:0034220	integral component of membrane;extracellular ligand-gated ion channel activity;ion transmembrane transport		0.0103905498530263	0.357635464658405
gene_GS_01299	transcript_GS_01299	Proton myo-inositol cotransporter OS=Ascaris suum GN=ASU_04095 PE=3 SV=1	GO:0016020,GO:0022857,GO:0006810	membrane;transmembrane transporter activity;transport		0.0104132272061006	0.357820627882718
gene_GS_05317	transcript_GS_05317	Uncharacterized protein OS=Toxocara canis GN=Tcan_14696 PE=4 SV=1				0.0104779579623395	0.358259567618107
gene_GS_18213	transcript_GS_18213	Uncharacterized protein ZK652.8 OS=Caenorhabditis elegans GN=ZK652.8 PE=4 SV=2				0.0104491043283218	0.358259567618107
XLOC_012645	NA	NA	NA	NA	NA	0.010461583876829	0.358259567618107
gene_GS_23485	transcript_GS_23485	Conserved oligomeric Golgi complex subunit 3 OS=Ascaris suum PE=2 SV=1	GO:0005789,GO:0005801,GO:0016021,GO:0006886	endoplasmic reticulum membrane;cis-Golgi network;integral component of membrane;intracellular protein transport		0.0105042124823842	0.358564586486138
XLOC_020805	NA	NA	NA	NA	NA	0.010544449731931	0.359345118871045
gene_GS_16683	transcript_GS_16683	Sugar transporter sweet1 OS=Ascaris suum GN=ASU_00551 PE=3 SV=1	GO:0016021,GO:0008643	integral component of membrane;carbohydrate transport		0.0106025571940991	0.360731082429498
gene_GS_05331	transcript_GS_05331	Tudor domain containing protein OS=Ascaris suum GN=ASU_09707 PE=4 SV=1	GO:0003676,GO:0008270	nucleic acid binding;zinc ion binding		0.0107395144353175	0.361571585198572
gene_GS_11727	transcript_GS_11727	Uncharacterized protein OS=Ascaris suum GN=ASU_05751 PE=4 SV=1			Chondroitin proteoglycan 4 [InterPro - Pfam]	0.010743675481688	0.361571585198572
gene_GS_14709	transcript_GS_14709	Heat shock protein Hsp-12.2 OS=Caenorhabditis elegans GN=hsp-12.2 PE=3 SV=1	GO:0005634,GO:0043232,GO:0044444,GO:0044446,GO:0070062,GO:0042803,GO:0051082,GO:0032387,GO:0032501,GO:0043066,GO:0044767,GO:0048856,GO:0051260,GO:0071480	nucleus;intracellular non-membrane-bounded organelle;cytoplasmic part;intracellular organelle part;extracellular exosome;protein homodimerization activity;unfolded protein binding;negative regulation of intracellular transport;multicellular organismal process;negative regulation of apoptotic process;single-organism developmental process;anatomical structure development;protein homooligomerization…		0.0106460524871697	0.361571585198572
gene_GS_16706	transcript_GS_16706	N-acetyltransferase 6 OS=Ascaris suum GN=ASU_08566 PE=4 SV=1	GO:0008080	N-acetyltransferase activity		0.0107496144685837	0.361571585198572
gene_GS_19018	transcript_GS_19018	Neprilysin-2 OS=Ascaris suum GN=ASU_09399 PE=4 SV=1				0.0106800601645353	0.361571585198572
gene_GS_21416	transcript_GS_21416	FMRFamide receptor (Fragment) OS=Toxocara canis GN=FR PE=4 SV=1	GO:0016021	integral component of membrane		0.0106984786205282	0.361571585198572
XLOC_008297	NA	NA	NA	NA	NA	0.0106653288464918	0.361571585198572
gene_GS_18117	transcript_GS_18117	Filamin a-interacting protein 1-like protein OS=Ascaris suum GN=ASU_01901 PE=4 SV=1	GO:0016021	integral component of membrane		0.0108104512016171	0.363027586942616
XLOC_006173	NA	NA	NA	NA	NA	0.0109269810789237	0.366339831938718
XLOC_009876	NA	NA	NA	NA	NA	0.0109445043091041	0.366339831938718
XLOC_015077	NA	NA	NA	NA	NA	0.0109721531678672	0.366671987771405
XLOC_024243	NA	NA	NA	NA	NA	0.0109918075236713	0.36673633941075
gene_GS_13625	transcript_GS_13625	Cysteine string protein OS=Ascaris suum GN=ASU_07752 PE=4 SV=1	GO:0097159,GO:1901363	organic cyclic compound binding;heterocyclic compound binding		0.0110761869538563	0.368618204219428
gene_GS_20322	transcript_GS_20322	Periodic tryptophan protein 2 homolog OS=Caenorhabditis elegans GN=F55F8.3 PE=3 SV=2	GO:0005856,GO:0044446,GO:0007017,GO:0044763,GO:0051234	cytoskeleton;intracellular organelle part;microtubule-based process;single-organism cellular process;establishment of localization		0.0110884250227994	0.368618204219428
gene_GS_22655	NA	NA	NA	NA	NA	0.0111016697877165	0.368618204219428
gene_GS_15946	transcript_GS_15946	Zonadhesin OS=Ascaris suum GN=ASU_05314 PE=4 SV=1	GO:0005576,GO:0030414,GO:0046872,GO:0006801,GO:0010466,GO:0055114	extracellular region;peptidase inhibitor activity;metal ion binding;superoxide metabolic process;negative regulation of peptidase activity;oxidation-reduction process		0.0111842524190298	0.370171912864081
XLOC_020504	NA	NA	NA	NA	NA	0.0111709629797053	0.370171912864081
XLOC_022931	NA	NA	NA	NA	NA	0.0112197096466629	0.37075225838797
gene_GS_02313	transcript_GS_02313	Uncharacterized protein OS=Ascaris suum GN=ASU_08789 PE=4 SV=1				0.0113281463696708	0.373738494103684
XLOC_016929	NA	NA	NA	NA	NA	0.0113867450880648	0.375073581037754
gene_Lung_02230	NA	NA	NA	NA	NA	0.0114344775196466	0.375504271773721
XLOC_006132	NA	NA	NA	NA	NA	0.011436125457674	0.375504271773721
gene_GS_19777	transcript_GS_19777	Sucrase-intestinal OS=Ascaris suum GN=ASU_11398 PE=3 SV=1	GO:0004553,GO:0030246,GO:0005975	hydrolase activity, hydrolyzing O-glycosyl compounds;carbohydrate binding;carbohydrate metabolic process		0.0114690934323808	0.37598996314141
gene_GS_08202	transcript_GS_08202	Amine oxidase-like protein OS=Ascaris suum GN=ASU_10090 PE=4 SV=1	GO:0016021	integral component of membrane		0.0115067235404753	0.376626713858024
gene_GS_17703	transcript_GS_17703	N-acetyllactosaminide beta-1,3-N-acetylglucosaminyltransferase OS=Toxocara canis GN=B3gnt1 PE=4 SV=1	GO:0016757	transferase activity, transferring glycosyl groups		0.0115750474931482	0.377922102421164
XLOC_018174	TCONS_00069203	Uncharacterized protein OS=Toxocara canis GN=Tcan_14924 PE=4 SV=1				0.0115828392601285	0.377922102421164
XLOC_021700	NA	NA	NA	NA	NA	0.0116143055542336	0.378352007393505
gene_GS_22734	transcript_GS_22734	Cell division control protein 45-like protein OS=Ascaris suum GN=ASU_07903 PE=4 SV=1	GO:0006270,GO:0051301	DNA replication initiation;cell division		0.011665154756521	0.379410992599675
gene_GS_18818	transcript_GS_18818	Bm8682 OS=Brugia malayi GN=Bm8682 PE=4 SV=1	GO:0005777,GO:0005524,GO:0042626,GO:0042803,GO:0015910,GO:0055085	peroxisome;ATP binding;ATPase activity, coupled to transmembrane movement of substances;protein homodimerization activity;peroxisomal long-chain fatty acid import;transmembrane transport		0.011703241619918	0.380052207456238
gene_GS_20050	transcript_GS_20050	Beta-ureidopropionase OS=Ascaris suum PE=2 SV=1	GO:0016020,GO:0016810,GO:0006807	membrane;hydrolase activity, acting on carbon-nitrogen (but not peptide) bonds;nitrogen compound metabolic process		0.0117391129021185	0.380619576008186
gene_GS_12140	transcript_GS_12140	Replication factor c complex OS=Ascaris suum GN=ASU_06934 PE=4 SV=1	GO:0031390,GO:0007064	Ctf18 RFC-like complex;mitotic sister chromatid cohesion		0.0118112089807118	0.381760420273444
XLOC_004142	NA	NA	NA	NA	NA	0.0117948916490162	0.381760420273444
gene_GS_01082	transcript_GS_01082	Uncharacterized protein OS=Ascaris suum GN=ASU_11065 PE=4 SV=1				0.0120338617477753	0.381891521736629
gene_GS_02399	transcript_GS_02399	Actin-2 OS=Ascaris suum GN=ASU_01033 PE=3 SV=1	GO:0005856,GO:0005524	cytoskeleton;ATP binding		0.0120728766327312	0.381891521736629
gene_GS_09812	transcript_GS_09812	Protein NDNF OS=Xenopus laevis GN=ndnf PE=2 SV=1	GO:0044763,GO:0048731,GO:0050794,GO:0050896	single-organism cellular process;system development;regulation of cellular process;response to stimulus		0.0120863016590799	0.381891521736629
gene_GS_13210	transcript_GS_13210	Major facilitator superfamily domain-containing protein 8 OS=Ascaris suum GN=ASU_07980 PE=4 SV=1	GO:0016021,GO:0055085	integral component of membrane;transmembrane transport		0.0120485019876763	0.381891521736629
gene_GS_15789	transcript_GS_15789	Cyclin-dependent kinase 2 OS=Ascaris suum GN=ASU_08493 PE=3 SV=1	GO:0016301,GO:0009987	kinase activity;cellular process		0.0120921853783956	0.381891521736629
gene_GS_23283	transcript_GS_23283	Dr1-associated corepressor OS=Ascaris suum PE=2 SV=1	GO:0005634,GO:0046982	nucleus;protein heterodimerization activity		0.011919733187475	0.381891521736629
gene_GS_24104	transcript_GS_24104	NRDE-3 OS=Ascaris suum GN=NRDE-3 PE=2 SV=1	GO:0003676	nucleic acid binding		0.0120702978402796	0.381891521736629
gene_L4_03671	transcript_L4_03671	Uncharacterized protein OS=Ascaris lumbricoides PE=4 SV=1				0.0120327187787343	0.381891521736629
XLOC_000496	NA	NA	NA	NA	NA	0.01202400987732	0.381891521736629
XLOC_002526	TCONS_00004093	C-terminal-binding protein 2 OS=Ascaris suum GN=ASU_12625 PE=4 SV=1				0.0120190756078101	0.381891521736629
XLOC_003166	TCONS_00006746	Uncharacterized protein OS=Toxocara canis GN=Tcan_10023 PE=4 SV=1				0.0119135363632595	0.381891521736629
XLOC_012890	NA	NA	NA	NA	NA	0.0119678796441049	0.381891521736629
XLOC_016936	NA	NA	NA	NA	NA	0.0118471395303839	0.381891521736629
XLOC_019299	NA	NA	NA	NA	NA	0.0119504536694143	0.381891521736629
XLOC_024109	NA	NA	NA	NA	NA	0.011864379109628	0.381891521736629
gene_GS_22161	transcript_GS_22161	Bm10001 OS=Brugia malayi GN=Bm10001 PE=4 SV=1	GO:0016021	integral component of membrane		0.0121316405729745	0.3825535318484
gene_GS_16510	transcript_GS_16510	Major facilitator superfamily domain-containing protein 8 OS=Ascaris suum GN=ASU_01109 PE=4 SV=1	GO:0016021,GO:0055085	integral component of membrane;transmembrane transport		0.0121620453953889	0.382714082131614
gene_GS_19618	transcript_GS_19618	Uncharacterized protein OS=Ascaris suum GN=ASU_04899 PE=4 SV=1	GO:0016021	integral component of membrane	Glycosyltransferase family 92 [InterPro - Pfam]	0.0121737342184377	0.382714082131614
gene_GS_12262	transcript_GS_12262	Putative phosphorylase b kinase regulatory subunit beta OS=Ascaris suum GN=ASU_01207 PE=4 SV=1	GO:0005516,GO:0016301,GO:0005977,GO:0016310	calmodulin binding;kinase activity;glycogen metabolic process;phosphorylation		0.0122057524508237	0.383138384215082
gene_GS_22434	transcript_GS_22434	Amino acid permease OS=Ascaris suum GN=ASU_12618 PE=2 SV=1	GO:0016021	integral component of membrane		0.0122476742760232	0.383871803142146
gene_GS_12156	transcript_GS_12156	Uncharacterized protein OS=Steinernema glaseri PE=4 SV=1				0.0122989609941526	0.384314663330877
gene_GS_21280	transcript_GS_21280	Neprilysin-2 OS=Toxocara canis GN=nep-2 PE=4 SV=1	GO:0004222,GO:0006508,EC:3.4.24	metalloendopeptidase activity;proteolysis;NA		0.0122872559667387	0.384314663330877
gene_GS_15193	transcript_GS_15193	C6orf64-like protein OS=Ascaris suum GN=ASU_00597 PE=4 SV=1	GO:0016021	integral component of membrane		0.0123366992527734	0.384332772203118
gene_GS_23052	transcript_GS_23052	Tctex1 domain-containing protein 2 OS=Bos taurus GN=TCTEX1D2 PE=2 SV=2	GO:0005515	protein binding		0.0123333862330424	0.384332772203118
gene_GS_03854	transcript_GS_03854	Putative inorganic phosphate cotransporter OS=Toxocara canis GN=Picot PE=4 SV=1	GO:0016021,GO:0022857,GO:0006820,GO:0055085	integral component of membrane;transmembrane transporter activity;anion transport;transmembrane transport		0.0123800606953682	0.385103662472762
XLOC_020699	NA	NA	NA	NA	NA	0.0124561067442598	0.38688742359123
gene_GS_07714	transcript_GS_07714	Metalloendopeptidase OS=Ascaris suum GN=ASU_06007 PE=3 SV=1	GO:0016787	hydrolase activity		0.0125471805722315	0.387389518383851
gene_GS_16292	transcript_GS_16292	F-box domain [InterPro - ProSiteProfiles,SMART,SUPERFAMILY]	GO:0005515	protein binding		0.0125467262910163	0.387389518383851
gene_GS_21018	transcript_GS_21018	Glutamine-dependent NAD(+) synthetase OS=Ascaris suum PE=2 SV=1	GO:0005737,GO:0016020,GO:0003952,GO:0004359,GO:0005524,GO:0009435,EC:3.5.1.2,EC:6.3.5.1	cytoplasm;membrane;NAD+ synthase (glutamine-hydrolyzing) activity;glutaminase activity;ATP binding;NAD biosynthetic process;NA;NA		0.0125340784382501	0.387389518383851
XLOC_021821	TCONS_00084620	Uncharacterized protein OS=Toxocara canis PE=4 SV=1				0.0124931798204958	0.387389518383851
XLOC_019423	NA	NA	NA	NA	NA	0.0125955359568484	0.388302916249429
XLOC_008170	NA	NA	NA	NA	NA	0.0126359595046089	0.38896943201241
gene_GS_01064	transcript_GS_01064	Tyrosine-protein kinase OS=Ascaris suum GN=ASU_12748 PE=2 SV=1	GO:0004715,GO:0005524,GO:0018108,EC:2.7.10.2	non-membrane spanning protein tyrosine kinase activity;ATP binding;peptidyl-tyrosine phosphorylation;NA		0.0127311157945129	0.38900422647754
gene_GS_04796	transcript_GS_04796	Metalloproteinase inhibitor OS=Ascaris suum GN=ASU_04492 PE=4 SV=1	GO:0005576,GO:0008191,GO:0010951	extracellular region;metalloendopeptidase inhibitor activity;negative regulation of endopeptidase activity		0.0127190070476295	0.38900422647754
gene_GS_12144	transcript_GS_12144	Uncharacterized protein OS=Ascaris suum GN=ASU_11163 PE=4 SV=1				0.0127147939495913	0.38900422647754
gene_GS_20427	transcript_GS_20427	Multidrug resistance protein pgp-1 OS=Ascaris suum GN=ASU_04530 PE=4 SV=1	GO:0016021,GO:0005524,GO:0042626,GO:0055085	integral component of membrane;ATP binding;ATPase activity, coupled to transmembrane movement of substances;transmembrane transport		0.0127093634585845	0.38900422647754
XLOC_016926	NA	NA	NA	NA	NA	0.0126661851828343	0.38900422647754
gene_GS_03767	transcript_GS_03767	Tristetraprolin OS=Ascaris suum PE=2 SV=1	GO:0046872	metal ion binding		0.0128489275233352	0.389863052572247
gene_GS_04998	transcript_GS_04998	Spindle-defective protein 2 OS=Ascaris suum GN=ASU_03637 PE=4 SV=1				0.0128662245402585	0.389863052572247
gene_Liv_04881	NA	NA	NA	NA	NA	0.0128358353700241	0.389863052572247
XLOC_000872	NA	NA	NA	NA	NA	0.0128738155252173	0.389863052572247
XLOC_001463	NA	NA	NA	NA	NA	0.0128281870994183	0.389863052572247
XLOC_010868	NA	NA	NA	NA	NA	0.0127950251558883	0.389863052572247
XLOC_024388	NA	NA	NA	NA	NA	0.0128911499545304	0.389863052572247
gene_GS_01312	transcript_GS_01312	Sperm-specific class p protein 16 OS=Ascaris suum GN=ASU_13787 PE=2 SV=1				0.0129849525133161	0.390416755364036
gene_GS_14502	transcript_GS_14502	Cecropin-P2 OS=Ascaris suum GN=ASU_04352 PE=2 SV=1	GO:0005576	extracellular region		0.0129768444816694	0.390416755364036
gene_GS_18022	transcript_GS_18022	MIF-like protein mif-2 OS=Caenorhabditis elegans GN=mif-2 PE=3 SV=1	GO:0031982,GO:0044421,GO:0005102,GO:0016853,GO:0001934,GO:0009987,GO:0044699,GO:0048523,GO:0048584,GO:0050896,GO:1902531	vesicle;extracellular region part;receptor binding;isomerase activity;positive regulation of protein phosphorylation;cellular process;single-organism process;negative regulation of cellular process;positive regulation of response to stimulus;response to stimulus;regulation of intracellular signal transduction		0.0129498472236047	0.390416755364036
XLOC_014833	NA	NA	NA	NA	NA	0.0129295810106697	0.390416755364036
XLOC_011881	NA	NA	NA	NA	NA	0.0130080273026806	0.390542892283384
gene_GS_12750	transcript_GS_12750	Asparagine synthetase OS=Ascaris suum GN=ASU_11649 PE=4 SV=1	GO:0004066,GO:0006529,EC:6.3.5.4	asparagine synthase (glutamine-hydrolyzing) activity;asparagine biosynthetic process;NA		0.0131171032722756	0.393246954043904
gene_GS_13556	transcript_GS_13556	Choline o-acetyltransferase OS=Ascaris suum GN=ASU_09871 PE=4 SV=1	GO:0016746	transferase activity, transferring acyl groups		0.0131491660763237	0.393637698198022
gene_GS_15230	transcript_GS_15230	Uncharacterized protein OS=Ascaris suum GN=ASU_05754 PE=4 SV=1				0.0132368080615708	0.395244743473072
gene_GS_22691	transcript_GS_22691	Alpha--mannosylglycoprotein 6-beta-n-acetylglucosaminyltransferase OS=Ascaris suum GN=ASU_00866 PE=4 SV=1	GO:0003824,GO:0008152,GO:0044699	catalytic activity;metabolic process;single-organism process		0.0132410619369061	0.395244743473072
gene_GS_12605	transcript_GS_12605	Uncharacterized protein OS=Ascaris suum GN=ASU_01862 PE=4 SV=1				0.0133885226214766	0.398496372586857
XLOC_022949	NA	NA	NA	NA	NA	0.0133802343924203	0.398496372586857
gene_GS_21358	transcript_GS_21358	Uncharacterized protein OS=Ascaris suum GN=ASU_10773 PE=4 SV=1				0.013419442191836	0.398842789052184
XLOC_010045	NA	NA	NA	NA	NA	0.0134769699720145	0.399977906515195
XLOC_020879	NA	NA	NA	NA	NA	0.0135066481596566	0.400284418095496
gene_GS_06571	transcript_GS_06571	Histone-lysine n-methyltransferase setmar-like protein OS=Ascaris suum GN=ASU_09808 PE=4 SV=1	GO:0008168,GO:0032259	methyltransferase activity;methylation		0.013531999446798	0.400462003657315
XLOC_010950	NA	NA	NA	NA	NA	0.0136223574535024	0.401985857750571
XLOC_022912	NA	NA	NA	NA	NA	0.01361352992214	0.401985857750571
gene_GS_16730	transcript_GS_16730	Uncharacterized protein OS=Ascaris suum GN=ASU_05683 PE=4 SV=1	GO:0016021	integral component of membrane		0.0136456826675063	0.402100557920278
gene_GS_09290	transcript_GS_09290	Ankyrin repeat and LEM domain-containing protein 2 homolog OS=Caenorhabditis elegans GN=lem-4 PE=1 SV=1	GO:0005783,GO:0044425,GO:0007049,GO:0019220	endoplasmic reticulum;membrane part;cell cycle;regulation of phosphate metabolic process		0.0137671080935901	0.403380167172812
gene_GS_17373	transcript_GS_17373	DNA excision repair protein ERCC-8 OS=Bos taurus GN=ERCC8 PE=2 SV=1	GO:0035097,GO:0043234,GO:0005515,GO:0016740,GO:0006281,GO:0007275,GO:0016567,GO:0016573,GO:0019219,GO:0042254,GO:0048522,GO:0048583,GO:0060255	histone methyltransferase complex;protein complex;protein binding;transferase activity;DNA repair;multicellular organism development;protein ubiquitination;histone acetylation;regulation of nucleobase-containing compound metabolic process;ribosome biogenesis;positive regulation of cellular process;regulation of response to stimulus;regulation of macromolecule metabolic process		0.0137535187482303	0.403380167172812
gene_GS_23292	transcript_GS_23292	Contactin-associated protein OS=Ascaris suum PE=2 SV=1	GO:0016021	integral component of membrane		0.013748185892092	0.403380167172812
XLOC_008905	NA	NA	NA	NA	NA	0.0137554257409858	0.403380167172812
XLOC_014923	TCONS_00054801	Uncharacterized protein OS=Ascaris lumbricoides PE=4 SV=1				0.0139250455383177	0.407430681761868
gene_GS_01479	transcript_GS_01479	Ras-like GTP-binding protein rhoA OS=Ascaris suum GN=ASU_06096 PE=2 SV=1	GO:0005622,GO:0005525,GO:0006810,GO:0007264	intracellular;GTP binding;transport;small GTPase mediated signal transduction		0.0139823275845586	0.408143766327689
XLOC_008904	NA	NA	NA	NA	NA	0.0140086084353021	0.408143766327689
XLOC_009373	NA	NA	NA	NA	NA	0.0139970080781871	0.408143766327689
gene_GS_22753	transcript_GS_22753	Transcription factor Dp-1 OS=Ascaris suum PE=2 SV=1	GO:0005634,GO:0005667,GO:0003677,GO:0003700,GO:0006351,GO:0006355,GO:0007049	nucleus;transcription factor complex;DNA binding;transcription factor activity, sequence-specific DNA binding;transcription, DNA-templated;regulation of transcription, DNA-templated;cell cycle		0.0140584610760752	0.409020148832196
XLOC_000666	NA	NA	NA	NA	NA	0.0141028625432928	0.409161030253233
XLOC_011081	NA	NA	NA	NA	NA	0.0140908212644938	0.409161030253233
gene_GS_02906	transcript_GS_02906	Uncharacterized protein OS=Ascaris lumbricoides PE=4 SV=1	GO:0016020	membrane		0.0141863367760743	0.409619440909858
gene_GS_11193	transcript_GS_11193	Uncharacterized protein OS=Ascaris lumbricoides PE=4 SV=1	GO:0016021	integral component of membrane		0.0141832379541303	0.409619440909858
gene_GS_11748	transcript_GS_11748	Uncharacterized protein OS=Ascaris suum GN=ASU_09443 PE=4 SV=1			Pepsin inhibitor-3-like repeated domain [InterPro - Pfam]	0.0141751914170253	0.409619440909858
gene_GS_16366	transcript_GS_16366	Serine/threonine-protein phosphatase OS=Ascaris suum GN=ASU_13885 PE=3 SV=1	GO:0004721,GO:0006470,EC:3.1.3.16	phosphoprotein phosphatase activity;protein dephosphorylation;NA		0.0141978700151005	0.409619440909858
XLOC_013433	NA	NA	NA	NA	NA	0.0142403105092813	0.410271675759042
gene_GS_22404	transcript_GS_22404	Uncharacterized protein OS=Ascaris lumbricoides PE=4 SV=1				0.0142978144675699	0.411015232754967
XLOC_005303	NA	NA	NA	NA	NA	0.0143058574680255	0.411015232754967
gene_GS_01610	transcript_GS_01610	Heparan sulfate 2-o-sulfotransferase hst-2 OS=Ascaris suum GN=ASU_01775 PE=4 SV=1	GO:0016021,GO:0008146	integral component of membrane;sulfotransferase activity		0.0144122442549813	0.411549054741797
gene_GS_11955	transcript_GS_11955	3-oxoacyl OS=Ascaris suum GN=ASU_06767 PE=3 SV=1	GO:0004312,GO:0008152,EC:2.3.1.85	fatty acid synthase activity;metabolic process;NA		0.014387630732515	0.411549054741797
gene_GS_19765	transcript_GS_19765	Uncharacterized protein OS=Ascaris suum GN=ASU_05789 PE=4 SV=1				0.0143992240506524	0.411549054741797
XLOC_018265	NA	NA	NA	NA	NA	0.014423913017877	0.411549054741797
XLOC_023578	TCONS_00091851	Major sperm protein OS=Toxocara canis GN=ssp-34 PE=4 SV=1	GO:0005856,GO:0016020	cytoskeleton;membrane		0.0144090748424581	0.411549054741797
gene_GS_06051	transcript_GS_06051	Cbr-ccpp-1 protein OS=Ascaris suum GN=ASU_12359 PE=4 SV=1				0.0144875646737373	0.412795816585304
XLOC_008733	NA	NA	NA	NA	NA	0.0145414379968246	0.413760916646925
XLOC_004301	TCONS_00011603	Uncharacterized protein OS=Wuchereria bancrofti PE=4 SV=1				0.0146025757128831	0.414360605208092
XLOC_014384	NA	NA	NA	NA	NA	0.0146000167050002	0.414360605208092
gene_GS_23890	transcript_GS_23890	F-box domain [InterPro - Pfam,ProSiteProfiles,SMART,SUPERFAMILY]	GO:0005515	protein binding		0.0146865950630655	0.416173843115853
XLOC_007303	NA	NA	NA	NA	NA	0.0147301840144547	0.416838011659384
gene_GS_00558	transcript_GS_00558	MSP-domain protein 3 OS=Ascaris suum GN=MDP3 PE=2 SV=1	GO:0005856	cytoskeleton		0.0148959731057728	0.417531300360456
gene_GS_06348	transcript_GS_06348	Protein CBG04268 OS=Caenorhabditis briggsae GN=CBG04268 PE=4 SV=2	GO:0006952	defense response		0.0148298409402754	0.417531300360456
gene_GS_09759	transcript_GS_09759	Cytochrome P450 4V2 OS=Toxocara canis GN=CYP4V2 PE=3 SV=1	GO:0016021,GO:0004497,GO:0005506,GO:0016705,GO:0020037,GO:0055114	integral component of membrane;monooxygenase activity;iron ion binding;oxidoreductase activity, acting on paired donors, with incorporation or reduction of molecular oxygen;heme binding;oxidation-reduction process		0.0148928057944831	0.417531300360456
gene_GS_10190	transcript_GS_10190	Atp-binding cassette sub-family a member 3 OS=Ascaris suum GN=ASU_06731 PE=4 SV=1	GO:0016021,GO:0005215,GO:0005524,GO:0016887,GO:0006810,EC:3.6.1.3	integral component of membrane;transporter activity;ATP binding;ATPase activity;transport;NA		0.0148001290732325	0.417531300360456
gene_GS_15614	transcript_GS_15614	Uncharacterized protein OS=Toxocara canis GN=Tcan_05160 PE=4 SV=1				0.0148538893536472	0.417531300360456
gene_GS_20828	transcript_GS_20828	Uncharacterized protein OS=Ascaris lumbricoides PE=4 SV=1				0.014873359687212	0.417531300360456
gene_GS_23400	transcript_GS_23400	Tubulin polyglutamylase ttll5 OS=Ascaris suum GN=ASU_08987 PE=4 SV=1	GO:0006464	cellular protein modification process		0.0147904027869226	0.417531300360456
gene_GS_00691	transcript_GS_00691	Inositol-trisphosphate receptor type 1 OS=Ascaris suum GN=ASU_10556 PE=4 SV=1	GO:0005783,GO:0016021,GO:0005220,GO:0048016,GO:0070588	endoplasmic reticulum;integral component of membrane;inositol 1,4,5-trisphosphate-sensitive calcium-release channel activity;inositol phosphate-mediated signaling;calcium ion transmembrane transport		0.0149516761908124	0.418068308403986
gene_GS_05904	transcript_GS_05904	Uncharacterized protein OS=Ascaris suum GN=ASU_03960 PE=4 SV=1	GO:0016021	integral component of membrane		0.0149555519780987	0.418068308403986
gene_GS_15562	transcript_GS_15562	Glucose-6-phosphate translocase OS=Ascaris suum GN=ASU_11714 PE=4 SV=1	GO:0016021,GO:0005215,GO:0055085	integral component of membrane;transporter activity;transmembrane transport		0.0150537420481744	0.419678851763525
gene_GS_20312	transcript_GS_20312	Beta-glucuronidase OS=Ascaris suum GN=ASU_04586 PE=4 SV=1	GO:0004553,GO:0005975	hydrolase activity, hydrolyzing O-glycosyl compounds;carbohydrate metabolic process		0.0150432569039317	0.419678851763525
gene_GS_04234	transcript_GS_04234	Putative g-protein coupled receptor OS=Ascaris suum GN=ASU_07613 PE=4 SV=1				0.0151367555712899	0.421425202890582
gene_GS_02609	transcript_GS_02609	Uncharacterized protein OS=Ascaris suum GN=ASU_11230 PE=3 SV=1	GO:0016020	membrane		0.015164782269111	0.421638018842514
gene_GS_15305	transcript_GS_15305	Uncharacterized protein OS=Ascaris suum GN=ASU_01340 PE=4 SV=1				0.0151902713269761	0.42177980224138
gene_GS_19365	transcript_GS_19365	RAE1_CAEE export factor rae-1 OS=Caenorhabditis elegans GN=rae-1 PE=1 SV=1	GO:0000775,GO:0005643,GO:0005730,GO:0005737,GO:0003723,GO:0005515,GO:0006406,GO:0006409,GO:0007077,GO:0010827,GO:0016925,GO:0019083,GO:0031047,GO:0048523,GO:0051276,GO:0051726,GO:0075733,GO:0098813,GO:1900034	chromosome, centromeric region;nuclear pore;nucleolus;cytoplasm;RNA binding;protein binding;mRNA export from nucleus;tRNA export from nucleus;mitotic nuclear envelope disassembly;regulation of glucose transport;protein sumoylation;viral transcription;gene silencing by RNA;negative regulation of cellular process;chromosome organization;regulation of cell cycle;intracellular transport of virus;nucl…		0.0152384826403416	0.422551276002823
gene_GS_05934	transcript_GS_05934	Phosphate transporter OS=Toxocara canis GN=Slc20a1 PE=3 SV=1	GO:0005887,GO:0005315,GO:0015319,GO:0006817,GO:0098660	integral component of plasma membrane;inorganic phosphate transmembrane transporter activity;sodium:inorganic phosphate symporter activity;phosphate ion transport;inorganic ion transmembrane transport		0.0152828035389929	0.423212950478723
gene_GS_20778	transcript_GS_20778	Beta-lactamase domain-containing protein 2 OS=Caenorhabditis elegans GN=lact-2 PE=4 SV=1	GO:0016787	hydrolase activity		0.0153357112493363	0.424110324737661
gene_GS_16466	transcript_GS_16466	Uncharacterized protein OS=Toxocara canis GN=Tcan_17767 PE=4 SV=1				0.0153942671953683	0.425161296666741
gene_GS_06233	transcript_GS_06233	Nose resistant to fluoxetine protein 6 OS=Ascaris suum GN=ASU_04232 PE=4 SV=1	GO:0016021,GO:0016747	integral component of membrane;transferase activity, transferring acyl groups other than amino-acyl groups		0.0154387812656758	0.425255165461744
XLOC_018371	NA	NA	NA	NA	NA	0.0154227482051493	0.425255165461744
gene_GS_13334	transcript_GS_13334	Uncharacterized protein OS=Ascaris lumbricoides PE=4 SV=1				0.0154912013873786	0.426131638163982
XLOC_010515	NA	NA	NA	NA	NA	0.0155269936149156	0.426548990595144
XLOC_022356	NA	NA	NA	NA	NA	0.0155572719142878	0.426813961298351
gene_GS_03218	transcript_GS_03218	Cre-npax-3 protein OS=Ascaris suum GN=ASU_01558 PE=4 SV=1	GO:0005634,GO:0003677,GO:0006351,GO:0006355,GO:0007275	nucleus;DNA binding;transcription, DNA-templated;regulation of transcription, DNA-templated;multicellular organism development		0.0157018889331217	0.42794370812985
gene_GS_08269	transcript_GS_08269	Uncharacterized protein OS=Ascaris suum GN=ASU_10040 PE=4 SV=1			Immunoglobulin-like fold [InterPro - Gene3D]	0.0156599141876804	0.42794370812985
gene_GS_19961	transcript_GS_19961	Protein-cysteine n-palmitoyltransferase hhat OS=Ascaris suum GN=ASU_03172 PE=3 SV=1	GO:0016021,GO:0016740	integral component of membrane;transferase activity		0.0156459463322201	0.42794370812985
gene_GS_23655	transcript_GS_23655	Bromodomain-containing protein 7 OS=Ascaris suum GN=ASU_10682 PE=2 SV=1	GO:0005488	binding		0.0156717409750489	0.42794370812985
XLOC_014418	NA	NA	NA	NA	NA	0.0156898039756359	0.42794370812985
gene_GS_00429	transcript_GS_00429	Translocon-associated protein subunit delta OS=Ascaris suum GN=ASU_04263 PE=4 SV=1				0.015753316157534	0.428216948797305
XLOC_012166	NA	NA	NA	NA	NA	0.0157485921676718	0.428216948797305
XLOC_018153	NA	NA	NA	NA	NA	0.0158078591016931	0.429135660600556
XLOC_018972	NA	NA	NA	NA	NA	0.0158891514442956	0.430777177951114
gene_GS_10759	transcript_GS_10759	Tetratricopeptide-like helical domain [InterPro - Gene3D]	GO:0005515	protein binding		0.0159324743261771	0.431278464831431
gene_GS_11334	transcript_GS_11334	Atp-binding cassette sub-family d member 3 OS=Ascaris suum GN=ASU_14868 PE=4 SV=1	GO:0005777,GO:0016021,GO:0005524,GO:0042626,GO:0042803,GO:0015910,GO:0055085	peroxisome;integral component of membrane;ATP binding;ATPase activity, coupled to transmembrane movement of substances;protein homodimerization activity;peroxisomal long-chain fatty acid import;transmembrane transport		0.0159493389536906	0.431278464831431
XLOC_005777	NA	NA	NA	NA	NA	0.0159935890380886	0.431910421464622
gene_GS_07053	transcript_GS_07053	Uncharacterized protein OS=Ascaris suum GN=ASU_00584 PE=4 SV=1				0.0160780783983428	0.433203291277619
gene_GS_15623	transcript_GS_15623	Uncharacterized protein OS=Ascaris lumbricoides PE=4 SV=1	GO:0004222,GO:0008270,GO:0006508,EC:3.4.24	metalloendopeptidase activity;zinc ion binding;proteolysis;NA	Domain of unknown function DB [InterPro - Pfam]	0.0160833475636281	0.433203291277619
XLOC_006536	NA	NA	NA	NA	NA	0.0161133594681708	0.433447274328454
XLOC_002035	TCONS_00002101	Uncharacterized protein OS=Ascaris lumbricoides PE=4 SV=1				0.0161384429341806	0.433558221475922
XLOC_010684	NA	NA	NA	NA	NA	0.0162162923162962	0.434521014060754
XLOC_012464	NA	NA	NA	NA	NA	0.0162126327918773	0.434521014060754
gene_GS_17939	transcript_GS_17939	Uncharacterized protein OS=Ascaris lumbricoides PE=4 SV=2	GO:0016020	membrane		0.0162604697065791	0.435141107827031
gene_GS_14402	transcript_GS_14402	Rho gtpase-activating protein 39 OS=Ascaris suum GN=ASU_05089 PE=4 SV=1	GO:0005856,GO:0007165	cytoskeleton;signal transduction		0.0162849198244269	0.435232366263687
gene_GS_16342	transcript_GS_16342	Cre-glb-10 protein OS=Ascaris suum GN=ASU_06696 PE=3 SV=1	GO:0005344,GO:0019825,GO:0020037,GO:0015671	oxygen transporter activity;oxygen binding;heme binding;oxygen transport		0.0164567115002548	0.43826985093269
gene_GS_22378	NA	NA	NA	NA	NA	0.016483319347657	0.43826985093269
XLOC_020695	NA	NA	NA	NA	NA	0.0164794682452849	0.43826985093269
XLOC_021343	NA	NA	NA	NA	NA	0.016426724130391	0.43826985093269
gene_GS_02172	transcript_GS_02172	Cap-specific mRNA (nucleoside-2'-O-)-methyltransferase 1A OS=Caenorhabditis briggsae GN=CBG20906 PE=3 SV=2	GO:0016071	mRNA metabolic process		0.0165163421667095	0.438584151553983
gene_GS_09481	transcript_GS_09481	Nuclear hormone receptor family member nhr-10 OS=Ascaris suum GN=ASU_12501 PE=3 SV=1	GO:0005634,GO:0003700,GO:0003707,GO:0008270,GO:0043565,GO:0006351,GO:0006355,GO:0043401	nucleus;transcription factor activity, sequence-specific DNA binding;steroid hormone receptor activity;zinc ion binding;sequence-specific DNA binding;transcription, DNA-templated;regulation of transcription, DNA-templated;steroid hormone mediated signaling pathway		0.0165679274208778	0.439371077355063
XLOC_016096	NA	NA	NA	NA	NA	0.0165884565123419	0.439371077355063
gene_GS_11173	transcript_GS_11173	Cre-nsy-4 protein OS=Ascaris suum GN=ASU_08786 PE=4 SV=1	GO:0016021	integral component of membrane		0.0166767977694272	0.441146085240884
gene_GS_00475	transcript_GS_00475	G1 s-specific cyclin-e OS=Ascaris suum GN=ASU_07381 PE=3 SV=1	GO:0005634	nucleus		0.016850292866983	0.442399919798126
gene_GS_00571	NA	NA	NA	NA	NA	0.0169237471857483	0.442399919798126
gene_GS_01226	transcript_GS_01226	Tubulin polyglutamylase TTLL4 OS=Ascaris suum PE=2 SV=1	GO:0018095	protein polyglutamylation		0.0170884712119452	0.442399919798126
gene_GS_02789	transcript_GS_02789	Transthyretin-like protein 5 OS=Ascaris suum GN=ASU_02785 PE=4 SV=1	GO:0005615	extracellular space		0.0169296420829012	0.442399919798126
gene_GS_04889	transcript_GS_04889	Nuclear anchorage protein 1 (Fragment) OS=Ascaris suum PE=2 SV=1	GO:0016021,GO:0003779	integral component of membrane;actin binding		0.0169289905339776	0.442399919798126
gene_GS_13626	transcript_GS_13626	Signal transducing adapter molecule 1 OS=Ascaris suum GN=ASU_00293 PE=2 SV=1	GO:0005622,GO:0016301,GO:0043167,GO:0006886,GO:0009987	intracellular;kinase activity;ion binding;intracellular protein transport;cellular process		0.0167961597858627	0.442399919798126
gene_GS_14597	transcript_GS_14597	Major allergen Ani s 1 OS=Ascaris suum PE=2 SV=1	GO:0016021,GO:0004867,GO:0010951	integral component of membrane;serine-type endopeptidase inhibitor activity;negative regulation of endopeptidase activity		0.0169500855045467	0.442399919798126
gene_GS_15434	transcript_GS_15434	Host cell factor 1 OS=Mesocricetus auratus GN=HCFC1 PE=1 SV=1	GO:0005671,GO:0005739,GO:0005886,GO:0030424,GO:0030425,GO:0043025,GO:0048188,GO:0070461,GO:0070688,GO:0071339,GO:0001205,GO:0003682,GO:0003713,GO:0042802,GO:0043995,GO:0043996,GO:0046972,GO:0000122,GO:0006366,GO:0007005,GO:0007049,GO:0019046,GO:0043254,GO:0043981,GO:0043982,GO:0043984,GO:0045931,GO:0045944,GO:0050821,GO:0071407	Ada2/Gcn5/Ada3 transcription activator complex;mitochondrion;plasma membrane;axon;dendrite;neuronal cell body;Set1C/COMPASS complex;SAGA-type complex;MLL5-L complex;MLL1 complex;transcriptional activator activity, RNA polymerase II distal enhancer sequence-specific binding;chromatin binding;transcription coactivator activity;identical protein binding;histone acetyltransferase activity (H4-K5 spec…		0.0168792424415252	0.442399919798126
gene_GS_15692	transcript_GS_15692	Frizzled-5 OS=Ascaris suum GN=ASU_00135 PE=3 SV=1	GO:0016021,GO:0042813,GO:0007275,GO:0016055	integral component of membrane;Wnt-activated receptor activity;multicellular organism development;Wnt signaling pathway		0.0170923883460591	0.442399919798126
gene_GS_17336	transcript_GS_17336	Homeobox protein ceh-30 OS=Ascaris suum GN=ASU_03570 PE=2 SV=1	GO:0005634,GO:0043565,GO:0006355	nucleus;sequence-specific DNA binding;regulation of transcription, DNA-templated		0.0169437776442453	0.442399919798126
gene_GS_19319	transcript_GS_19319	Zinc finger domain containing protein OS=Haemonchus contortus GN=HCOI_00561400 PE=4 SV=1	GO:0046872	metal ion binding		0.0170358464941579	0.442399919798126
gene_GS_23303	transcript_GS_23303	Uncharacterized protein OS=Toxocara canis GN=Tcan_04843 PE=4 SV=1				0.0170259120979453	0.442399919798126
XLOC_001287	NA	NA	NA	NA	NA	0.0170217331758956	0.442399919798126
XLOC_006996	NA	NA	NA	NA	NA	0.0168406224098226	0.442399919798126
XLOC_009825	NA	NA	NA	NA	NA	0.0171091528491976	0.442399919798126
XLOC_015215	NA	NA	NA	NA	NA	0.0170123142463929	0.442399919798126
XLOC_016955	NA	NA	NA	NA	NA	0.0170253378039855	0.442399919798126
XLOC_021740	TCONS_00084268	Uncharacterized protein OS=Ascaris lumbricoides PE=4 SV=1				0.0170923335296249	0.442399919798126
gene_GS_19138	transcript_GS_19138	Nanos-like protein 2 OS=Ascaris suum GN=ASU_11037 PE=3 SV=1	GO:0003723,GO:0008270	RNA binding;zinc ion binding		0.0171692162334621	0.442845894021692
gene_GS_24148	transcript_GS_24148	Histone-lysine N-methyltransferase MLL5 OS=Ascaris suum PE=2 SV=1	GO:0008168,GO:0008270,GO:0032259	methyltransferase activity;zinc ion binding;methylation		0.0171615957075207	0.442845894021692
gene_GS_07699	transcript_GS_07699	Organic solute transporter alpha-like protein OS=Ascaris suum GN=ASU_11655 PE=4 SV=1	GO:0016021	integral component of membrane		0.0172123582914467	0.443017669611786
XLOC_007343	NA	NA	NA	NA	NA	0.017218708612969	0.443017669611786
XLOC_010686	NA	NA	NA	NA	NA	0.017248819370732	0.44324109006579
XLOC_014328	NA	NA	NA	NA	NA	0.0172884881564277	0.443709263032089
gene_GS_18489	NA	NA	NA	NA	NA	0.0173667060670282	0.445164413509969
gene_GS_07132	transcript_GS_07132	Cre-grl-3 protein OS=Ascaris suum GN=ASU_14500 PE=4 SV=1				0.0174264378077912	0.445591214452371
gene_GS_19026	transcript_GS_19026	Phosphoserine phosphatase OS=Ascaris suum GN=ASU_10888 PE=4 SV=1	GO:0004647,GO:0006564,GO:0016311,EC:3.1.3.3	phosphoserine phosphatase activity;L-serine biosynthetic process;dephosphorylation;NA		0.0174188953673809	0.445591214452371
XLOC_008072	NA	NA	NA	NA	NA	0.0174781711057166	0.446362280855376
gene_GS_17802	transcript_GS_17802	Solute carrier family 23 member 2 OS=Ascaris suum GN=ASU_00515 PE=4 SV=1	GO:0016021,GO:0005215,GO:0055085	integral component of membrane;transporter activity;transmembrane transport		0.0175111119331968	0.446652110296065
gene_GS_13759	transcript_GS_13759	Serine/threonine-protein phosphatase 2A 55 kDa regulatory subunit B OS=Ascaris suum GN=ASU_04690 PE=2 SV=1	GO:0000159	protein phosphatase type 2A complex		0.0175388136803044	0.446690682570901
gene_GS_17830	transcript_GS_17830	Uncharacterized protein OS=Ascaris suum GN=ASU_01040 PE=4 SV=1				0.0175993842683982	0.446690682570901
gene_GS_21944	transcript_GS_21944	Uncharacterized protein OS=Ascaris suum GN=ASU_04910 PE=4 SV=1				0.0176899913357383	0.446690682570901
XLOC_001376	NA	NA	NA	NA	NA	0.0176902231876901	0.446690682570901
XLOC_003938	NA	NA	NA	NA	NA	0.0175905309662212	0.446690682570901
XLOC_007678	NA	NA	NA	NA	NA	0.0176487108580198	0.446690682570901
XLOC_015943	NA	NA	NA	NA	NA	0.0176371875230647	0.446690682570901
XLOC_017226	NA	NA	NA	NA	NA	0.0177069689504079	0.446690682570901
XLOC_024496	NA	NA	NA	NA	NA	0.0176639832384747	0.446690682570901
gene_GS_04641	transcript_GS_04641	Serine protease (Fragment) OS=Ascaris suum PE=2 SV=1	GO:0008236,GO:0008238,GO:0006508	serine-type peptidase activity;exopeptidase activity;proteolysis		0.0178291909558157	0.448105832566975
gene_GS_06802	transcript_GS_06802	Hemicentin-1 OS=Ascaris suum GN=ASU_09280 PE=4 SV=1	GO:0016787	hydrolase activity		0.0179444733962575	0.448105832566975
gene_GS_07977	transcript_GS_07977	Protein FAM65C OS=Danio rerio GN=fam65c PE=2 SV=1	GO:0005737,GO:0005886,GO:0042995,GO:0043227,GO:0005488,GO:0032501,GO:0044767	cytoplasm;plasma membrane;cell projection;membrane-bounded organelle;binding;multicellular organismal process;single-organism developmental process		0.0180933861251753	0.448105832566975
gene_GS_08782	transcript_GS_08782	Atp-binding cassette sub-family b member 9 OS=Ascaris suum GN=ASU_10684 PE=4 SV=1	GO:0016021,GO:0005524,GO:0015197,GO:0042626,GO:0015833,GO:0055085	integral component of membrane;ATP binding;peptide transporter activity;ATPase activity, coupled to transmembrane movement of substances;peptide transport;transmembrane transport		0.0181313246571864	0.448105832566975
gene_GS_14334	transcript_GS_14334	Endoplasmic oxidoreductin-1 OS=Ascaris suum GN=ASU_11248 PE=4 SV=1	GO:0005783,GO:0003756,GO:0016671,GO:0055114,EC:5.3.4.1	endoplasmic reticulum;protein disulfide isomerase activity;oxidoreductase activity, acting on a sulfur group of donors, disulfide as acceptor;oxidation-reduction process;NA		0.017827994395996	0.448105832566975
gene_GS_23270	transcript_GS_23270	Histone h1-delta OS=Ascaris suum GN=ASU_09579 PE=3 SV=1	GO:0005694	chromosome		0.01800080081741	0.448105832566975
gene_GS_23711	transcript_GS_23711	Methuselah-like protein mth-2 OS=Ascaris suum GN=ASU_04319 PE=4 SV=1	GO:0016021	integral component of membrane		0.0180846893516727	0.448105832566975
gene_GS_24295	transcript_GS_24295	Putative atp-dependent rna helicase ddx58 OS=Ascaris suum GN=ASU_10316 PE=4 SV=1	GO:0003676,GO:0004386,GO:0005524	nucleic acid binding;helicase activity;ATP binding		0.0180788232190596	0.448105832566975
gene_L3E_01171	transcript_L3E_01171	Uncharacterized protein OS=Ascaris lumbricoides PE=4 SV=1				0.0181107091903874	0.448105832566975
XLOC_001988	NA	NA	NA	NA	NA	0.0181225779539207	0.448105832566975
XLOC_003546	NA	NA	NA	NA	NA	0.0180248287423345	0.448105832566975
XLOC_004278	NA	NA	NA	NA	NA	0.0178306964786726	0.448105832566975
XLOC_007999	NA	NA	NA	NA	NA	0.0180631681422788	0.448105832566975
XLOC_009979	TCONS_00034634	Gag protein OS=Ascaris lumbricoides PE=4 SV=1	GO:0003676,GO:0008270	nucleic acid binding;zinc ion binding		0.0180471591037892	0.448105832566975
XLOC_010763	NA	NA	NA	NA	NA	0.0179929575855637	0.448105832566975
XLOC_017311	NA	NA	NA	NA	NA	0.0179899051978934	0.448105832566975
XLOC_020627	NA	NA	NA	NA	NA	0.0179535636503198	0.448105832566975
gene_GS_09177	transcript_GS_09177	Uncharacterized protein OS=Ascaris suum GN=ASU_13255 PE=4 SV=1				0.0181961430085575	0.448584421876441
gene_GS_12954	transcript_GS_12954	Tau-tubulin kinase 1 OS=Ascaris suum GN=ASU_01017 PE=4 SV=1	GO:0004672,GO:0005524,GO:0006468	protein kinase activity;ATP binding;protein phosphorylation		0.0182237659693697	0.448584421876441
gene_GS_13089	transcript_GS_13089	Mitogen-activated protein kinase OS=Ascaris suum GN=ASU_02368 PE=2 SV=1	GO:0005622,GO:0004707,GO:0005524,GO:0000165,EC:2.7.11.24	intracellular;MAP kinase activity;ATP binding;MAPK cascade;NA		0.0182374310547272	0.448584421876441
gene_GS_17705	transcript_GS_17705	Serpentine receptor class alpha/beta-14 (Fragment) OS=Toxocara canis GN=srab-14 PE=4 SV=1	GO:0016021	integral component of membrane		0.0181996618086636	0.448584421876441
XLOC_006382	NA	NA	NA	NA	NA	0.0182920857350345	0.449394400849079
gene_GS_14314	transcript_GS_14314	GILT-like protein C02D5.2 OS=Caenorhabditis elegans GN=C02D5.2 PE=3 SV=1	GO:0044464	cell part		0.0184067282314766	0.451591919903476
XLOC_012819	NA	NA	NA	NA	NA	0.018425194837017	0.451591919903476
XLOC_010841	NA	NA	NA	NA	NA	0.0184487541712092	0.451634235249271
XLOC_024625	NA	NA	NA	NA	NA	0.0186412584542299	0.455807414165721
gene_GS_09124	transcript_GS_09124	Bm5973 OS=Brugia malayi GN=Bm1_52340 PE=4 SV=1	GO:0008152	metabolic process		0.0186876478495284	0.456402223630866
XLOC_023872	NA	NA	NA	NA	NA	0.018715838345186	0.45655168868929
XLOC_010792	TCONS_00037841	Putative uncharacterized protein OS=Ascaris suum PE=2 SV=1				0.0187580700797294	0.457042918338378
gene_GS_09186	transcript_GS_09186	Selenocysteine lyase OS=Ascaris suum GN=ASU_01910 PE=4 SV=1	GO:0016829	lyase activity		0.0188711170030982	0.457396659355876
gene_GS_20949	transcript_GS_20949	Uncharacterized protein OS=Ascaris suum GN=ASU_00806 PE=4 SV=1			MADF domain [InterPro - Pfam,ProSiteProfiles,SMART]	0.0188181927860485	0.457396659355876
gene_GS_24325	transcript_GS_24325	Elongation of very long chain fatty acids protein (Fragment) OS=Ascaris suum PE=2 SV=1	GO:0005576,GO:0016021,GO:0005509,GO:0016740,GO:0006633,GO:0030500,GO:0031214	extracellular region;integral component of membrane;calcium ion binding;transferase activity;fatty acid biosynthetic process;regulation of bone mineralization;biomineral tissue development		0.0189052568765965	0.457396659355876
XLOC_001336	TCONS_00001337	Histone H2B OS=Ascaris lumbricoides PE=3 SV=1	GO:0000786,GO:0005634,GO:0003677,GO:0046982	nucleosome;nucleus;DNA binding;protein heterodimerization activity		0.0188988466484066	0.457396659355876
XLOC_005046	NA	NA	NA	NA	NA	0.0188170276067369	0.457396659355876
XLOC_008293	NA	NA	NA	NA	NA	0.0188465947721682	0.457396659355876
gene_GS_03401	transcript_GS_03401	Tyrosinase-like protein tyr-1 OS=Ascaris suum GN=ASU_08889 PE=4 SV=1	GO:0003824,GO:0046872,GO:0008152	catalytic activity;metal ion binding;metabolic process		0.0189600784650753	0.457727512868792
gene_GS_08227	transcript_GS_08227	Copine family protein 2 OS=Ascaris suum GN=ASU_07194 PE=4 SV=1				0.0189631866251839	0.457727512868792
gene_GS_20684	transcript_GS_20684	Uncharacterized protein OS=Ascaris lumbricoides PE=4 SV=1				0.0190154509147785	0.458454099793833
gene_L3E_00530	transcript_L3E_00530	Uncharacterized protein OS=Ascaris suum GN=ASU_07802 PE=4 SV=1	GO:0016021	integral component of membrane		0.0191121060799744	0.459305397759475
XLOC_000645	NA	NA	NA	NA	NA	0.0191173715300642	0.459305397759475
XLOC_010533	NA	NA	NA	NA	NA	0.0191100016449776	0.459305397759475
gene_L3E_02729	transcript_L3E_02729	Uncharacterized protein OS=Ascaris lumbricoides PE=4 SV=1				0.019154812362141	0.459597136495605
XLOC_021012	NA	NA	NA	NA	NA	0.0191739499562848	0.459597136495605
XLOC_009910	NA	NA	NA	NA	NA	0.019211473353811	0.459963585413118
gene_GS_23698	transcript_GS_23698	Bm3365 (Fragment) OS=Brugia malayi GN=Bm3365 PE=4 SV=1	GO:0005887,GO:0005275,GO:0015226,GO:0015695,GO:0055085	integral component of plasma membrane;amine transmembrane transporter activity;carnitine transmembrane transporter activity;organic cation transport;transmembrane transport		0.0192490468413972	0.460330384926175
gene_GS_06140	transcript_GS_06140	Galectin OS=Ascaris suum PE=2 SV=1	GO:0030246	carbohydrate binding		0.0193332031110224	0.461567025766485
XLOC_008179	NA	NA	NA	NA	NA	0.0193453838992334	0.461567025766485
gene_GS_15007	transcript_GS_15007	Solute carrier family 26 member 6 OS=Ascaris suum GN=ASU_10669 PE=3 SV=1	GO:0016021,GO:0008271,GO:1902358	integral component of membrane;secondary active sulfate transmembrane transporter activity;sulfate transmembrane transport		0.0194165648995849	0.462454725496115
gene_GS_15436	transcript_GS_15436	Peptidyl-prolyl cis-trans isomerase OS=Ascaris suum GN=ASU_14206 PE=3 SV=1	GO:0003755,GO:0000413,GO:0006457,EC:5.2.1.8	peptidyl-prolyl cis-trans isomerase activity;protein peptidyl-prolyl isomerization;protein folding;NA		0.0194273013852907	0.462454725496115
gene_GS_10370	transcript_GS_10370	Phosphoethanolamine n-methyltransferase OS=Ascaris suum GN=ASU_12830 PE=4 SV=1	GO:0008168,GO:0032259	methyltransferase activity;methylation		0.0195123030689411	0.46380900575021
XLOC_000964	NA	NA	NA	NA	NA	0.019529036256813	0.46380900575021
gene_GS_19530	transcript_GS_19530	Lysosome membrane protein 2 OS=Toxocara canis GN=Scarb2 PE=3 SV=1	GO:0016021	integral component of membrane		0.019566249128861	0.464159896192224
gene_GS_18310	transcript_GS_18310	Sesquipedalian-1 OS=Toxocara canis GN=FAM109A PE=4 SV=1	GO:0005885,GO:0034314	Arp2/3 protein complex;Arp2/3 complex-mediated actin nucleation		0.0196533488291579	0.465647746046048
XLOC_004439	NA	NA	NA	NA	NA	0.0196739886901405	0.465647746046048
gene_GS_05410	transcript_GS_05410	Protocadherin Fat 2 OS=Ascaris suum PE=2 SV=1	GO:0005886,GO:0016021,GO:0005509,GO:0007156	plasma membrane;integral component of membrane;calcium ion binding;homophilic cell adhesion via plasma membrane adhesion molecules		0.0197214576307628	0.466237797199955
gene_GS_06445	transcript_GS_06445	Serine/threonine-protein phosphatase OS=Ascaris suum GN=ASU_00460 PE=3 SV=1	GO:0004721,GO:0006470,EC:3.1.3.16	phosphoprotein phosphatase activity;protein dephosphorylation;NA		0.0197839906959605	0.467182227781552
gene_GS_00713	transcript_GS_00713	Sodium chloride cotransporter 3 OS=Ascaris suum GN=ASU_06351 PE=4 SV=1	GO:0016021,GO:0005215,GO:0006811,GO:0055085	integral component of membrane;transporter activity;ion transport;transmembrane transport		0.0198653855156613	0.468569401113991
XLOC_005991	NA	NA	NA	NA	NA	0.0199091498563749	0.469066826798372
gene_GS_02852	transcript_GS_02852	Mitogen-activated protein kinase kinase kinase dlk-1 OS=Ascaris suum GN=ASU_11025 PE=4 SV=1	GO:0004672,GO:0005524,GO:0006468	protein kinase activity;ATP binding;protein phosphorylation		0.0199491360329186	0.469474207027251
XLOC_010724	NA	NA	NA	NA	NA	0.0199738463703431	0.469521575019225
XLOC_004290	NA	NA	NA	NA	NA	0.0200334361976246	0.469854491138392
XLOC_010420	NA	NA	NA	NA	NA	0.020020820942916	0.469854491138392
gene_GS_01218	transcript_GS_01218	Exocyst complex component 1 OS=Caenorhabditis elegans GN=sec-3 PE=1 SV=2	GO:0005737,GO:0005886,GO:0005515,GO:0006810,GO:0009987,GO:0044699,GO:0050794	cytoplasm;plasma membrane;protein binding;transport;cellular process;single-organism process;regulation of cellular process		0.0200787982136924	0.470385073441043
gene_GS_03411	transcript_GS_03411	Uncharacterized protein OS=Ascaris suum GN=ASU_07697 PE=4 SV=1	GO:0016021	integral component of membrane		0.0201471867734119	0.47104928918057
gene_GS_19858	transcript_GS_19858	Cre-galt-1 protein OS=Ascaris suum GN=ASU_01322 PE=4 SV=1				0.0201982364644284	0.47104928918057
XLOC_000330	NA	NA	NA	NA	NA	0.0201626821104778	0.47104928918057
XLOC_021965	NA	NA	NA	NA	NA	0.0201763173612591	0.47104928918057
gene_GS_06291	transcript_GS_06291	Cyclin-C OS=Caenorhabditis briggsae GN=cic-1 PE=3 SV=1	GO:0031323,GO:0060255,GO:0080090	regulation of cellular metabolic process;regulation of macromolecule metabolic process;regulation of primary metabolic process		0.0202670670457563	0.472122239761842
gene_GS_19711	transcript_GS_19711	Tyrosine-protein kinase OS=Ascaris suum GN=ASU_12727 PE=4 SV=1	GO:0004713,GO:0016310,EC:2.7.10	protein tyrosine kinase activity;phosphorylation;NA		0.0203677314932239	0.473933513688222
gene_GS_00512	transcript_GS_00512	Uncharacterized protein OS=Ascaris suum GN=ASU_06150 PE=4 SV=1			Domain of unknown function DB [InterPro - Pfam]	0.0204378998837148	0.474367213889692
gene_GS_02709	transcript_GS_02709	Putative histone-lysine n-methyltransferase lin-59 OS=Ascaris suum GN=ASU_11588 PE=3 SV=1	GO:0005634,GO:0003682,GO:0008270,GO:0018024,GO:0034968,EC:2.1.1.43	nucleus;chromatin binding;zinc ion binding;histone-lysine N-methyltransferase activity;histone lysine methylation;NA		0.0205107926181017	0.474367213889692
XLOC_005813	NA	NA	NA	NA	NA	0.0205002211012439	0.474367213889692
XLOC_010732	NA	NA	NA	NA	NA	0.0205031690368332	0.474367213889692
XLOC_014170	NA	NA	NA	NA	NA	0.0205239609606146	0.474367213889692
XLOC_016863	NA	NA	NA	NA	NA	0.0204235839551231	0.474367213889692
gene_GS_13518	transcript_GS_13518	Patched domain-containing protein 3 OS=Ascaris suum PE=2 SV=1	GO:0016021,GO:0005215,GO:0006810	integral component of membrane;transporter activity;transport		0.020651575542563	0.475722151084029
gene_GS_15189	transcript_GS_15189	Fmrfa-like peptide 13 OS=Ascaris suum GN=ASU_12041 PE=4 SV=1	GO:0007218	neuropeptide signaling pathway		0.0206197974862841	0.475722151084029
gene_GS_23183	transcript_GS_23183	Patched domain-containing protein 3 OS=Toxocara canis GN=Ptchd3 PE=4 SV=1	GO:0016021	integral component of membrane		0.0206381819208468	0.475722151084029
XLOC_011684	NA	NA	NA	NA	NA	0.0206942779828829	0.476175566578327
gene_GS_08743	transcript_GS_08743	Phosphoinositide phospholipase C OS=Ascaris suum GN=ASU_05640 PE=4 SV=1	GO:0005622,GO:0004435,GO:0004871,GO:0016042,GO:0035556,EC:3.1.4.11	intracellular;phosphatidylinositol phospholipase C activity;signal transducer activity;lipid catabolic process;intracellular signal transduction;NA		0.0207261296479491	0.476378575441639
XLOC_018431	NA	NA	NA	NA	NA	0.0207513455181277	0.476428782894551
gene_GS_18354	transcript_GS_18354	Collagen alpha-1(XX) chain OS=Toxocara canis GN=COL20A1 PE=4 SV=1	GO:0005581,GO:0016021	collagen trimer;integral component of membrane		0.0208989465317166	0.477169545204293
gene_GS_21233	transcript_GS_21233	Crossover junction endonuclease mus81 OS=Ascaris suum GN=ASU_12732 PE=4 SV=1	GO:0005634,GO:0048476,GO:0003677,GO:0008821,GO:0006281,GO:0090305,EC:3.1.22.4	nucleus;Holliday junction resolvase complex;DNA binding;crossover junction endodeoxyribonuclease activity;DNA repair;nucleic acid phosphodiester bond hydrolysis;NA		0.0208725535862603	0.477169545204293
gene_GS_22111	transcript_GS_22111	Protein hexim OS=Ascaris suum GN=ASU_12459 PE=4 SV=1	GO:0005634,GO:0005737,GO:0004861,GO:0017069,GO:0000122,GO:0071901	nucleus;cytoplasm;cyclin-dependent protein serine/threonine kinase inhibitor activity;snRNA binding;negative regulation of transcription from RNA polymerase II promoter;negative regulation of protein serine/threonine kinase activity		0.0208945831301564	0.477169545204293
XLOC_010615	TCONS_00037104	Uncharacterized protein OS=Ascaris suum GN=ASU_01151 PE=4 SV=1				0.0208824574713517	0.477169545204293
XLOC_013571	NA	NA	NA	NA	NA	0.0208982637391921	0.477169545204293
XLOC_001717	NA	NA	NA	NA	NA	0.0210312422354662	0.479660724236884
gene_GS_13705	transcript_GS_13705	Wd-40 repeat protein OS=Ascaris suum GN=ASU_10183 PE=4 SV=1	GO:0005622,GO:0008536,GO:0006886	intracellular;Ran GTPase binding;intracellular protein transport		0.0211083881502153	0.479833095906983
gene_GS_17513	transcript_GS_17513	Pyridoxal kinase OS=Ascaris suum GN=ASU_08382 PE=2 SV=1	GO:0008478,GO:0009443,GO:0016310,EC:2.7.1.35	pyridoxal kinase activity;pyridoxal 5'-phosphate salvage;phosphorylation;NA		0.021096597422863	0.479833095906983
gene_GS_18166	transcript_GS_18166	Uncharacterized protein OS=Ascaris lumbricoides PE=4 SV=1				0.0211034535969722	0.479833095906983
gene_GS_11576	transcript_GS_11576	Uncharacterized protein OS=Ascaris suum GN=ASU_05446 PE=4 SV=1				0.0211440961416427	0.480117203936357
gene_GS_21748	transcript_GS_21748	Uncharacterized protein OS=Ascaris suum GN=ASU_00766 PE=4 SV=1				0.0211949254548108	0.480743671006815
gene_GS_13614	transcript_GS_13614	Actin OS=Encephalitozoon cuniculi (strain GB-M1) GN=ECU01_0460 PE=1 SV=2	GO:0043232,GO:0044444,GO:0044446,GO:0005488,GO:0016043,GO:0044763	intracellular non-membrane-bounded organelle;cytoplasmic part;intracellular organelle part;binding;cellular component organization;single-organism cellular process		0.0212419594289218	0.481282774092745
XLOC_009471	NA	NA	NA	NA	NA	0.0214131588586203	0.484630857931532
gene_GS_00194	transcript_GS_00194	Oxysterol-binding protein 1 OS=Ascaris suum GN=ASU_12761 PE=4 SV=1				0.0216673600359874	0.485773977862023
gene_GS_00821	transcript_GS_00821	Uncharacterized protein OS=Ascaris suum GN=ASU_09662 PE=4 SV=1				0.0215458163681071	0.485773977862023
gene_GS_03059	transcript_GS_03059	Uncharacterized protein OS=Toxocara canis GN=Tcan_16110 PE=4 SV=1			Protein MMS22-like, N-terminal [InterPro - Pfam]	0.0215435058204868	0.485773977862023
gene_GS_10994	transcript_GS_10994	Alsin OS=Homo sapiens GN=ALS2 PE=1 SV=2	GO:0005737,GO:0036477,GO:0043005,GO:0043227,GO:0043229,GO:0005088,GO:0005515,GO:0016043,GO:0030154,GO:0043085,GO:0048522,GO:0048731	cytoplasm;somatodendritic compartment;neuron projection;membrane-bounded organelle;intracellular organelle;Ras guanyl-nucleotide exchange factor activity;protein binding;cellular component organization;cell differentiation;positive regulation of catalytic activity;positive regulation of cellular process;system development		0.0216144823801701	0.485773977862023
gene_GS_12319	transcript_GS_12319	Fructose--bisphosphatase isozyme 2 OS=Ascaris suum GN=ASU_03964 PE=3 SV=1	GO:0042132,GO:0005975,GO:0016311,EC:3.1.3.11	fructose 1,6-bisphosphate 1-phosphatase activity;carbohydrate metabolic process;dephosphorylation;NA		0.021623499515854	0.485773977862023
gene_GS_21209	transcript_GS_21209	Dna-directed rna polymerase i subunit rpa1 OS=Ascaris suum GN=ASU_14238 PE=4 SV=1	GO:0005634,GO:0003677,GO:0003899,GO:0008270,GO:0006351,EC:2.7.7.6	nucleus;DNA binding;DNA-directed RNA polymerase activity;zinc ion binding;transcription, DNA-templated;NA		0.0216024042276379	0.485773977862023
gene_GS_22307	transcript_GS_22307	Beta-1,3-galactosyl-O-glycosyl-glycoprotein beta-1,6-N-acetylglucosaminyltransferase 3 OS=Toxocara canis GN=GCNT3 PE=4 SV=1	GO:0016021,GO:0008375	integral component of membrane;acetylglucosaminyltransferase activity		0.0216423954538302	0.485773977862023
XLOC_007593	NA	NA	NA	NA	NA	0.0216274142321284	0.485773977862023
XLOC_015070	NA	NA	NA	NA	NA	0.021675016028553	0.485773977862023
XLOC_010704	NA	NA	NA	NA	NA	0.0217157844665878	0.486160949649172
gene_GS_11325	transcript_GS_11325	Uncharacterized protein OS=Ascaris suum GN=ASU_10792 PE=4 SV=1	GO:0016021	integral component of membrane	CAAX amino terminal protease [InterPro - Pfam]	0.0218847567712349	0.487064912440616
gene_GS_17234	transcript_GS_17234	Uncharacterized protein OS=Ascaris suum GN=ASU_02632 PE=3 SV=1	GO:0005730,GO:0000469	nucleolus;cleavage involved in rRNA processing	rRNA biogenesis protein RRP36 [InterPro - PANTHER,Pfam]	0.0219182517525769	0.487064912440616
gene_GS_20682	transcript_GS_20682	Transcription initiation factor TFIID subunit 4 OS=Toxocara canis GN=Taf4 PE=4 SV=1	GO:0005669,GO:0003700,GO:0003743,GO:0046982,GO:0006352,GO:0006355,GO:0006413	transcription factor TFIID complex;transcription factor activity, sequence-specific DNA binding;translation initiation factor activity;protein heterodimerization activity;DNA-templated transcription, initiation;regulation of transcription, DNA-templated;translational initiation		0.0219025489941608	0.487064912440616
gene_GS_23118	transcript_GS_23118	isoform a OS=Brugia malayi GN=Bm3576 PE=4 SV=1	GO:0016020,GO:0007155	membrane;cell adhesion		0.0219209819917922	0.487064912440616
gene_GS_23201	transcript_GS_23201	StAR-related lipid transfer protein 3 OS=Ascaris suum GN=ASU_04860 PE=2 SV=1	GO:0016021,GO:0008289	integral component of membrane;lipid binding		0.021906703859805	0.487064912440616
gene_GS_24201	transcript_GS_24201	Nudix hydrolase 8 OS=Ascaris suum PE=2 SV=1	GO:0016787	hydrolase activity		0.0218336009407336	0.487064912440616
XLOC_007495	NA	NA	NA	NA	NA	0.0218097826065583	0.487064912440616
gene_GS_02343	transcript_GS_02343	Protein male abnormal 3 OS=Ascaris suum GN=ASU_12809 PE=4 SV=1	GO:0005634,GO:0003700,GO:0043565,GO:0006355	nucleus;transcription factor activity, sequence-specific DNA binding;sequence-specific DNA binding;regulation of transcription, DNA-templated		0.0220023084197302	0.487301661638693
gene_GS_18235	transcript_GS_18235	CRE-SRT-61 protein OS=Haemonchus contortus GN=HCOI_01128800 PE=4 SV=1	GO:0016021	integral component of membrane		0.0220022342279166	0.487301661638693
gene_GS_21436	transcript_GS_21436	Uncharacterized protein OS=Ascaris suum GN=ASU_00514 PE=4 SV=1				0.0219802385384725	0.487301661638693
gene_GS_23109	transcript_GS_23109	Cysteine synthase OS=Ascaris suum GN=ASU_07632 PE=2 SV=1	GO:0004124,GO:0016740,GO:0006535,EC:2.5.1.47	cysteine synthase activity;transferase activity;cysteine biosynthetic process from serine;NA		0.0220293001319065	0.487377649763227
gene_GS_03334	transcript_GS_03334	Protein KRI1 OS=Ascaris suum PE=2 SV=1	GO:0016020	membrane		0.0221260186857034	0.488393093881793
gene_GS_06048	transcript_GS_06048	Nucleolar protein 14 (Fragment) OS=Ascaris suum PE=2 SV=1	GO:0032040,GO:0044260,GO:0090304	small-subunit processome;cellular macromolecule metabolic process;nucleic acid metabolic process		0.0221460273644553	0.488393093881793
XLOC_009637	NA	NA	NA	NA	NA	0.0221300145790195	0.488393093881793
gene_GS_04470	transcript_GS_04470	Mic1 domain-containing protein ddb OS=Ascaris suum GN=ASU_03529 PE=4 SV=1	GO:0016021	integral component of membrane		0.0221959517728472	0.488972799119401
gene_GS_12791	transcript_GS_12791	Ubiquitin carboxyl-terminal hydrolase 30 OS=Ascaris suum GN=ASU_00061 PE=3 SV=1	GO:0008234,GO:0006508	cysteine-type peptidase activity;proteolysis		0.0222568158255067	0.489416766076315
XLOC_012044	NA	NA	NA	NA	NA	0.0222870827440728	0.489416766076315
XLOC_024078	NA	NA	NA	NA	NA	0.0222672997065584	0.489416766076315
XLOC_009485	NA	NA	NA	NA	NA	0.022365490678229	0.49061775203589
XLOC_021966	NA	NA	NA	NA	NA	0.0224232806863192	0.491364390124151
gene_GS_05630	transcript_GS_05630	Uncharacterized protein OS=Ascaris suum GN=ASU_09983 PE=4 SV=1				0.0226095443575508	0.49282234620644
gene_GS_11730	transcript_GS_11730	Patched domain-containing protein 3 OS=Ascaris suum GN=ASU_10338 PE=4 SV=1	GO:0016021	integral component of membrane		0.0226510309963733	0.49282234620644
gene_GS_12972	transcript_GS_12972	Uncharacterized protein OS=Ascaris suum GN=ASU_03714 PE=4 SV=1				0.0226789763805319	0.49282234620644
gene_GS_17124	transcript_GS_17124	Uncharacterized protein OS=Ascaris suum GN=ASU_00905 PE=4 SV=1			NTF2-like domain [InterPro - SUPERFAMILY]	0.0225783422603608	0.49282234620644
gene_GS_18478	transcript_GS_18478	Pdz and lim domain protein zasp OS=Ascaris suum GN=ASU_00657 PE=4 SV=1	GO:0008270	zinc ion binding		0.022664348728621	0.49282234620644
XLOC_001961	NA	NA	NA	NA	NA	0.0226498575505648	0.49282234620644
XLOC_012729	NA	NA	NA	NA	NA	0.0226337046141759	0.49282234620644
XLOC_022890	NA	NA	NA	NA	NA	0.0227042297174291	0.49282234620644
XLOC_023478	NA	NA	NA	NA	NA	0.0226906560926604	0.49282234620644
gene_GS_12775	transcript_GS_12775	Cuticlin-1 (Fragment) OS=Toxocara canis GN=cut-1 PE=4 SV=1	GO:0016021	integral component of membrane		0.0227873575009192	0.494108257090163
XLOC_001844	NA	NA	NA	NA	NA	0.0228490265467944	0.494926662981141
gene_GS_07598	transcript_GS_07598	CDKAL1-like protein OS=Ascaris suum GN=ASU_05088 PE=2 SV=1	GO:0016021,GO:0016740,GO:0051539,GO:0009451	integral component of membrane;transferase activity;4 iron, 4 sulfur cluster binding;RNA modification		0.0228871015089139	0.495232826164636
gene_GS_09270	transcript_GS_09270	C-terminal-binding protein 2 OS=Ascaris suum GN=ASU_12625 PE=4 SV=1	GO:0051287,GO:0055114	NAD binding;oxidation-reduction process		0.0230606566217898	0.498019972238654
gene_GS_20428	transcript_GS_20428	Paired box protein pax-6 OS=Ascaris suum GN=ASU_08111 PE=4 SV=1	GO:0005634,GO:0043565,GO:0006351,GO:0006355,GO:0007275	nucleus;sequence-specific DNA binding;transcription, DNA-templated;regulation of transcription, DNA-templated;multicellular organism development		0.0230640594317234	0.498019972238654
XLOC_013486	NA	NA	NA	NA	NA	0.0230940460434648	0.498147483269148
gene_GS_11891	transcript_GS_11891	Fatty acid-binding protein 3 OS=Ascaris suum PE=2 SV=1	GO:0016020,GO:0005215,GO:0008289,GO:0006810	membrane;transporter activity;lipid binding;transport		0.0231716924917659	0.498782134115161
XLOC_012530	NA	NA	NA	NA	NA	0.0231642663075461	0.498782134115161
gene_GS_21157	transcript_GS_21157	Protein CBG07413 OS=Caenorhabditis briggsae GN=CBG07413 PE=4 SV=2	GO:0016020	membrane		0.0232838924110203	0.49911979110297
XLOC_015230	NA	NA	NA	NA	NA	0.0232573854610988	0.49911979110297
XLOC_018091	NA	NA	NA	NA	NA	0.0232709137327947	0.49911979110297
XLOC_020582	NA	NA	NA	NA	NA	0.0232524051259463	0.49911979110297
gene_GS_06534	transcript_GS_06534	Uncharacterized protein OS=Ascaris lumbricoides PE=4 SV=1				0.0233241998342774	0.499466250281432
gene_GS_02040	transcript_GS_02040	Uncharacterized protein OS=Ascaris suum GN=ASU_13482 PE=4 SV=1				0.0233593685780643	0.499702066603763
gene_GS_12201	transcript_GS_12201	Uncharacterized protein OS=Ascaris suum GN=ASU_01236 PE=4 SV=1				0.0234365822291406	0.499803237105156
gene_GS_23523	transcript_GS_23523	Mitochondria-eating protein [InterPro - PANTHER]	GO:0005741,GO:0033554	mitochondrial outer membrane;cellular response to stress		0.0234078200082572	0.499803237105156
XLOC_000337	NA	NA	NA	NA	NA	0.0234332311662634	0.499803237105156
gene_GS_21369	transcript_GS_21369	Bm8736 OS=Brugia malayi GN=Bm8736 PE=4 SV=1	GO:0016021	integral component of membrane		0.0234841358118381	0.499881041636796
gene_GS_23279	transcript_GS_23279	Atp-dependent rna helicase cgh-1 OS=Ascaris suum GN=ASU_07882 PE=3 SV=1	GO:0005622,GO:0016020,GO:0003676,GO:0004386,GO:0005524,GO:0009987	intracellular;membrane;nucleic acid binding;helicase activity;ATP binding;cellular process		0.0234885609818702	0.499881041636796
gene_GS_03404	NA	NA	NA	NA	NA	0.0235249993280874	0.500141969271136
gene_GS_12254	transcript_GS_12254	Isoform b of Tetratricopeptide repeat protein 30 homolog OS=Caenorhabditis elegans GN=dyf-1	GO:0005879,GO:0030992,GO:0005215,GO:0018095,GO:0042073	axonemal microtubule;intraciliary transport particle B;transporter activity;protein polyglutamylation;intraciliary transport		0.0235998122110519	0.500190282169898
gene_GS_14118	transcript_GS_14118	Uncharacterized protein OS=Ascaris suum GN=ASU_07763 PE=4 SV=1	GO:0016021	integral component of membrane	EGF-like domain [InterPro - ProSiteProfiles];EGF-like, conserved site [InterPro - ProSitePatterns]	0.0235705215502391	0.500190282169898
XLOC_013832	NA	NA	NA	NA	NA	0.023594379323719	0.500190282169898
gene_GS_00610	transcript_GS_00610	Lipase OS=Ascaris suum GN=ASU_02182 PE=4 SV=1				0.0237314407238164	0.501455850189334
gene_GS_02417	transcript_GS_02417	Protein disconnected OS=Ascaris suum PE=2 SV=1	GO:0046872	metal ion binding		0.0237918102611173	0.501455850189334
gene_GS_09825	transcript_GS_09825	Protein T25B9.3, isoform a OS=Haemonchus contortus GN=HCOI_02027800 PE=4 SV=1	GO:0016021	integral component of membrane		0.0238405350974702	0.501455850189334
gene_GS_17449	transcript_GS_17449	Heat shock protein hsp 90-alpha OS=Ascaris suum GN=ASU_08988 PE=3 SV=1	GO:0005524,GO:0051082,GO:0006457,GO:0006950	ATP binding;unfolded protein binding;protein folding;response to stress		0.0238016454916205	0.501455850189334
gene_GS_21460	transcript_GS_21460	Neuropeptide ff receptor 2 OS=Ascaris suum GN=ASU_00311 PE=3 SV=1	GO:0004871	signal transducer activity		0.0239487091896433	0.501455850189334
gene_GS_23411	transcript_GS_23411	Solute carrier family 25 member 38 OS=Ascaris suum GN=ASU_13172 PE=3 SV=1	GO:0016021,GO:0006810	integral component of membrane;transport		0.0237878914099243	0.501455850189334
XLOC_004273	NA	NA	NA	NA	NA	0.023890266264013	0.501455850189334
XLOC_005867	NA	NA	NA	NA	NA	0.0239058216624269	0.501455850189334
XLOC_016275	NA	NA	NA	NA	NA	0.0238804090819407	0.501455850189334
XLOC_018601	NA	NA	NA	NA	NA	0.0237972398961102	0.501455850189334
XLOC_019190	TCONS_00073149	Uncharacterized protein OS=Ascaris lumbricoides PE=4 SV=1				0.0238897491281047	0.501455850189334
XLOC_019921	NA	NA	NA	NA	NA	0.0239504196068385	0.501455850189334
gene_GS_16598	transcript_GS_16598	Lim homeobox protein awh OS=Ascaris suum GN=ASU_12386 PE=4 SV=1	GO:0005634,GO:0008270,GO:0043565,GO:0006355	nucleus;zinc ion binding;sequence-specific DNA binding;regulation of transcription, DNA-templated		0.0240832346001055	0.503726785579154
gene_GS_21780	transcript_GS_21780	Tubulin-specific chaperone D OS=Ascaris suum GN=ASU_08410 PE=2 SV=1	GO:0005096,GO:0048487,GO:0007021,GO:0007023,GO:0043547	GTPase activator activity;beta-tubulin binding;tubulin complex assembly;post-chaperonin tubulin folding pathway;positive regulation of GTPase activity		0.0241814209209727	0.505269568859839
gene_GS_07782	transcript_GS_07782	Pyruvate dehydrogenase e1 component subunit OS=Ascaris suum GN=ASU_14464 PE=4 SV=1	GO:0004739,GO:0006086,GO:0055114,EC:1.2.4.1	pyruvate dehydrogenase (acetyl-transferring) activity;acetyl-CoA biosynthetic process from pyruvate;oxidation-reduction process;NA		0.0242524091489541	0.50624150923841
gene_GS_04690	transcript_GS_04690	Choline ethanolamine kinase OS=Ascaris suum GN=ASU_08079 PE=4 SV=1	GO:0016301,GO:0016310	kinase activity;phosphorylation		0.0244118031637674	0.507428292112256
gene_GS_08518	transcript_GS_08518	Putative cytidine deaminase OS=Ascaris suum GN=ASU_07233 PE=3 SV=1	GO:0004126,GO:0008270,GO:0009972,EC:3.5.4.5	cytidine deaminase activity;zinc ion binding;cytidine deamination;NA		0.0244097961800741	0.507428292112256
gene_GS_23578	transcript_GS_23578	ADAMTS-like protein 3 OS=Ascaris suum PE=2 SV=1	GO:0008233,GO:0006508	peptidase activity;proteolysis		0.0244319142871414	0.507428292112256
XLOC_007038	NA	NA	NA	NA	NA	0.0243850406099442	0.507428292112256
XLOC_008686	TCONS_00029341	Bola-like protein OS=Ascaris suum GN=ASU_13492 PE=3 SV=1	GO:0016020,GO:0030529	membrane;intracellular ribonucleoprotein complex		0.0243814076384877	0.507428292112256
gene_GS_10511	transcript_GS_10511	Tetraspanin OS=Ascaris suum GN=ASU_08132 PE=3 SV=1	GO:0016021	integral component of membrane		0.0244621828784695	0.507547357095306
XLOC_011737	NA	NA	NA	NA	NA	0.0244885823143824	0.507585985726768
gene_GS_01077	transcript_GS_01077	Anaphase-promoting complex subunit 1 OS=Ascaris suum PE=2 SV=1	GO:0005680	anaphase-promoting complex		0.0246794667408613	0.510314486009381
gene_GS_16539	transcript_GS_16539	Glutathione transferase omega-1 OS=Ascaris suum GN=ASU_11197 PE=3 SV=1	GO:0005737,GO:0004364,GO:0008152,EC:2.5.1.18	cytoplasm;glutathione transferase activity;metabolic process;NA		0.024686563742268	0.510314486009381
XLOC_008966	NA	NA	NA	NA	NA	0.0247188975626704	0.510314486009381
XLOC_015181	NA	NA	NA	NA	NA	0.0247181679794394	0.510314486009381
gene_GS_01149	transcript_GS_01149	Uncharacterized protein OS=Ascaris suum GN=ASU_06939 PE=4 SV=1				0.0248171848405091	0.511832787249023
gene_GS_14906	transcript_GS_14906	Uncharacterized protein OS=Ascaris suum GN=ASU_02321 PE=4 SV=1	GO:0016021,GO:0006810	integral component of membrane;transport	GOLD domain [InterPro - Pfam];TMP21-related [InterPro - PANTHER]	0.0248692846092707	0.512396435684636
gene_GS_23233	transcript_GS_23233	Bardet-Biedl syndrome 1 protein OS=Toxocara canis GN=BBS1 PE=4 SV=1	GO:0034464	BBSome		0.0249667216295551	0.513892142914405
gene_GS_00514	transcript_GS_00514	NADH dehydrogenase ubiquinone 1 alpha subcomplex subunit 8 OS=Ascaris suum PE=2 SV=1	GO:0005743,GO:0070469,GO:0055114	mitochondrial inner membrane;respiratory chain;oxidation-reduction process		0.0252817893521001	0.515250339445856
gene_GS_01052	transcript_GS_01052	Brahma-associated protein of 60 kDa OS=Drosophila melanogaster GN=Bap60 PE=1 SV=1	GO:0000790,GO:0005654,GO:0005737,GO:0016514,GO:0071564,GO:0071565,GO:0000978,GO:0000980,GO:0008134,GO:0016922,GO:0030374,GO:0031492,GO:0032947,GO:0035257,GO:0002052,GO:0003007,GO:0003407,GO:0006337,GO:0006351,GO:0006357,GO:0043044,GO:0044255,GO:0048096,GO:0048646	nuclear chromatin;nucleoplasm;cytoplasm;SWI/SNF complex;npBAF complex;nBAF complex;RNA polymerase II core promoter proximal region sequence-specific DNA binding;RNA polymerase II distal enhancer sequence-specific DNA binding;transcription factor binding;ligand-dependent nuclear receptor binding;ligand-dependent nuclear receptor transcription coactivator activity;nucleosomal DNA binding;protein co…		0.0252520482796578	0.515250339445856
gene_GS_03478	transcript_GS_03478	Fukutin OS=Ascaris suum GN=ASU_09482 PE=4 SV=1	GO:0016020	membrane		0.0251666029596771	0.515250339445856
gene_GS_04497	transcript_GS_04497	Cre-nsy-4 protein OS=Ascaris suum GN=ASU_02087 PE=4 SV=1	GO:0016021	integral component of membrane		0.0252809090072329	0.515250339445856
gene_GS_08137	transcript_GS_08137	Vacuolar protein sorting-associated protein 52-like protein OS=Ascaris suum GN=ASU_10148 PE=4 SV=1	GO:0016021	integral component of membrane		0.0251098255726479	0.515250339445856
gene_GS_08406	transcript_GS_08406	Potassium voltage-gated channel subfamily b member 2 OS=Ascaris suum GN=ASU_04559 PE=3 SV=1	GO:0008076,GO:0005249,GO:0071805	voltage-gated potassium channel complex;voltage-gated potassium channel activity;potassium ion transmembrane transport		0.0252029616561722	0.515250339445856
gene_GS_16815	transcript_GS_16815	Zinc finger CCCH domain-containing protein 10 OS=Ascaris suum GN=ASU_09212 PE=2 SV=1	GO:0046872	metal ion binding		0.0252532303703255	0.515250339445856
gene_GS_22560	transcript_GS_22560	Uncharacterized protein OS=Ascaris lumbricoides PE=4 SV=1				0.0252599700701047	0.515250339445856
XLOC_004574	TCONS_00012441	Pao retrotransposon peptidase family protein OS=Brugia malayi GN=Bm1_36875 PE=4 SV=1	GO:0016020	membrane		0.0252809439035651	0.515250339445856
XLOC_018232	NA	NA	NA	NA	NA	0.0251973100265687	0.515250339445856
gene_GS_13854	transcript_GS_13854	Zinc finger C2H2-type [InterPro - SMART]	GO:0003676	nucleic acid binding		0.0254256563421087	0.516148309217723
gene_GS_17334	transcript_GS_17334	Uncharacterized protein OS=Ascaris suum GN=ASU_04322 PE=4 SV=1				0.0254101105752986	0.516148309217723
gene_GS_17539	transcript_GS_17539	Ground-like domain protein OS=Oesophagostomum dentatum GN=OESDEN_16153 PE=4 SV=1	GO:0016021	integral component of membrane		0.0254155206440374	0.516148309217723
gene_GS_23651	transcript_GS_23651	40S ribosomal protein SA OS=Ascaris suum GN=ASU_09011 PE=3 SV=1	GO:0015935,GO:0003735,GO:0006412	small ribosomal subunit;structural constituent of ribosome;translation		0.0253904525858581	0.516148309217723
gene_GS_04730	transcript_GS_04730	Intramembrane protease 2 OS=Ascaris suum GN=ASU_02958 PE=4 SV=1	GO:0016021,GO:0004190,GO:0006508,EC:3.4.23	integral component of membrane;aspartic-type endopeptidase activity;proteolysis;NA		0.025477844392811	0.516487995220351
gene_GS_16917	transcript_GS_16917	Helix-loop-helix protein 4 OS=Ascaris suum GN=ASU_10332 PE=4 SV=1	GO:0003677,GO:0046983,GO:0044767	DNA binding;protein dimerization activity;single-organism developmental process		0.0255172933924006	0.516487995220351
XLOC_002327	NA	NA	NA	NA	NA	0.0255100490438727	0.516487995220351
gene_GS_03876	transcript_GS_03876	Endoribonuclease dcr-1 OS=Caenorhabditis elegans GN=dcr-1 PE=1 SV=3	GO:0004518,GO:0005488,GO:0034470,GO:0035194,GO:0070918	nuclease activity;binding;ncRNA processing;posttranscriptional gene silencing by RNA;production of small RNA involved in gene silencing by RNA		0.0255831195573918	0.517314184911248
gene_GS_16392	transcript_GS_16392	Phospholipase d3 OS=Ascaris suum GN=ASU_00114 PE=4 SV=1	GO:0003824	catalytic activity		0.0256760178029675	0.518179613924084
gene_L3E_02256	transcript_L3E_02256	Transmembrane protein c10orf57-like protein OS=Ascaris suum GN=ASU_04212 PE=4 SV=1	GO:0016021	integral component of membrane		0.0256657977049207	0.518179613924084
gene_GS_04153	transcript_GS_04153	Transthyretin-like protein 5 OS=Ascaris suum GN=ASU_07636 PE=4 SV=1	GO:0005615	extracellular space		0.0257420646129708	0.51900618770362
gene_GS_00945	transcript_GS_00945	Uncharacterized protein OS=Ascaris suum GN=ASU_03628 PE=4 SV=1				0.0259463559908591	0.519613045599801
gene_GS_05149	transcript_GS_05149	Pappalysin-1 OS=Toxocara canis GN=PAPPA PE=4 SV=1	GO:0008237,GO:0008270,GO:0006508	metallopeptidase activity;zinc ion binding;proteolysis		0.0258892488864369	0.519613045599801
gene_GS_05366	transcript_GS_05366	Nuclear inhibitor of protein phosphatase 1 OS=Ascaris suum PE=2 SV=1	GO:0005737,GO:0000287,GO:0008253,GO:0016311,EC:3.1.3.5	cytoplasm;magnesium ion binding;5'-nucleotidase activity;dephosphorylation;NA		0.0259285990773993	0.519613045599801
gene_GS_10626	transcript_GS_10626	Abc transporter atp-binding protein permease wht-1 OS=Ascaris suum GN=ASU_12428 PE=4 SV=1	GO:0016021,GO:0003824,GO:0005215,GO:0005524,GO:0006810	integral component of membrane;catalytic activity;transporter activity;ATP binding;transport		0.0259982356277576	0.519613045599801
gene_GS_14178	transcript_GS_14178	Protein phosphatase phlpp-like protein OS=Ascaris suum GN=ASU_08694 PE=4 SV=1	GO:0003824,GO:0043167,GO:0009987	catalytic activity;ion binding;cellular process		0.0258114678904205	0.519613045599801
gene_GS_22927	transcript_GS_22927	Pescadillo homolog OS=Ascaris suum GN=ASU_00217 PE=3 SV=1	GO:0005654,GO:0005730,GO:0030687,GO:0043021,GO:0000463,GO:0000466	nucleoplasm;nucleolus;preribosome, large subunit precursor;ribonucleoprotein complex binding;maturation of LSU-rRNA from tricistronic rRNA transcript (SSU-rRNA, 5.8S rRNA, LSU-rRNA);maturation of 5.8S rRNA from tricistronic rRNA transcript (SSU-rRNA, 5.8S rRNA, LSU-rRNA)		0.0259739788100438	0.519613045599801
XLOC_000966	NA	NA	NA	NA	NA	0.0259801286503941	0.519613045599801
XLOC_008383	NA	NA	NA	NA	NA	0.0259156864426482	0.519613045599801
XLOC_021096	NA	NA	NA	NA	NA	0.0259230031663338	0.519613045599801
XLOC_023838	NA	NA	NA	NA	NA	0.0261030724001891	0.521204783465552
gene_GS_02850	transcript_GS_02850	Calumenin-A OS=Ascaris suum GN=ASU_06763 PE=2 SV=1	GO:0005509	calcium ion binding		0.0261475424237829	0.521589259959857
gene_GS_13771	transcript_GS_13771	Uncharacterized protein OS=Ascaris lumbricoides PE=4 SV=1				0.0262629387561751	0.521934238880253
XLOC_005924	NA	NA	NA	NA	NA	0.0262580390740802	0.521934238880253
XLOC_007905	NA	NA	NA	NA	NA	0.026256124167134	0.521934238880253
XLOC_018779	NA	NA	NA	NA	NA	0.026265761513794	0.521934238880253
gene_GS_19683	transcript_GS_19683	Excretory canal abnormal protein 6 OS=Caenorhabditis elegans GN=exc-6 PE=1 SV=2	GO:0012505,GO:0031982,GO:0043231,GO:0044444,GO:0032501,GO:0044763	endomembrane system;vesicle;intracellular membrane-bounded organelle;cytoplasmic part;multicellular organismal process;single-organism cellular process		0.0263434062750121	0.521972894832279
gene_GS_21189	transcript_GS_21189	Bm10209 OS=Brugia malayi GN=Bm1_19145 PE=4 SV=1	GO:0046983	protein dimerization activity		0.0263266582081238	0.521972894832279
gene_L3E_02149	transcript_L3E_02149	Uncharacterized protein OS=Ascaris suum GN=ASU_14748 PE=4 SV=1				0.0263041695816111	0.521972894832279
XLOC_014888	NA	NA	NA	NA	NA	0.0263686764987587	0.521973628759161
gene_GS_07229	transcript_GS_07229	Patched domain-containing protein 3 OS=Ascaris suum GN=ASU_01883 PE=4 SV=1	GO:0016021	integral component of membrane		0.0264048651774461	0.52219028782089
gene_GS_03442	transcript_GS_03442	Putative methylmalonyl OS=Ascaris suum GN=ASU_02521 PE=4 SV=1	GO:0016853,GO:0031419,GO:0046872	isomerase activity;cobalamin binding;metal ion binding		0.0264695113974901	0.52296878010361
gene_GS_06187	transcript_GS_06187	NFX1-type zinc finger-containing protein 1 OS=Homo sapiens GN=ZNFX1 PE=2 SV=2	GO:0005681,GO:0003676,GO:0000956,GO:0006259,GO:0010467,GO:0010468,GO:0031323,GO:0051171,GO:0051716,GO:0080090	spliceosomal complex;nucleic acid binding;nuclear-transcribed mRNA catabolic process;DNA metabolic process;gene expression;regulation of gene expression;regulation of cellular metabolic process;regulation of nitrogen compound metabolic process;cellular response to stimulus;regulation of primary metabolic process		0.026527277151164	0.523433909802089
XLOC_010511	NA	NA	NA	NA	NA	0.026543660996925	0.523433909802089
gene_GS_06531	transcript_GS_06531	Tyrosinase-like protein tyr-1 OS=Ascaris suum GN=ASU_11640 PE=4 SV=1	GO:0016020,GO:0016491,GO:0046872,GO:0055114	membrane;oxidoreductase activity;metal ion binding;oxidation-reduction process		0.0266187435650661	0.523915632147437
gene_GS_23469	transcript_GS_23469	Schwannomin-interacting protein 1 OS=Ascaris suum PE=2 SV=1				0.0266013951744386	0.523915632147437
XLOC_013944	NA	NA	NA	NA	NA	0.0266791076366346	0.524604582292227
gene_GS_11785	transcript_GS_11785	ATPase inhibitor, mitochondrial OS=Sus scrofa GN=ATPIF1 PE=3 SV=2	GO:0044763,GO:0050794	single-organism cellular process;regulation of cellular process		0.0267559385098868	0.525615711315783
gene_L4_04663	transcript_L4_04663	Vacuolar protein sorting-associated protein 52-like protein OS=Toxocara canis GN=Vps52 PE=4 SV=1	GO:0016021	integral component of membrane		0.0268292211484646	0.526555283374895
gene_GS_18895	transcript_GS_18895	Protein CBG18148 OS=Caenorhabditis briggsae GN=CBG18148 PE=4 SV=1	GO:0016021	integral component of membrane		0.0268817938969259	0.527087003366643
gene_GS_18960	transcript_GS_18960	Isoform a of Uncharacterized protein R08C7.12 OS=Caenorhabditis elegans GN=R08C7.12			TDU repeat [InterPro - SMART]	0.0269077464050247	0.527096252021156
XLOC_014462	NA	NA	NA	NA	NA	0.0269538517396962	0.527499883715567
XLOC_004163	NA	NA	NA	NA	NA	0.0270064545114487	0.528029790192654
XLOC_010238	NA	NA	NA	NA	NA	0.0271875706645869	0.531069014889183
gene_GS_14184	transcript_GS_14184	Acetylcholine receptor subunit alpha-type acr-16 OS=Ascaris suum GN=ASU_09390 PE=3 SV=1	GO:0016020,GO:0006810	membrane;transport		0.027236969109377	0.53153202169488
gene_GS_06507	transcript_GS_06507	Cre-pgp-14 protein OS=Ascaris suum GN=ASU_09472 PE=4 SV=1	GO:0016021,GO:0005524,GO:0042626,GO:0055085	integral component of membrane;ATP binding;ATPase activity, coupled to transmembrane movement of substances;transmembrane transport		0.0273130918853488	0.532366566526852
gene_GS_08395	transcript_GS_08395	Ribosomal l1 domain-containing protein OS=Ascaris suum GN=ASU_12899 PE=4 SV=1	GO:0003723	RNA binding		0.0273312043725958	0.532366566526852
XLOC_001647	NA	NA	NA	NA	NA	0.0273619165241566	0.532463410365666
gene_GS_03203	transcript_GS_03203	Gonadotropin-releasing hormone II receptor (Fragment) OS=Ascaris suum PE=2 SV=1	GO:0016021	integral component of membrane		0.0276263909596041	0.534076302008653
gene_GS_19982	transcript_GS_19982	Translation initiation factor IF-2, mitochondrial OS=Toxocara canis GN=Mtif2 PE=4 SV=1	GO:0005739,GO:0003743,GO:0003924,GO:0005525,GO:0070124	mitochondrion;translation initiation factor activity;GTPase activity;GTP binding;mitochondrial translational initiation		0.0275956854068403	0.534076302008653
gene_GS_21322	transcript_GS_21322	Alpha-( )-fucosyltransferase c OS=Ascaris suum GN=ASU_07189 PE=3 SV=1	GO:0016021,GO:0032580,GO:0008417,GO:0006486,GO:0036065	integral component of membrane;Golgi cisterna membrane;fucosyltransferase activity;protein glycosylation;fucosylation		0.0276248974899952	0.534076302008653
XLOC_002343	NA	NA	NA	NA	NA	0.0276172071872932	0.534076302008653
XLOC_006814	NA	NA	NA	NA	NA	0.0276288217171137	0.534076302008653
XLOC_012356	NA	NA	NA	NA	NA	0.027516012751344	0.534076302008653
XLOC_018122	NA	NA	NA	NA	NA	0.0276513448444004	0.534076302008653
XLOC_018225	NA	NA	NA	NA	NA	0.0275742455326676	0.534076302008653
gene_GS_21463	transcript_GS_21463	Gremlin-1 OS=Toxocara canis GN=GREM1 PE=4 SV=1	GO:0016021	integral component of membrane		0.0277472026379929	0.535427830008881
XLOC_007884	NA	NA	NA	NA	NA	0.0279045271832258	0.537961835332906
XLOC_014211	NA	NA	NA	NA	NA	0.0279494282037534	0.538325765198179
gene_GS_04351	transcript_GS_04351	Chitotriosidase-1 OS=Ascaris suum GN=ASU_02834 PE=3 SV=1	GO:0004568,GO:0005975,GO:0006032,EC:3.2.1.14	chitinase activity;carbohydrate metabolic process;chitin catabolic process;NA		0.0280227549800151	0.539236008852643
XLOC_001330	NA	NA	NA	NA	NA	0.0280806336117926	0.539847571462399
gene_GS_16462	transcript_GS_16462	Cbr-vab-2 protein OS=Ascaris suum GN=ASU_01556 PE=3 SV=1	GO:0016020	membrane		0.0281228329049701	0.540156844449593
XLOC_005859	NA	NA	NA	NA	NA	0.0281796702826919	0.540746437354142
gene_GS_16928	transcript_GS_16928	Choline-phosphate cytidylyltransferase OS=Ascaris suum GN=ASU_14084 PE=2 SV=1	GO:0016779,GO:0009058	nucleotidyltransferase activity;biosynthetic process		0.0282916837972607	0.542392744235527
gene_GS_14238	transcript_GS_14238	Uncharacterized protein OS=Ascaris suum GN=ASU_01460 PE=3 SV=1	GO:0005344,GO:0019825,GO:0020037,GO:0015671	oxygen transporter activity;oxygen binding;heme binding;oxygen transport	Globin-like [InterPro - SUPERFAMILY];Globin [InterPro - Pfam,ProSiteProfiles]	0.0283469128046336	0.54267253884921
XLOC_006075	NA	NA	NA	NA	NA	0.0283587457457216	0.54267253884921
gene_GS_01530	transcript_GS_01530	Sodium-coupled monocarboxylate transporter 1 OS=Ascaris suum GN=ASU_07794 PE=3 SV=1	GO:0016021,GO:0005215,GO:0055085	integral component of membrane;transporter activity;transmembrane transport		0.0285642938927995	0.544428730758884
gene_GS_09520	transcript_GS_09520	Sex determining protein mog-3 OS=Ascaris suum GN=ASU_13724 PE=4 SV=1	GO:0016021	integral component of membrane		0.0285752763268767	0.544428730758884
gene_GS_09620	transcript_GS_09620	Ligand-gated ion channel 4 OS=Caenorhabditis elegans GN=lgc-4 PE=3 SV=3	GO:0016020	membrane		0.028582113584267	0.544428730758884
XLOC_002424	NA	NA	NA	NA	NA	0.028514452749975	0.544428730758884
XLOC_005606	NA	NA	NA	NA	NA	0.0285123838075358	0.544428730758884
XLOC_003414	NA	NA	NA	NA	NA	0.0286678921698656	0.545560273620828
gene_GS_07338	transcript_GS_07338	2-acylglycerol O-acyltransferase 2 OS=Ascaris suum GN=ASU_01667 PE=2 SV=1	GO:0016021,GO:0016747	integral component of membrane;transferase activity, transferring acyl groups other than amino-acyl groups		0.0290363462655076	0.549237664084613
gene_GS_07928	transcript_GS_07928	Uncharacterized protein OS=Ascaris suum GN=ASU_04517 PE=4 SV=1				0.0290775665407732	0.549237664084613
gene_GS_12130	transcript_GS_12130	Putative defense protein OS=Toxocara canis GN=Tcan_03699 PE=4 SV=1				0.0290045952537719	0.549237664084613
gene_GS_12828	transcript_GS_12828	L-fucose kinase OS=Ascaris suum GN=ASU_06835 PE=4 SV=1	GO:0005737,GO:0016021,GO:0005524,GO:0016301,GO:0016773,GO:0016310	cytoplasm;integral component of membrane;ATP binding;kinase activity;phosphotransferase activity, alcohol group as acceptor;phosphorylation		0.0290865083741519	0.549237664084613
gene_GS_18748	transcript_GS_18748	Histone-lysine N-methyltransferase met-2 (Fragment) OS=Ascaris suum PE=2 SV=1	GO:0005634,GO:0005694,GO:0003677,GO:0008270,GO:0018024,GO:0034968,EC:2.1.1.43	nucleus;chromosome;DNA binding;zinc ion binding;histone-lysine N-methyltransferase activity;histone lysine methylation;NA		0.0290618865483808	0.549237664084613
gene_GS_19580	transcript_GS_19580	Uncharacterized protein OS=Ascaris suum GN=ASU_07544 PE=4 SV=1	GO:0005892	acetylcholine-gated channel complex		0.0289612147452636	0.549237664084613
gene_L3E_00368	transcript_L3E_00368	Uncharacterized protein OS=Ascaris lumbricoides PE=4 SV=1				0.0291000908748301	0.549237664084613
XLOC_008722	NA	NA	NA	NA	NA	0.0290158580988733	0.549237664084613
XLOC_010032	NA	NA	NA	NA	NA	0.0289857316284431	0.549237664084613
gene_GS_16759	transcript_GS_16759	Nhp2-like protein 1-like protein OS=Ascaris suum GN=ASU_01023 PE=4 SV=1	GO:0005730,GO:0030529,GO:0003723,GO:0042254	nucleolus;intracellular ribonucleoprotein complex;RNA binding;ribosome biogenesis		0.0291518055223204	0.549275161099172
gene_Lung_00566	NA	NA	NA	NA	NA	0.0291551835486267	0.549275161099172
gene_GS_22380	transcript_GS_22380	Innexin OS=Ascaris suum GN=inx PE=2 SV=1	GO:0005886,GO:0005921,GO:0016021,GO:0006811	plasma membrane;gap junction;integral component of membrane;ion transport		0.0292009072909272	0.549636003839964
XLOC_014740	NA	NA	NA	NA	NA	0.0292474288500842	0.550011193811675
gene_GS_12782	transcript_GS_12782	Dna polymerase kappa OS=Ascaris suum GN=ASU_02846 PE=4 SV=1	GO:0003684,GO:0006281	damaged DNA binding;DNA repair		0.0293757134166996	0.55150948455442
gene_GS_13304	transcript_GS_13304	Cuticle collagen 34 OS=Ascaris suum GN=ASU_09129 PE=4 SV=1	GO:0016020	membrane		0.0294074090625629	0.55150948455442
gene_Liv_03008	transcript_Liv_03008	Protein kinase C-binding protein NELL1 OS=Toxocara canis GN=NELL1 PE=4 SV=1	GO:0005509,GO:0016301,GO:0016310	calcium ion binding;kinase activity;phosphorylation		0.0294184117119557	0.55150948455442
XLOC_017263	NA	NA	NA	NA	NA	0.0294337460576273	0.55150948455442
gene_GS_08884	transcript_GS_08884	Rna-binding protein 39 OS=Ascaris suum GN=ASU_05813 PE=4 SV=1	GO:0005634,GO:0000166,GO:0003723,GO:0006397	nucleus;nucleotide binding;RNA binding;mRNA processing		0.0295675020302845	0.552015656135799
gene_GS_16388	transcript_GS_16388	Zinc finger protein OS=Ascaris suum GN=ASU_07128 PE=4 SV=1	GO:0046872	metal ion binding		0.029560248933864	0.552015656135799
gene_GS_23745	transcript_GS_23745	Uncharacterized protein OS=Ascaris suum GN=ASU_01899 PE=4 SV=1				0.0295237385087686	0.552015656135799
XLOC_024333	NA	NA	NA	NA	NA	0.0295124860940366	0.552015656135799
gene_GS_07980	transcript_GS_07980	5'-3' exoribonuclease 1 OS=Ascaris suum GN=ASU_07302 PE=3 SV=1	GO:0005737,GO:0003723,GO:0008409,GO:0000956,GO:0090305	cytoplasm;RNA binding;5'-3' exonuclease activity;nuclear-transcribed mRNA catabolic process;nucleic acid phosphodiester bond hydrolysis		0.0297366056291322	0.552991032505094
gene_GS_08857	transcript_GS_08857	Serine threonine-protein phosphatase 6 regulatory ankyrin repeat subunit a OS=Ascaris suum GN=ASU_06695 PE=4 SV=1	GO:0016740,GO:0043167,GO:0008152,GO:0009987,GO:0044699	transferase activity;ion binding;metabolic process;cellular process;single-organism process		0.0297226226208397	0.552991032505094
gene_GS_09032	transcript_GS_09032	Uncharacterized protein OS=Ascaris suum GN=ASU_01999 PE=4 SV=1				0.0297276013720223	0.552991032505094
XLOC_003702	TCONS_00008939	Uncharacterized protein OS=Ascaris lumbricoides PE=4 SV=1				0.0297534090292067	0.552991032505094
XLOC_014233	NA	NA	NA	NA	NA	0.0297316221047712	0.552991032505094
gene_GS_01089	transcript_GS_01089	M-phase inducer phosphatase OS=Ascaris suum GN=ASU_03052 PE=4 SV=1	GO:0005622,GO:0004725,GO:0035335,EC:3.1.3.48	intracellular;protein tyrosine phosphatase activity;peptidyl-tyrosine dephosphorylation;NA		0.0298236359881982	0.553798684068104
XLOC_005002	NA	NA	NA	NA	NA	0.0299318833416318	0.554812669180104
XLOC_016032	TCONS_00059654	Pao retrotransposon peptidase family protein OS=Brugia malayi GN=Bm1_32840 PE=4 SV=1	GO:0016020	membrane		0.0299099546036257	0.554812669180104
gene_GS_19502	transcript_GS_19502	Survival of motor neuron-related-splicing factor 30 OS=Ascaris suum GN=ASU_04470 PE=4 SV=1	GO:0005634,GO:0005737,GO:0003723,GO:0006397	nucleus;cytoplasm;RNA binding;mRNA processing		0.0299666509169571	0.554959839631311
gene_GS_13137	transcript_GS_13137	Gex interacting protein family member (Gei-4) OS=Ascaris suum GN=ASU_00769 PE=4 SV=1				0.0300609283029517	0.556207837991823
XLOC_007369	NA	NA	NA	NA	NA	0.0301032773701711	0.556493651187989
gene_GS_02681	transcript_GS_02681	Prion-like domain-bearing protein 25 OS=Ascaris suum GN=ASU_02233 PE=4 SV=1	GO:0004867,GO:0010951	serine-type endopeptidase inhibitor activity;negative regulation of endopeptidase activity		0.030171971364479	0.557265535397869
gene_GS_04859	transcript_GS_04859	Uncharacterized protein OS=Ascaris suum GN=ASU_03342 PE=4 SV=1				0.0302492150092018	0.558193810597992
XLOC_002971	NA	NA	NA	NA	NA	0.0302932643751852	0.55850843749116
gene_GS_02367	transcript_GS_02367	RNA-binding protein 12 OS=Ascaris suum PE=2 SV=1	GO:0000166,GO:0003676	nucleotide binding;nucleic acid binding		0.0303778296242654	0.559568818884733
gene_GS_23843	transcript_GS_23843	Bm9819 OS=Brugia malayi GN=Bm9819 PE=4 SV=1	GO:0033588	Elongator holoenzyme complex		0.0304901261629429	0.559825429490246
gene_L3E_00324	transcript_L3E_00324	Uncharacterized protein OS=Ascaris suum GN=ASU_08418 PE=4 SV=1				0.0305192657628672	0.559825429490246
XLOC_010035	NA	NA	NA	NA	NA	0.0305270755324856	0.559825429490246
XLOC_019428	NA	NA	NA	NA	NA	0.0304681197903804	0.559825429490246
XLOC_024456	NA	NA	NA	NA	NA	0.0304999832457303	0.559825429490246
gene_GS_04135	transcript_GS_04135	G2 mitotic-specific cyclin-b OS=Ascaris suum GN=ASU_03392 PE=2 SV=1	GO:0005634	nucleus		0.0305650367581716	0.560025111053621
gene_GS_01334	transcript_GS_01334	Splicing factor 3B subunit 6-like protein OS=Caenorhabditis elegans GN=C50D2.5 PE=3 SV=2	GO:0044424,GO:0003676,GO:0044267	intracellular part;nucleic acid binding;cellular protein metabolic process		0.0307069016844457	0.560638278992292
gene_GS_03646	transcript_GS_03646	Voltage-dependent calcium channel unc-36 OS=Caenorhabditis briggsae GN=unc-36 PE=3 SV=2	GO:0016021,GO:0005244,GO:0005262,GO:0006816,GO:0007610,GO:0043269	integral component of membrane;voltage-gated ion channel activity;calcium channel activity;calcium ion transport;behavior;regulation of ion transport		0.0307008354508015	0.560638278992292
gene_GS_22028	transcript_GS_22028	Rhomboid-like protein OS=Ascaris suum GN=ASU_05201 PE=2 SV=1	GO:0016021,GO:0004252,GO:0005509,GO:0006508,EC:3.4.21	integral component of membrane;serine-type endopeptidase activity;calcium ion binding;proteolysis;NA		0.030660220531983	0.560638278992292
XLOC_008281	NA	NA	NA	NA	NA	0.0307069114424377	0.560638278992292
gene_GS_00681	transcript_GS_00681	Slit homolog 1 protein OS=Caenorhabditis elegans GN=slt-1 PE=3 SV=1	GO:0009987	cellular process		0.0308192363764137	0.561697553905282
XLOC_024196	NA	NA	NA	NA	NA	0.0307927693577117	0.561697553905282
gene_GS_13004	transcript_GS_13004	Uncharacterized protein OS=Ascaris lumbricoides PE=4 SV=1				0.0308599748226375	0.561944928856583
gene_GS_04654	transcript_GS_04654	Atp-dependent rna helicase OS=Ascaris suum GN=ASU_11734 PE=4 SV=1	GO:0003676,GO:0004386,GO:0005524	nucleic acid binding;helicase activity;ATP binding		0.0309619098776392	0.563060538270372
gene_GS_09763	transcript_GS_09763	Isoform 2 of B lymphocyte-induced maturation protein 1 homolog OS=Caenorhabditis elegans GN=blmp-1	GO:0044424,GO:0005488,GO:0007275,GO:0030154	intracellular part;binding;multicellular organism development;cell differentiation		0.0309756788432603	0.563060538270372
gene_GS_17702	transcript_GS_17702	Uncharacterized protein OS=Ascaris lumbricoides PE=4 SV=1				0.0310384051968516	0.56321092096673
XLOC_021613	NA	NA	NA	NA	NA	0.0310346666539288	0.56321092096673
gene_GS_00230	transcript_GS_00230	Scaffold attachment factor B2 (Fragment) OS=Ascaris suum PE=2 SV=1	GO:0000166,GO:0003676	nucleotide binding;nucleic acid binding		0.0311478082955559	0.56336200958251
gene_GS_05428	transcript_GS_05428	Uncharacterized protein OS=Ascaris lumbricoides PE=4 SV=1				0.0311426534220826	0.56336200958251
gene_GS_08653	transcript_GS_08653	Putative 2'-deoxynucleoside 5'-phosphate N-hydrolase 1 OS=Ascaris suum GN=ASU_04884 PE=2 SV=1	GO:0005634,GO:0005737,GO:0050144,GO:0070694,GO:0009116,GO:0009117,GO:0009159,EC:2.4.2.6	nucleus;cytoplasm;nucleoside deoxyribosyltransferase activity;deoxyribonucleoside 5'-monophosphate N-glycosidase activity;nucleoside metabolic process;nucleotide metabolic process;deoxyribonucleoside monophosphate catabolic process;NA		0.0313056863548342	0.56336200958251
gene_GS_11054	transcript_GS_11054	Uncharacterized protein OS=Toxocara canis GN=Tcan_14867 PE=4 SV=1				0.0312305066333463	0.56336200958251
gene_GS_12121	transcript_GS_12121	Sperm cell motility protein mfp2 OS=Ascaris suum GN=ASU_01096 PE=4 SV=1				0.0313006776536123	0.56336200958251
gene_GS_13093	transcript_GS_13093	Chloride channel protein 2 OS=Ascaris suum GN=ASU_10232 PE=4 SV=1	GO:0006810	transport		0.0311636499720024	0.56336200958251
gene_Liv_03940	NA	NA	NA	NA	NA	0.0312075448622171	0.56336200958251
XLOC_004673	NA	NA	NA	NA	NA	0.031346305377041	0.56336200958251
XLOC_009625	NA	NA	NA	NA	NA	0.0311916525925416	0.56336200958251
XLOC_010360	NA	NA	NA	NA	NA	0.0313356443014844	0.56336200958251
XLOC_012384	NA	NA	NA	NA	NA	0.0312935812566028	0.56336200958251
gene_GS_07527	transcript_GS_07527	Trna (Adenine-n )-methyltransferase non-catalytic subunit trm6 OS=Ascaris suum GN=ASU_10340 PE=4 SV=1	GO:0031515,GO:0008168,GO:0030488	tRNA (m1A) methyltransferase complex;methyltransferase activity;tRNA methylation		0.0313848934748117	0.563565890989544
gene_GS_11924	transcript_GS_11924	G-protein coupled receptor OS=Ascaris suum GN=ASU_08481 PE=4 SV=1	GO:0016021	integral component of membrane		0.031434388335361	0.563965097229208
gene_GS_20459	transcript_GS_20459	Methyltransferase-like protein 13 OS=Ascaris suum GN=ASU_06517 PE=4 SV=1	GO:0016740	transferase activity		0.0315257924212887	0.565114854442616
gene_GS_23603	transcript_GS_23603	Ribonuclease OS=Ascaris suum GN=ASU_02245 PE=2 SV=1	GO:0016021	integral component of membrane		0.0315966152626145	0.565894011534584
gene_GS_06447	transcript_GS_06447	Transcription factor sox-2 OS=Caenorhabditis elegans GN=sox-2 PE=1 SV=2	GO:0044424,GO:0003677,GO:0044763,GO:0050794	intracellular part;DNA binding;single-organism cellular process;regulation of cellular process		0.0317251219152053	0.566747440981833
gene_GS_23320	transcript_GS_23320	Peptide transporter family 2 OS=Ascaris suum GN=ASU_01543 PE=4 SV=1	GO:0022892,GO:0006810	substrate-specific transporter activity;transport		0.0317072861615754	0.566747440981833
gene_GS_23735	transcript_GS_23735	Uncharacterized protein OS=Ascaris suum GN=ASU_12661 PE=4 SV=1				0.0317264592795593	0.566747440981833
gene_GS_17442	transcript_GS_17442	Ankyrin-2 OS=Ascaris suum GN=ASU_08685 PE=4 SV=1	GO:0005488,GO:0016740,GO:0008152	binding;transferase activity;metabolic process		0.0318798014506899	0.567626475874634
gene_L3E_00069	transcript_L3E_00069	Uncharacterized protein OS=Ascaris lumbricoides PE=4 SV=1				0.0318805092359181	0.567626475874634
XLOC_010594	NA	NA	NA	NA	NA	0.0318854280656639	0.567626475874634
XLOC_012975	NA	NA	NA	NA	NA	0.0318828290460351	0.567626475874634
gene_GS_00962	transcript_GS_00962	Cgmp-dependent protein kinase egl-4 OS=Ascaris suum GN=ASU_14234 PE=3 SV=1	GO:0004674,GO:0043167,GO:0009987,EC:2.7.11	protein serine/threonine kinase activity;ion binding;cellular process;NA		0.0320184810197737	0.569096594675664
XLOC_013536	NA	NA	NA	NA	NA	0.0320230318187408	0.569096594675664
gene_GS_04767	transcript_GS_04767	JmjC domain-containing protein 8 OS=Toxocara canis GN=Jmjd8 PE=4 SV=1	GO:0000814,GO:0043328	ESCRT II complex;protein targeting to vacuole involved in ubiquitin-dependent protein catabolic process via the multivesicular body sorting pathway		0.0321237881535009	0.569598861406017
gene_GS_23689	transcript_GS_23689	Gdp-fucose protein o-fucosyltransferase 1 OS=Ascaris suum GN=ASU_13014 PE=4 SV=1	GO:0016757	transferase activity, transferring glycosyl groups		0.0320963612479812	0.569598861406017
gene_L3E_03047	NA	NA	NA	NA	NA	0.0321339007667419	0.569598861406017
gene_GS_00826	transcript_GS_00826	Uncharacterized protein OS=Ascaris lumbricoides PE=4 SV=1				0.0322007701517724	0.569807640170713
XLOC_021375	NA	NA	NA	NA	NA	0.0321748576863296	0.569807640170713
gene_GS_04406	transcript_GS_04406	Calcium-transporting ATPase OS=Ascaris suum GN=ASU_13749 PE=3 SV=1	GO:0016021,GO:0005388,GO:0005524,GO:0046872,GO:0070588,EC:3.6.3.8	integral component of membrane;calcium-transporting ATPase activity;ATP binding;metal ion binding;calcium ion transmembrane transport;NA		0.0323527164269458	0.572007087186155
gene_GS_19563	transcript_GS_19563	Uncharacterized protein OS=Toxocara canis GN=Tcan_02607 PE=4 SV=1				0.0324216644256821	0.57273659292029
XLOC_000581	NA	NA	NA	NA	NA	0.0324502200218403	0.572751920965691
gene_GS_02076	transcript_GS_02076	Bm9551 OS=Brugia malayi GN=Bm9551 PE=4 SV=1	GO:0016020	membrane		0.0325523308077516	0.574051679020722
gene_GS_07217	transcript_GS_07217	Uncharacterized protein OS=Ascaris suum GN=ASU_12204 PE=4 SV=1				0.0326626136617707	0.574051679020722
gene_GS_14950	transcript_GS_14950	Endochitinase OS=Ascaris suum GN=ASU_03503 PE=4 SV=1	GO:0004568,GO:0006032,GO:0016998,EC:3.2.1.14	chitinase activity;chitin catabolic process;cell wall macromolecule catabolic process;NA		0.0326485646741996	0.574051679020722
gene_GS_23730	transcript_GS_23730	Uncharacterized protein OS=Ascaris suum GN=ASU_02802 PE=4 SV=1	GO:0016021	integral component of membrane		0.0326332056674279	0.574051679020722
XLOC_013168	NA	NA	NA	NA	NA	0.0326276366361985	0.574051679020722
gene_GS_00149	transcript_GS_00149	Chromatin-remodeling complex ATPase chain isw-1 OS=Ascaris suum GN=ASU_02531 PE=2 SV=1	GO:0016818,GO:0097159,GO:1901363	hydrolase activity, acting on acid anhydrides, in phosphorus-containing anhydrides;organic cyclic compound binding;heterocyclic compound binding		0.0328375342948584	0.574214270843608
gene_GS_04643	transcript_GS_04643	Putative uncharacterized protein OS=Ascaris suum PE=2 SV=1			PAN/Apple domain [InterPro - SMART]	0.0329772094055016	0.574214270843608
gene_GS_05306	transcript_GS_05306	Putative oxidoreductase dhs-27 OS=Ascaris suum GN=ASU_00350 PE=4 SV=1				0.0329767066615886	0.574214270843608
gene_GS_08655	transcript_GS_08655	FMRFa-like protein 2 OS=Ascaris suum GN=afp-2 PE=2 SV=1				0.0328355556955397	0.574214270843608
gene_GS_16915	NA	NA	NA	NA	NA	0.0328185684002523	0.574214270843608
gene_GS_23793	transcript_GS_23793	Uncharacterized protein OS=Ascaris suum GN=ASU_12694 PE=4 SV=1	GO:0016021,GO:0004930,GO:0007186	integral component of membrane;G-protein coupled receptor activity;G-protein coupled receptor signaling pathway	G protein-coupled receptor, rhodopsin-like [InterPro - PRINTS];GPCR, rhodopsin-like, 7TM [InterPro - ProSiteProfiles]	0.0328838267809449	0.574214270843608
XLOC_001124	NA	NA	NA	NA	NA	0.0328944139757943	0.574214270843608
XLOC_005036	NA	NA	NA	NA	NA	0.0329272463371247	0.574214270843608
XLOC_010179	NA	NA	NA	NA	NA	0.0328482373627067	0.574214270843608
XLOC_013214	NA	NA	NA	NA	NA	0.032783609439593	0.574214270843608
XLOC_013369	NA	NA	NA	NA	NA	0.0328782809413937	0.574214270843608
gene_GS_05638	transcript_GS_05638	Transcription factor che-1 OS=Caenorhabditis elegans GN=che-1 PE=1 SV=3	GO:0005488,GO:0007275,GO:0009987,GO:0022414	binding;multicellular organism development;cellular process;reproductive process		0.0331618197865915	0.576650450211631
gene_GS_21806	transcript_GS_21806	Metallo-beta-lactamase domain-containing protein 1 OS=Ascaris suum GN=ASU_03313 PE=4 SV=1	GO:0016021	integral component of membrane		0.0331728722687731	0.576650450211631
gene_GS_05858	transcript_GS_05858	PDZ and LIM domain protein 2 OS=Bos taurus GN=PDLIM2 PE=2 SV=1	GO:0015629,GO:0016020,GO:0030054,GO:0044444,GO:0098794,GO:0042805,GO:0007507,GO:0030154,GO:0051128,GO:0051960	actin cytoskeleton;membrane;cell junction;cytoplasmic part;postsynapse;actinin binding;heart development;cell differentiation;regulation of cellular component organization;regulation of nervous system development		0.0332609851223397	0.576728196345951
gene_GS_11637	transcript_GS_11637	Membrane-associated ring finger-like protein family member (Marc-6) OS=Ascaris suum GN=ASU_01409 PE=4 SV=1	GO:0016021,GO:0008270	integral component of membrane;zinc ion binding		0.0332558561258604	0.576728196345951
gene_GS_20719	transcript_GS_20719	Uncharacterized protein OS=Ascaris suum GN=ASU_11871 PE=4 SV=1	GO:0016021	integral component of membrane		0.0332542567053366	0.576728196345951
gene_GS_00916	transcript_GS_00916	Innexin OS=Ascaris suum GN=inx PE=3 SV=1	GO:0005921,GO:0016021,GO:0006811	gap junction;integral component of membrane;ion transport		0.0334047080384988	0.578570011429019
gene_GS_13979	transcript_GS_13979	Uncharacterized protein OS=Ascaris suum GN=ASU_03441 PE=4 SV=1				0.0334533136048839	0.578570011429019
gene_GS_17901	transcript_GS_17901	Uncharacterized protein OS=Ascaris suum GN=ASU_09172 PE=4 SV=1			Domain of unknown function DUF148 [InterPro - Pfam]	0.033439314374212	0.578570011429019
XLOC_018321	NA	NA	NA	NA	NA	0.0334790826491606	0.578570011429019
gene_GS_23664	transcript_GS_23664	Uncharacterized protein OS=Ascaris suum GN=ASU_00334 PE=4 SV=1	GO:0016021	integral component of membrane		0.0338698453875828	0.584834408754205
gene_GS_04935	transcript_GS_04935	Zinc finger, BED-type [InterPro - ProSiteProfiles]	GO:0003677	DNA binding		0.0339992997065953	0.585077925220439
gene_GS_12381	transcript_GS_12381	Uncharacterized protein OS=Ascaris suum GN=ASU_11232 PE=4 SV=1	GO:0016021	integral component of membrane		0.0341341331024753	0.585077925220439
gene_GS_15062	transcript_GS_15062	Ectonucleotide pyrophosphatase phosphodiesterase OS=Ascaris suum GN=ASU_08640 PE=4 SV=1	GO:0003676,GO:0016787,GO:0046872,GO:0008152	nucleic acid binding;hydrolase activity;metal ion binding;metabolic process		0.0340089176974541	0.585077925220439
gene_GS_20557	transcript_GS_20557	Etoposide-induced protein-like protein OS=Ascaris suum GN=ASU_13534 PE=4 SV=1	GO:0016021	integral component of membrane		0.0341667536625287	0.585077925220439
gene_GS_21225	transcript_GS_21225	Vesicle transport protein OS=Ascaris suum PE=2 SV=1	GO:0016021,GO:0016192	integral component of membrane;vesicle-mediated transport		0.0339510200162493	0.585077925220439
gene_GS_22993	transcript_GS_22993	Uncharacterized protein OS=Ascaris suum GN=ASU_12650 PE=4 SV=1				0.0341295052635623	0.585077925220439
XLOC_007233	NA	NA	NA	NA	NA	0.0341507851929418	0.585077925220439
XLOC_010260	NA	NA	NA	NA	NA	0.034166785926051	0.585077925220439
XLOC_010651	NA	NA	NA	NA	NA	0.0341215608984667	0.585077925220439
XLOC_024600	NA	NA	NA	NA	NA	0.0340499371225701	0.585077925220439
gene_GS_13792	transcript_GS_13792	Gamma-glutamyltranspeptidase 1 OS=Ascaris suum GN=ASU_00599 PE=4 SV=1	GO:0016021,GO:0003840,GO:0006749,EC:2.3.2.2	integral component of membrane;gamma-glutamyltransferase activity;glutathione metabolic process;NA		0.0342661843434187	0.586294697541737
gene_GS_13302	transcript_GS_13302	Protein FAM65B OS=Ascaris suum PE=2 SV=1				0.0343520217900289	0.5867939619424
gene_GS_20992	transcript_GS_20992	1-acyl-sn-glycerol-3-phosphate acyltransferase OS=Toxocara canis GN=acl-1 PE=3 SV=1	GO:0016021,GO:0003841,GO:0008654,EC:2.3.1.51	integral component of membrane;1-acylglycerol-3-phosphate O-acyltransferase activity;phospholipid biosynthetic process;NA		0.0343670926148251	0.5867939619424
XLOC_015953	NA	NA	NA	NA	NA	0.0343804641725896	0.5867939619424
XLOC_021741	TCONS_00084292	Uncharacterized protein OS=Ascaris suum GN=ASU_11951 PE=4 SV=1	GO:0016021	integral component of membrane		0.0345686516387042	0.589519478811406
gene_GS_24138	transcript_GS_24138	Acetolactate synthase-like protein OS=Ascaris suum PE=2 SV=1	GO:0016020,GO:0000287,GO:0003824,GO:0030976	membrane;magnesium ion binding;catalytic activity;thiamine pyrophosphate binding		0.0346756011007186	0.590856247421305
XLOC_011700	NA	NA	NA	NA	NA	0.0347555356425406	0.59173087267621
gene_GS_06386	transcript_GS_06386	Fmrfamide receptor OS=Ascaris suum GN=ASU_07546 PE=4 SV=1	GO:0016021,GO:0004930,GO:0007186	integral component of membrane;G-protein coupled receptor activity;G-protein coupled receptor signaling pathway		0.0348444728354462	0.592270143857059
XLOC_008044	TCONS_00026467	Uncharacterized protein OS=Toxocara canis PE=4 SV=1				0.034827333688987	0.592270143857059
gene_GS_13363	transcript_GS_13363	Uncharacterized protein OS=Ascaris suum GN=ASU_08121 PE=4 SV=1			Concanavalin A-like lectin/glucanase domain [InterPro - SUPERFAMILY]	0.0349276893727668	0.592710567977895
XLOC_024723	NA	NA	NA	NA	NA	0.0349212284155792	0.592710567977895
gene_GS_07421	transcript_GS_07421	26S proteasome regulatory subunit rpn-6.1 OS=Ascaris suum GN=ASU_11689 PE=2 SV=1	GO:0000502	proteasome complex		0.035015833515685	0.592797568695857
gene_GS_09997	transcript_GS_09997	Riboflavin biosynthesis protein VVA0006 OS=Vibrio vulnificus (strain YJ016) GN=VVA0006 PE=1 SV=1	GO:0016787,GO:0008152	hydrolase activity;metabolic process		0.0350059445997715	0.592797568695857
gene_GS_24033	transcript_GS_24033	Fmrfamide receptor OS=Ascaris suum GN=ASU_03100 PE=3 SV=1	GO:0016021	integral component of membrane		0.035018787051452	0.592797568695857
XLOC_022430	NA	NA	NA	NA	NA	0.0350553665499049	0.592931571914417
gene_GS_11404	transcript_GS_11404	Uncharacterized protein OS=Ascaris suum GN=ASU_10037 PE=4 SV=1	GO:0008270	zinc ion binding		0.0351524878417444	0.594054774222525
XLOC_016604	NA	NA	NA	NA	NA	0.0351792080838535	0.594054774222525
XLOC_023917	NA	NA	NA	NA	NA	0.0352219542971235	0.594291473564678
gene_GS_10035	transcript_GS_10035	Adenosine 3-phospho 5-phosphosulfate transporter 2 OS=Ascaris suum GN=ASU_11634 PE=4 SV=1	GO:0016021,GO:0055085	integral component of membrane;transmembrane transport		0.0353179854846361	0.594314173160184
XLOC_002170	NA	NA	NA	NA	NA	0.035321662817516	0.594314173160184
XLOC_002293	NA	NA	NA	NA	NA	0.0352855162101232	0.594314173160184
XLOC_021830	NA	NA	NA	NA	NA	0.0353382206800264	0.594314173160184
XLOC_002575	NA	NA	NA	NA	NA	0.0353910057843723	0.594718396145837
gene_GS_00154	transcript_GS_00154	Phospholysine phosphohistidine inorganic pyrophosphate phosphatase OS=Xenopus laevis GN=lhpp PE=2 SV=1	GO:0005654,GO:0005829,GO:0016020,GO:0042995,GO:0070062,GO:0000287,GO:0004427,GO:0008969,GO:0019899,GO:0042803,GO:0006470,GO:0009168,EC:3.6.1.1	nucleoplasm;cytosol;membrane;cell projection;extracellular exosome;magnesium ion binding;inorganic diphosphatase activity;phosphohistidine phosphatase activity;enzyme binding;protein homodimerization activity;protein dephosphorylation;purine ribonucleoside monophosphate biosynthetic process;NA		0.0363564912868601	0.594944725288585
gene_GS_01393	transcript_GS_01393	T family of potassium channels protein 7 OS=Ascaris suum GN=ASU_07790 PE=3 SV=1	GO:0016021,GO:0005267,GO:0071805	integral component of membrane;potassium channel activity;potassium ion transmembrane transport		0.0365382487218067	0.594944725288585
gene_GS_03095	transcript_GS_03095	Btb poz domain-containing protein 8 OS=Ascaris suum GN=ASU_11138 PE=4 SV=1				0.0355329087037578	0.594944725288585
gene_GS_03839	transcript_GS_03839	Zinc finger protein zic 3 OS=Ascaris suum GN=ASU_02741 PE=4 SV=1	GO:0003676,GO:0046872	nucleic acid binding;metal ion binding		0.035632546968549	0.594944725288585
gene_GS_04604	transcript_GS_04604	Uncharacterized protein OS=Ascaris suum GN=ASU_05500 PE=4 SV=1				0.0366294843832822	0.594944725288585
gene_GS_08064	transcript_GS_08064	Rna-dependent rna polymerase 3 OS=Ascaris suum GN=ASU_11171 PE=4 SV=1	GO:0003968,GO:0001172,EC:2.7.7.48	RNA-directed RNA polymerase activity;transcription, RNA-templated;NA		0.0363064098037147	0.594944725288585
gene_GS_08107	transcript_GS_08107	Nucleolar GTP-binding protein 1 OS=Ascaris suum PE=2 SV=1	GO:0005730,GO:0005525,GO:0008168,GO:0032259,GO:0042254	nucleolus;GTP binding;methyltransferase activity;methylation;ribosome biogenesis		0.0356956172193826	0.594944725288585
gene_GS_09041	transcript_GS_09041	Uncharacterized protein OS=Ascaris suum GN=ASU_02074 PE=4 SV=1	GO:0016021	integral component of membrane		0.0360447777865371	0.594944725288585
gene_GS_09160	transcript_GS_09160	DNA topoisomerase 1 OS=Ascaris suum GN=ASU_09191 PE=2 SV=1	GO:0005694,GO:0003677,GO:0003917,GO:0003918,GO:0006265,EC:5.99.1.3,EC:5.99.1.2	chromosome;DNA binding;DNA topoisomerase type I activity;DNA topoisomerase type II (ATP-hydrolyzing) activity;DNA topological change;NA;NA		0.036715295493844	0.594944725288585
gene_GS_11362	transcript_GS_11362	Cytochrome P450 4V2 OS=Toxocara canis GN=CYP4V2 PE=3 SV=1	GO:0016021,GO:0004497,GO:0005506,GO:0016705,GO:0020037,GO:0055114	integral component of membrane;monooxygenase activity;iron ion binding;oxidoreductase activity, acting on paired donors, with incorporation or reduction of molecular oxygen;heme binding;oxidation-reduction process		0.036011069409592	0.594944725288585
gene_GS_12025	transcript_GS_12025	Putative pre-mRNA-splicing factor ATP-dependent RNA helicase OS=Toxocara canis GN=Tcan_04941 PE=4 SV=1	GO:0043167,GO:0097159,GO:1901363,GO:0007094	ion binding;organic cyclic compound binding;heterocyclic compound binding;mitotic spindle assembly checkpoint		0.0361013423616579	0.594944725288585
gene_GS_12057	transcript_GS_12057	Atp-dependent rna helicase dhx8 OS=Ascaris suum GN=ASU_01505 PE=4 SV=1	GO:0003676,GO:0005524,GO:0008026,GO:0008270	nucleic acid binding;ATP binding;ATP-dependent helicase activity;zinc ion binding		0.0366551191168843	0.594944725288585
gene_GS_12133	transcript_GS_12133	Huntingtin OS=Mus musculus GN=Htt PE=1 SV=2	GO:0043231,GO:0044444,GO:0005515,GO:0044699,GO:0048522	intracellular membrane-bounded organelle;cytoplasmic part;protein binding;single-organism process;positive regulation of cellular process		0.0357582823355061	0.594944725288585
gene_GS_13423	transcript_GS_13423	Alpha-mannosidase OS=Ascaris suum GN=ASU_01490 PE=3 SV=1	GO:0004559,GO:0008270,GO:0030246,GO:0006013,EC:3.2.1.24	alpha-mannosidase activity;zinc ion binding;carbohydrate binding;mannose metabolic process;NA		0.0365444059621936	0.594944725288585
gene_GS_13751	transcript_GS_13751	Sodium-coupled neutral amino acid transporter 10 OS=Ascaris suum GN=ASU_03279 PE=4 SV=1	GO:0016021	integral component of membrane		0.0359709503161228	0.594944725288585
gene_GS_14495	transcript_GS_14495	Iodotyrosine dehalogenase 1 OS=Ascaris suum GN=ASU_01806 PE=4 SV=1	GO:0016021,GO:0016491,GO:0055114	integral component of membrane;oxidoreductase activity;oxidation-reduction process		0.0356197461072246	0.594944725288585
gene_GS_15764	transcript_GS_15764	Heterogeneous nuclear ribonucleoprotein h2 OS=Ascaris suum GN=ASU_10444 PE=4 SV=1	GO:0019013,GO:0030529,GO:0000166,GO:0003676	viral nucleocapsid;intracellular ribonucleoprotein complex;nucleotide binding;nucleic acid binding		0.0361524284870418	0.594944725288585
gene_GS_16144	transcript_GS_16144	Vang-like protein OS=Ascaris suum GN=ASU_03104 PE=3 SV=1	GO:0016021,GO:0007275	integral component of membrane;multicellular organism development		0.0365139087185005	0.594944725288585
gene_GS_16753	transcript_GS_16753	Major sperm protein OS=Toxocara canis GN=ssp-34 PE=4 SV=1				0.0367274685387954	0.594944725288585
gene_GS_18331	transcript_GS_18331	And ph domain-containing protein 1 OS=Ascaris suum GN=ASU_09227 PE=4 SV=1	GO:0016020,GO:0005488	membrane;binding		0.0358643643870608	0.594944725288585
gene_GS_18981	transcript_GS_18981	Sphingosine kinase 1 OS=Ascaris suum PE=2 SV=1	GO:0016301,GO:0016310	kinase activity;phosphorylation		0.036116765669078	0.594944725288585
gene_GS_19536	transcript_GS_19536	Actin-2 OS=Ascaris suum GN=ASU_01033 PE=3 SV=1	GO:0005856,GO:0005524	cytoskeleton;ATP binding		0.0359870308986094	0.594944725288585
gene_GS_19898	transcript_GS_19898	Myelin gene regulatory factor OS=Ascaris suum GN=ASU_05611 PE=4 SV=1	GO:0016021,GO:0003677,GO:0003700,GO:0006355	integral component of membrane;DNA binding;transcription factor activity, sequence-specific DNA binding;regulation of transcription, DNA-templated		0.0363989712171464	0.594944725288585
gene_GS_22440	transcript_GS_22440	Uncharacterized protein OS=Ascaris suum GN=ASU_06669 PE=4 SV=1				0.0359169316927687	0.594944725288585
gene_GS_22672	transcript_GS_22672	CCR4-NOT transcription complex subunit 11 OS=Mus musculus GN=Cnot11 PE=1 SV=1	GO:0005737,GO:0030014,GO:0005515,GO:0016070,GO:0044763,GO:0048519,GO:0050794	cytoplasm;CCR4-NOT complex;protein binding;RNA metabolic process;single-organism cellular process;negative regulation of biological process;regulation of cellular process		0.0366524618592856	0.594944725288585
gene_GS_22852	transcript_GS_22852	Protein ZK287.3 OS=Haemonchus contortus GN=HCOI_00662400 PE=4 SV=1	GO:0016021	integral component of membrane		0.0359400386799151	0.594944725288585
gene_GS_23216	transcript_GS_23216	Uncharacterized protein OS=Ascaris suum GN=ASU_14942 PE=4 SV=1				0.0362476376274677	0.594944725288585
gene_GS_23357	transcript_GS_23357	Galectin OS=Ascaris suum GN=ASU_06821 PE=4 SV=1	GO:0030246	carbohydrate binding		0.0365695431625291	0.594944725288585
gene_GS_24092	transcript_GS_24092	Exocyst complex component 6 OS=Ascaris suum PE=2 SV=1	GO:0000145,GO:0016021,GO:0006904	exocyst;integral component of membrane;vesicle docking involved in exocytosis		0.0362257205576595	0.594944725288585
gene_L4_02414	transcript_L4_02414	Uncharacterized protein OS=Ascaris suum GN=ASU_12133 PE=4 SV=1	GO:0016021	integral component of membrane		0.0366703312581162	0.594944725288585
XLOC_002180	NA	NA	NA	NA	NA	0.0355184213170249	0.594944725288585
XLOC_004689	NA	NA	NA	NA	NA	0.0362852827690243	0.594944725288585
XLOC_004837	NA	NA	NA	NA	NA	0.0357733625573255	0.594944725288585
XLOC_004981	NA	NA	NA	NA	NA	0.0358723425824751	0.594944725288585
XLOC_006121	NA	NA	NA	NA	NA	0.036424972611873	0.594944725288585
XLOC_006284	NA	NA	NA	NA	NA	0.0366981468598675	0.594944725288585
XLOC_007633	NA	NA	NA	NA	NA	0.0359318046607939	0.594944725288585
XLOC_007687	NA	NA	NA	NA	NA	0.0361827415738447	0.594944725288585
XLOC_010417	NA	NA	NA	NA	NA	0.0364065573656703	0.594944725288585
XLOC_017219	NA	NA	NA	NA	NA	0.0361411721898969	0.594944725288585
XLOC_017276	NA	NA	NA	NA	NA	0.0358040460170376	0.594944725288585
XLOC_017466	NA	NA	NA	NA	NA	0.0365735549408008	0.594944725288585
XLOC_020965	NA	NA	NA	NA	NA	0.0365671946595661	0.594944725288585
XLOC_022733	NA	NA	NA	NA	NA	0.0362894403495298	0.594944725288585
XLOC_022982	NA	NA	NA	NA	NA	0.0360138216627572	0.594944725288585
XLOC_023952	NA	NA	NA	NA	NA	0.0364662265156852	0.594944725288585
gene_GS_00083	transcript_GS_00083	Baculoviral IAP repeat-containing protein 5.1 OS=Xenopus tropicalis GN=birc5.1 PE=2 SV=1	GO:0000776,GO:0005815,GO:0005819,GO:0005874,GO:0031981,GO:0044444,GO:0003824,GO:0004869,GO:0015631,GO:0019899,GO:0042802,GO:0046914,GO:0046983,GO:0001944,GO:0006355,GO:0006468,GO:0007067,GO:0009966,GO:0010629,GO:0032446,GO:0042127,GO:0043154,GO:0045931,GO:0051225,GO:0051301,GO:0051303,GO:0080134,GO:0098813,GO:1902589	kinetochore;microtubule organizing center;spindle;microtubule;nuclear lumen;cytoplasmic part;catalytic activity;cysteine-type endopeptidase inhibitor activity;tubulin binding;enzyme binding;identical protein binding;transition metal ion binding;protein dimerization activity;vasculature development;regulation of transcription, DNA-templated;protein phosphorylation;mitotic nuclear division;regulati…		0.0368349160179659	0.595784865495245
gene_GS_22513	transcript_GS_22513	Prion-like domain-bearing protein 25 OS=Ascaris suum GN=ASU_02233 PE=4 SV=1				0.0368369352687044	0.595784865495245
gene_GS_16314	transcript_GS_16314	Nuclear hormone receptor family member nhr-48 OS=Ascaris suum GN=ASU_07898 PE=3 SV=1	GO:0005634,GO:0003700,GO:0003707,GO:0008270,GO:0043565,GO:0006351,GO:0006355,GO:0043401	nucleus;transcription factor activity, sequence-specific DNA binding;steroid hormone receptor activity;zinc ion binding;sequence-specific DNA binding;transcription, DNA-templated;regulation of transcription, DNA-templated;steroid hormone mediated signaling pathway		0.0369072835885492	0.596456303369319
gene_GS_04338	transcript_GS_04338	Putative transporter OS=Ascaris suum GN=ASU_13710 PE=4 SV=1	GO:0016021,GO:0055085	integral component of membrane;transmembrane transport		0.0369982006040816	0.597414851924927
gene_GS_05945	NA	NA	NA	NA	NA	0.0370243565777703	0.597414851924927
XLOC_014287	NA	NA	NA	NA	NA	0.0370936034214793	0.59806569008318
gene_GS_11561	transcript_GS_11561	Uncharacterized protein OS=Ascaris suum GN=ASU_01548 PE=4 SV=1				0.0371307193044654	0.598197865679261
gene_GS_02505	transcript_GS_02505	Uncharacterized protein OS=Ascaris suum GN=ASU_10471 PE=4 SV=1				0.03724229228484	0.599431383678051
gene_L4_04548	NA	NA	NA	NA	NA	0.0372652402305894	0.599431383678051
gene_GS_19478	transcript_GS_19478	Cytosolic sulfotransferase 3 OS=Ascaris suum GN=ASU_04264 PE=4 SV=1	GO:0008146	sulfotransferase activity		0.0373319825104334	0.59957250792766
XLOC_005443	NA	NA	NA	NA	NA	0.0373118401168557	0.59957250792766
gene_GS_04095	transcript_GS_04095	Uncharacterized protein OS=Ascaris suum GN=ASU_00321 PE=4 SV=1	GO:0016021	integral component of membrane		0.0374288034724952	0.599804180615393
gene_GS_12900	transcript_GS_12900	Dehydrogenase reductase sdr family member 9 OS=Ascaris suum GN=ASU_04843 PE=4 SV=1	GO:0016021	integral component of membrane		0.0373788300524924	0.599804180615393
gene_GS_15593	transcript_GS_15593	Uncharacterized protein OS=Ascaris lumbricoides PE=4 SV=1	GO:0016020	membrane		0.0374333944297821	0.599804180615393
XLOC_012618	TCONS_00045091	Uncharacterized protein OS=Toxocara canis GN=Tcan_11376 PE=4 SV=1				0.0374859444741292	0.600181306030834
gene_GS_06800	transcript_GS_06800	Protein CBG07629 OS=Caenorhabditis briggsae GN=CBG07629 PE=4 SV=2	GO:0016021	integral component of membrane		0.0375785949350665	0.600734787346821
gene_GS_22232	transcript_GS_22232	Patched domain-containing protein 3 OS=Ascaris suum GN=ASU_10181 PE=4 SV=1	GO:0016021	integral component of membrane		0.03757486595387	0.600734787346821
gene_GS_18850	transcript_GS_18850	Metalloendopeptidase OS=Ascaris suum GN=ASU_12109 PE=3 SV=1	GO:0004222,GO:0008270,GO:0006508,GO:0018996,EC:3.4.24	metalloendopeptidase activity;zinc ion binding;proteolysis;molting cycle, collagen and cuticulin-based cuticle;NA		0.0376882285115129	0.602022158292784
gene_GS_18191	transcript_GS_18191	Glyoxylate reductase/hydroxypyruvate reductase OS=Toxocara canis GN=Grhpr PE=3 SV=1	GO:0016616,GO:0051287,GO:0055114	oxidoreductase activity, acting on the CH-OH group of donors, NAD or NADP as acceptor;NAD binding;oxidation-reduction process		0.0377945526741883	0.602570156127762
gene_L4_04577	transcript_L4_04577	Uncharacterized protein OS=Ascaris lumbricoides PE=4 SV=1				0.0378099227812934	0.602570156127762
XLOC_023956	NA	NA	NA	NA	NA	0.0377921642905511	0.602570156127762
gene_GS_23976	transcript_GS_23976	Uncharacterized protein OS=Toxocara canis PE=4 SV=1	GO:0016021	integral component of membrane		0.0379753951549959	0.604741358103345
gene_GS_16556	transcript_GS_16556	Armadillo-type fold [InterPro - SUPERFAMILY]	GO:0005488	binding		0.038023411809407	0.60504022822261
XLOC_010712	NA	NA	NA	NA	NA	0.0381566786338134	0.606694123150703
gene_GS_06340	transcript_GS_06340	Histone H4 OS=Caenorhabditis elegans GN=his-1 PE=1 SV=2	GO:0000786,GO:0005634,GO:0003677,GO:0046982,GO:0006334	nucleosome;nucleus;DNA binding;protein heterodimerization activity;nucleosome assembly		0.0383852918000719	0.606947396615038
gene_GS_07521	transcript_GS_07521	Tyrosine-protein phosphatase non-receptor type 9 OS=Ascaris suum GN=ASU_13370 PE=2 SV=1	GO:0004725,GO:0035335,EC:3.1.3.48	protein tyrosine phosphatase activity;peptidyl-tyrosine dephosphorylation;NA		0.0383696577789146	0.606947396615038
gene_GS_09583	transcript_GS_09583	Myosin-4 OS=Ascaris suum GN=ASU_05367 PE=3 SV=1	GO:0016459,GO:0003774,GO:0005524,GO:0051015	myosin complex;motor activity;ATP binding;actin filament binding		0.0382384627049109	0.606947396615038
gene_GS_10489	transcript_GS_10489	Homeobox-containing protein 1 OS=Ascaris suum GN=ASU_13766 PE=4 SV=1	GO:0005634,GO:0003677,GO:0045893	nucleus;DNA binding;positive regulation of transcription, DNA-templated		0.0383201396154837	0.606947396615038
gene_GS_14476	transcript_GS_14476	Aftiphilin OS=Mus musculus GN=Aftph PE=1 SV=2	GO:0005737,GO:0043231	cytoplasm;intracellular membrane-bounded organelle		0.038218691320744	0.606947396615038
gene_GS_20566	transcript_GS_20566	Homeobox protein DLX-1 OS=Ascaris suum GN=ASU_02280 PE=2 SV=1	GO:0005634,GO:0043565,GO:0006355	nucleus;sequence-specific DNA binding;regulation of transcription, DNA-templated		0.038301801168738	0.606947396615038
XLOC_002104	NA	NA	NA	NA	NA	0.0383983084218541	0.606947396615038
XLOC_016513	TCONS_00061946	Six-bladed beta-propeller, TolB-like domain-containing protein OS=Strongyloides ratti GN=SRAE_2000075100 PE=4 SV=1	GO:0016021	integral component of membrane		0.0384073355007775	0.606947396615038
gene_GS_01515	transcript_GS_01515	Transcription factor OS=Ascaris suum GN=ASU_04783 PE=3 SV=1	GO:0005634,GO:0003700,GO:0043565,GO:0006355,GO:0009987,GO:0043170,GO:0044238	nucleus;transcription factor activity, sequence-specific DNA binding;sequence-specific DNA binding;regulation of transcription, DNA-templated;cellular process;macromolecule metabolic process;primary metabolic process		0.0387093492778058	0.608684905227958
gene_GS_09046	transcript_GS_09046	Cuticle collagen sqt-1 OS=Caenorhabditis elegans GN=sqt-1 PE=3 SV=2	GO:0005587,GO:0005201,GO:0048407,GO:0001501,GO:0001569,GO:0007420,GO:0007600,GO:0009887,GO:0030154,GO:0043170,GO:0048598,GO:0061304,GO:0061333,GO:0071711	collagen type IV trimer;extracellular matrix structural constituent;platelet-derived growth factor binding;skeletal system development;patterning of blood vessels;brain development;sensory perception;organ morphogenesis;cell differentiation;macromolecule metabolic process;embryonic morphogenesis;retinal blood vessel morphogenesis;renal tubule morphogenesis;basement membrane organization		0.0387394744685785	0.608684905227958
gene_GS_10542	transcript_GS_10542	Alpha-crystallin B chain OS=Ovis aries GN=CRYAB PE=2 SV=1	GO:0005634,GO:0043232,GO:0044422,GO:0044444,GO:0042802,GO:0006461,GO:0009628,GO:0032501,GO:0032502,GO:0043066,GO:0044699,GO:0051716	nucleus;intracellular non-membrane-bounded organelle;organelle part;cytoplasmic part;identical protein binding;protein complex assembly;response to abiotic stimulus;multicellular organismal process;developmental process;negative regulation of apoptotic process;single-organism process;cellular response to stimulus		0.0387473268709229	0.608684905227958
gene_GS_14822	transcript_GS_14822	Uncharacterized protein OS=Ascaris suum GN=ASU_14396 PE=4 SV=1	GO:0016021	integral component of membrane	LPS-induced tumour necrosis factor alpha factor [InterPro - Pfam,SMART]	0.0387191695384215	0.608684905227958
gene_GS_17175	transcript_GS_17175	Lipoma hmgic fusion partner-like protein 4 OS=Ascaris suum GN=ASU_10162 PE=4 SV=1	GO:0016021	integral component of membrane		0.0387019319267389	0.608684905227958
gene_GS_18309	transcript_GS_18309	Ets domain-containing protein elk-3 OS=Ascaris suum GN=ASU_01351 PE=3 SV=1	GO:0005634,GO:0003700,GO:0043565,GO:0006355	nucleus;transcription factor activity, sequence-specific DNA binding;sequence-specific DNA binding;regulation of transcription, DNA-templated		0.0387526839497835	0.608684905227958
gene_GS_21119	transcript_GS_21119	Uncharacterized protein OS=Ascaris suum GN=ASU_12126 PE=4 SV=1	GO:0016021	integral component of membrane	PapD-like [InterPro - SUPERFAMILY];Immunoglobulin-like fold [InterPro - Gene3D]	0.0385529764265585	0.608684905227958
XLOC_012178	NA	NA	NA	NA	NA	0.0387262890610651	0.608684905227958
XLOC_000156	NA	NA	NA	NA	NA	0.0389420172191515	0.611063759010098
XLOC_023102	NA	NA	NA	NA	NA	0.0389632165780876	0.611063759010098
gene_GS_17619	transcript_GS_17619	PRELI domain-containing protein 1, mitochondrial OS=Bos taurus GN=PRELID1 PE=2 SV=1	GO:0043231,GO:0042981,GO:0044699,GO:0048522,GO:0065008	intracellular membrane-bounded organelle;regulation of apoptotic process;single-organism process;positive regulation of cellular process;regulation of biological quality		0.0391875507236431	0.61411641990097
XLOC_005662	NA	NA	NA	NA	NA	0.0392360230837299	0.614410577978832
XLOC_010116	NA	NA	NA	NA	NA	0.0393841111667701	0.615797221160852
XLOC_022138	NA	NA	NA	NA	NA	0.039362393697373	0.615797221160852
gene_L4_00359	NA	NA	NA	NA	NA	0.0395287713870578	0.617126162198247
XLOC_019732	NA	NA	NA	NA	NA	0.03951004987284	0.617126162198247
XLOC_010772	NA	NA	NA	NA	NA	0.0395681723919998	0.617275425415466
XLOC_004634	NA	NA	NA	NA	NA	0.0397027837631476	0.618908654803671
XLOC_005297	NA	NA	NA	NA	NA	0.0398418832974024	0.620609335760591
gene_GS_14760	transcript_GS_14760	GPI mannosyltransferase 2 OS=Ascaris suum GN=ASU_05841 PE=3 SV=1	GO:0016021,GO:0004584,GO:0006506,GO:0097502,EC:2.4.1.130	integral component of membrane;dolichyl-phosphate-mannose-glycolipid alpha-mannosyltransferase activity;GPI anchor biosynthetic process;mannosylation;NA		0.0399190441295117	0.621343376119699
gene_GS_02426	transcript_GS_02426	Uncharacterized protein OS=Ascaris suum GN=ASU_00731 PE=4 SV=1				0.0400736579380801	0.621412060050319
gene_GS_05927	transcript_GS_05927	Atp-dependent rna helicase cgh-1 OS=Ascaris suum GN=ASU_12640 PE=3 SV=1	GO:0016787,GO:0097159,GO:1901363	hydrolase activity;organic cyclic compound binding;heterocyclic compound binding		0.0400662242247415	0.621412060050319
gene_GS_06896	transcript_GS_06896	SUMO-conjugating enzyme OS=Ascaris suum GN=ASU_13959 PE=2 SV=1	GO:0005524,GO:0019789,GO:0016925	ATP binding;SUMO transferase activity;protein sumoylation		0.0399848425689689	0.621412060050319
gene_GS_17157	transcript_GS_17157	Tachykinin-like peptides receptor 99D OS=Toxocara canis GN=Takr99D PE=3 SV=1	GO:0005886,GO:0016021,GO:0004995,GO:0007217	plasma membrane;integral component of membrane;tachykinin receptor activity;tachykinin receptor signaling pathway		0.0400708039692976	0.621412060050319
XLOC_012348	NA	NA	NA	NA	NA	0.0399550170034233	0.621412060050319
gene_GS_02451	transcript_GS_02451	Uncharacterized protein OS=Ascaris lumbricoides PE=4 SV=1				0.0401219551585027	0.621694954613324
gene_GS_00110	transcript_GS_00110	Metal tolerance protein 11 OS=Ascaris suum GN=ASU_02094 PE=2 SV=1	GO:0016021,GO:0008324,GO:0098655	integral component of membrane;cation transmembrane transporter activity;cation transmembrane transport		0.0401867570328318	0.621773483170024
gene_GS_04239	transcript_GS_04239	Bm12804 OS=Brugia malayi GN=Bm12804 PE=4 SV=1	GO:0016020	membrane		0.0402171961945998	0.621773483170024
XLOC_011522	NA	NA	NA	NA	NA	0.0402161828601865	0.621773483170024
gene_GS_09015	transcript_GS_09015	Choline OS=Ascaris suum GN=ASU_03776 PE=3 SV=1	GO:0016614,GO:0050660,GO:0055114	oxidoreductase activity, acting on CH-OH group of donors;flavin adenine dinucleotide binding;oxidation-reduction process		0.0402663569807658	0.62206860381189
gene_GS_20409	transcript_GS_20409	Progestin and adipoq receptor-like protein 1 OS=Ascaris suum GN=ASU_09099 PE=4 SV=1	GO:0016021	integral component of membrane		0.0403404998888179	0.622284549366209
XLOC_017398	NA	NA	NA	NA	NA	0.0403264091887344	0.622284549366209
gene_GS_02232	transcript_GS_02232	Cuticle collagen 6 OS=Ascaris suum GN=ASU_09567 PE=4 SV=1	GO:0005581,GO:0016021,GO:0042302	collagen trimer;integral component of membrane;structural constituent of cuticle		0.0404739594662456	0.62294964696336
gene_GS_12107	transcript_GS_12107	Leishmanolysin-like peptidase OS=Ascaris suum GN=ASU_06949 PE=4 SV=1	GO:0016021,GO:0004222,GO:0006508,GO:0007155,EC:3.4.24	integral component of membrane;metalloendopeptidase activity;proteolysis;cell adhesion;NA		0.0404574317500123	0.62294964696336
gene_GS_15393	transcript_GS_15393	Multidrug resistance protein pgp-1 OS=Ascaris suum GN=ASU_06571 PE=4 SV=1	GO:0016021,GO:0005524,GO:0042626,GO:0055085	integral component of membrane;ATP binding;ATPase activity, coupled to transmembrane movement of substances;transmembrane transport		0.040466127438416	0.62294964696336
XLOC_010069	NA	NA	NA	NA	NA	0.040548368327848	0.623630890133727
gene_GS_03512	transcript_GS_03512	Uncharacterized protein F35H12.5 OS=Ascaris suum GN=ASU_05205 PE=4 SV=1	GO:0016020	membrane	Alpha/Beta hydrolase fold [InterPro - Gene3D,SUPERFAMILY];Protein of unknown function DUF1057 [InterPro - Pfam]	0.0406426067348223	0.624108462823037
gene_GS_07563	transcript_GS_07563	Leucine-rich repeat-containing protein 15 OS=Ascaris suum GN=ASU_08757 PE=4 SV=1	GO:0016021	integral component of membrane		0.0406632102412647	0.624108462823037
gene_GS_21026	transcript_GS_21026	Putative oligomeric golgi complex subunit 5 OS=Ascaris suum GN=ASU_04633 PE=4 SV=1	GO:0017119,GO:0006891	Golgi transport complex;intra-Golgi vesicle-mediated transport		0.0407001023082412	0.624108462823037
gene_GS_21438	transcript_GS_21438	Protein lin-12 OS=Ascaris suum GN=ASU_00037 PE=4 SV=1	GO:0016021,GO:0003824,GO:0005509,GO:0007219,GO:0007275,GO:0030154	integral component of membrane;catalytic activity;calcium ion binding;Notch signaling pathway;multicellular organism development;cell differentiation		0.0406766426667779	0.624108462823037
XLOC_011323	NA	NA	NA	NA	NA	0.0407830498445962	0.624917162285421
gene_GS_24167	transcript_GS_24167	Leucine-rich repeat-containing protein 20 OS=Homo sapiens GN=LRRC20 PE=1 SV=1	GO:0005634,GO:0005737,GO:0012505,GO:0016021,GO:0044446,GO:0098590,GO:0005102,GO:0006811,GO:0007165,GO:0010033,GO:0044763,GO:0048519	nucleus;cytoplasm;endomembrane system;integral component of membrane;intracellular organelle part;plasma membrane region;receptor binding;ion transport;signal transduction;response to organic substance;single-organism cellular process;negative regulation of biological process		0.0408595555702518	0.625626029997209
gene_GS_01722	transcript_GS_01722	Uncharacterized protein OS=Ascaris suum GN=ASU_14106 PE=4 SV=1				0.0409550242517686	0.625698398576135
gene_GS_23531	transcript_GS_23531	Cytoplasmic polyadenylation element-binding protein 1 OS=Ascaris suum GN=ASU_08956 PE=4 SV=1	GO:0000166,GO:0003676	nucleotide binding;nucleic acid binding		0.0409399751697325	0.625698398576135
XLOC_011552	TCONS_00040859	Spermine oxidase OS=Toxocara canis GN=Smox PE=4 SV=1	GO:0016491,GO:0055114	oxidoreductase activity;oxidation-reduction process		0.0409533782800756	0.625698398576135
gene_GS_05236	transcript_GS_05236	Putative 6-phosphofructo-2-kinase fructose--biphosphatase OS=Ascaris suum GN=ASU_03685 PE=4 SV=1	GO:0016301,GO:0005975,GO:0016310	kinase activity;carbohydrate metabolic process;phosphorylation		0.041129756375761	0.627293846505881
gene_GS_09102	transcript_GS_09102	60s ribosomal protein l18 OS=Ascaris suum GN=ASU_10770 PE=4 SV=1	GO:0005840,GO:0003735,GO:0006412	ribosome;structural constituent of ribosome;translation		0.041181671672929	0.627293846505881
gene_GS_17089	transcript_GS_17089	Uncharacterized protein OS=Toxocara canis GN=Tcan_15638 PE=4 SV=1				0.0411902981309016	0.627293846505881
gene_GS_20720	transcript_GS_20720	FMRFamide-like neuropeptides 6 OS=Ascaris suum GN=ASU_13292 PE=2 SV=1	GO:0007218	neuropeptide signaling pathway		0.0411306779951324	0.627293846505881
XLOC_008148	NA	NA	NA	NA	NA	0.04121107693133	0.627293846505881
gene_GS_00158	transcript_GS_00158	Rap guanine nucleotide exchange factor 2 OS=Ascaris suum GN=ASU_00361 PE=4 SV=1	GO:0065007	biological regulation		0.0412486694176418	0.627404393803925
gene_GS_07689	transcript_GS_07689	Coiled-coil domain-containing protein 51 OS=Ascaris suum GN=ASU_05760 PE=2 SV=1	GO:0016021	integral component of membrane		0.0412801935076072	0.62742254437793
gene_GS_08835	transcript_GS_08835	Exocyst complex component 3 OS=Ascaris suum GN=ASU_10187 PE=4 SV=1	GO:0000145,GO:0006887	exocyst;exocytosis		0.0414486113110065	0.62951980439022
gene_GS_00975	transcript_GS_00975	Golgin subfamily a member 4 OS=Ascaris suum GN=ASU_08521 PE=4 SV=1	GO:0005622,GO:0000042	intracellular;protein targeting to Golgi		0.0415225941954186	0.630081098858875
XLOC_021503	NA	NA	NA	NA	NA	0.0415464864567101	0.630081098858875
gene_L4_05431	transcript_L4_05431	Paramyosin OS=Ascaris suum GN=ASU_14556 PE=4 SV=1	GO:0016459,GO:0003774,GO:0005488	myosin complex;motor activity;binding		0.0416138585919374	0.630640497313419
gene_GS_01730	transcript_GS_01730	Mitogen-activated protein kinase kinase kinase dlk-1 OS=Ascaris suum GN=ASU_05501 PE=4 SV=1	GO:0004672,GO:0009987	protein kinase activity;cellular process		0.0416627078576873	0.630918575947379
gene_GS_13606	transcript_GS_13606	Protein big brother OS=Ascaris suum GN=ASU_10980 PE=4 SV=1	GO:0005634,GO:0003713,GO:1903506	nucleus;transcription coactivator activity;regulation of nucleic acid-templated transcription		0.0417751097431859	0.631695848061069
XLOC_020789	NA	NA	NA	NA	NA	0.041761397317493	0.631695848061069
gene_GS_11987	transcript_GS_11987	Cell adhesion protein byn-1 OS=Caenorhabditis elegans GN=byn-1 PE=3 SV=2	GO:0005654,GO:0005730,GO:0005829,GO:0016020,GO:0005515,GO:0001825,GO:0006364,GO:0007155,GO:0007565,GO:0030154,GO:0071310	nucleoplasm;nucleolus;cytosol;membrane;protein binding;blastocyst formation;rRNA processing;cell adhesion;female pregnancy;cell differentiation;cellular response to organic substance		0.0419522259341706	0.632367211041775
gene_GS_14724	transcript_GS_14724	Calcitonin receptor-like protein 1 OS=Ascaris suum GN=ASU_07283 PE=3 SV=1	GO:0004871,GO:0007165	signal transducer activity;signal transduction		0.0418936605419006	0.632367211041775
XLOC_012805	NA	NA	NA	NA	NA	0.0419723571865202	0.632367211041775
XLOC_014952	NA	NA	NA	NA	NA	0.0419328156084986	0.632367211041775
XLOC_023935	TCONS_00093172	Dynein heavy chain axonemal OS=Ascaris suum GN=ASU_03081 PE=4 SV=1	GO:0003777,GO:0007018	microtubule motor activity;microtubule-based movement		0.0418698861789384	0.632367211041775
gene_GS_22835	transcript_GS_22835	BMA-UNC-132 OS=Brugia malayi GN=Bma-unc-132 PE=4 SV=1	GO:0016021	integral component of membrane		0.0420702275092398	0.63338044123445
gene_GS_09828	NA	NA	NA	NA	NA	0.0422039158885998	0.6349310575066
XLOC_014636	TCONS_00053644	Serine threonine-protein kinase-transforming protein mos OS=Ascaris suum GN=ASU_01833 PE=4 SV=1	GO:0000166,GO:0004672,GO:0043167,GO:0006468	nucleotide binding;protein kinase activity;ion binding;protein phosphorylation		0.0422361008718567	0.634953475752346
gene_GS_06457	transcript_GS_06457	Sugar transporter SWEET OS=Toxocara canis GN=Tcan_07174 PE=3 SV=1	GO:0016021,GO:0008643	integral component of membrane;carbohydrate transport		0.0424338843852849	0.635853741459522
gene_GS_07107	transcript_GS_07107	4-hydroxybenzoate OS=Ascaris suum GN=ASU_14315 PE=4 SV=1	GO:0016021,GO:0004659	integral component of membrane;prenyltransferase activity		0.0424256324331958	0.635853741459522
XLOC_007357	TCONS_00023784	Cuticle collagen 34 OS=Ascaris suum GN=ASU_09129 PE=4 SV=1	GO:0005581,GO:0016020	collagen trimer;membrane		0.0423602034279868	0.635853741459522
XLOC_010291	NA	NA	NA	NA	NA	0.0424496769291115	0.635853741459522
XLOC_021618	NA	NA	NA	NA	NA	0.0423896741270943	0.635853741459522
gene_GS_00264	transcript_GS_00264	Acyl-:lysophosphatidylglycerol acyltransferase 1 OS=Ascaris suum GN=ASU_03397 PE=4 SV=1	GO:0016740	transferase activity		0.0426468799230718	0.6360442379875
gene_GS_03886	transcript_GS_03886	Warthog protein 4 OS=Ascaris suum GN=ASU_02744 PE=4 SV=1	GO:0007267	cell-cell signaling		0.0426467442455541	0.6360442379875
gene_GS_14605	transcript_GS_14605	Protein hira-like protein OS=Ascaris suum GN=ASU_06398 PE=4 SV=1	GO:0005634,GO:0005488,GO:0006351,GO:0006355,GO:0042254	nucleus;binding;transcription, DNA-templated;regulation of transcription, DNA-templated;ribosome biogenesis		0.0426076105412645	0.6360442379875
gene_GS_21330	transcript_GS_21330	Uncharacterized protein OS=Ascaris suum GN=ASU_13282 PE=4 SV=1	GO:0016021	integral component of membrane		0.0426122930271989	0.6360442379875
XLOC_001816	NA	NA	NA	NA	NA	0.0425849567922982	0.6360442379875
XLOC_007448	NA	NA	NA	NA	NA	0.0425485149121328	0.6360442379875
gene_GS_07996	transcript_GS_07996	CD36 antigen family-containing protein OS=Strongyloides ratti GN=SRAE_2000117700 PE=3 SV=1	GO:0016021	integral component of membrane		0.0428095867460287	0.636177522577837
gene_GS_14352	transcript_GS_14352	Carboxypeptidase OS=Ascaris suum PE=2 SV=1	GO:0004185,GO:0051603,EC:3.4.16	serine-type carboxypeptidase activity;proteolysis involved in cellular protein catabolic process;NA		0.0427836595556527	0.636177522577837
XLOC_002145	NA	NA	NA	NA	NA	0.0427307471825224	0.636177522577837
XLOC_015664	NA	NA	NA	NA	NA	0.0426921035999054	0.636177522577837
XLOC_017452	NA	NA	NA	NA	NA	0.0427897104815357	0.636177522577837
gene_GS_10207	transcript_GS_10207	Inner membrane protein oxa1l OS=Ascaris suum GN=ASU_09106 PE=3 SV=1	GO:0016021,GO:0051205	integral component of membrane;protein insertion into membrane		0.0428553173601067	0.636399924559345
XLOC_000961	NA	NA	NA	NA	NA	0.0430073582893642	0.637742088583361
XLOC_018199	NA	NA	NA	NA	NA	0.0429781180885602	0.637742088583361
gene_GS_11812	transcript_GS_11812	Tyrosine-protein kinase fer OS=Ascaris suum GN=ASU_13055 PE=3 SV=1	GO:0004713,GO:0005524,GO:0018108,EC:2.7.10	protein tyrosine kinase activity;ATP binding;peptidyl-tyrosine phosphorylation;NA		0.043087932971737	0.638479213075467
gene_GS_07460	transcript_GS_07460	Collagen alpha-1(XX) chain (Fragment) OS=Toxocara canis GN=Col20a1 PE=4 SV=1	GO:0016021	integral component of membrane		0.0431906266590062	0.639262406676621
gene_GS_21898	transcript_GS_21898	Homeobox protein ceh-10 OS=Ascaris suum GN=ASU_05926 PE=2 SV=1	GO:0005634,GO:0043565,GO:0006355	nucleus;sequence-specific DNA binding;regulation of transcription, DNA-templated		0.043202593277285	0.639262406676621
gene_GS_06867	transcript_GS_06867	Uncharacterized protein OS=Ascaris lumbricoides PE=4 SV=1				0.0437200375219268	0.639621765725329
gene_GS_08458	transcript_GS_08458	Bestrophin homolog OS=Ascaris suum GN=ASU_05535 PE=3 SV=1	GO:0016021	integral component of membrane		0.0436406998430781	0.639621765725329
gene_GS_09239	transcript_GS_09239	Neogenin OS=Ascaris suum GN=ASU_09195 PE=4 SV=1	GO:0016020,GO:0005198	membrane;structural molecule activity		0.0436556829924062	0.639621765725329
gene_GS_15565	transcript_GS_15565	Uncharacterized protein OS=Toxocara canis GN=Tcan_04864 PE=4 SV=1			MADF domain [InterPro - Pfam,ProSiteProfiles,SMART]	0.0435543724617264	0.639621765725329
gene_GS_16978	transcript_GS_16978	Uncharacterized protein OS=Ascaris suum GN=ASU_11065 PE=4 SV=1	GO:0016021	integral component of membrane		0.0436247873643823	0.639621765725329
gene_GS_19474	transcript_GS_19474	Uncharacterized protein OS=Toxocara canis GN=Tcan_12448 PE=4 SV=1				0.0436370886022223	0.639621765725329
gene_GS_22494	transcript_GS_22494	Degenerin unc-8 OS=Ascaris suum GN=ASU_08060 PE=3 SV=1	GO:0006811	ion transport		0.0437216076929138	0.639621765725329
XLOC_001115	TCONS_00001116	Drebrin-like protein OS=Ascaris suum PE=2 SV=1	GO:0005622,GO:0003779	intracellular;actin binding		0.043604679595292	0.639621765725329
XLOC_002530	TCONS_00004107	Putative dynactin subunit 2 OS=Ascaris suum GN=ASU_08005 PE=4 SV=1	GO:0005869,GO:0007017,GO:0007067	dynactin complex;microtubule-based process;mitotic nuclear division		0.0435874718495994	0.639621765725329
XLOC_007019	NA	NA	NA	NA	NA	0.0436479554060622	0.639621765725329
XLOC_009217	NA	NA	NA	NA	NA	0.0437024704887203	0.639621765725329
XLOC_010899	NA	NA	NA	NA	NA	0.0434599931986635	0.639621765725329
XLOC_013624	NA	NA	NA	NA	NA	0.0433123068396482	0.639621765725329
XLOC_015796	NA	NA	NA	NA	NA	0.043687112739379	0.639621765725329
XLOC_017140	NA	NA	NA	NA	NA	0.04368012998337	0.639621765725329
XLOC_019098	NA	NA	NA	NA	NA	0.0434664582622568	0.639621765725329
XLOC_020948	TCONS_00080942	Serpentine receptor class epsilon-6 OS=Toxocara canis GN=sre-6 PE=4 SV=1	GO:0016021,GO:0007606	integral component of membrane;sensory perception of chemical stimulus		0.0438157497826636	0.640546007070091
gene_GS_04655	NA	NA	NA	NA	NA	0.0438958742041356	0.640575938455758
gene_GS_13728	transcript_GS_13728	Zinc finger 1-like protein OS=Ascaris suum GN=ASU_10196 PE=2 SV=1	GO:0016021,GO:0008270	integral component of membrane;zinc ion binding		0.0439100839400946	0.640575938455758
gene_GS_23179	transcript_GS_23179	Sodium potassium calcium exchanger 2 OS=Ascaris suum GN=ASU_05464 PE=3 SV=1	GO:0016021,GO:0055085	integral component of membrane;transmembrane transport		0.0439106971251216	0.640575938455758
XLOC_012776	NA	NA	NA	NA	NA	0.044035824069726	0.641948595282842
gene_GS_10577	transcript_GS_10577	Cell death abnormality protein 2 OS=Caenorhabditis elegans GN=ced-2 PE=1 SV=1	GO:0006909,GO:0016043,GO:0044763	phagocytosis;cellular component organization;single-organism cellular process		0.0441410357136368	0.6425766817539
XLOC_013337	NA	NA	NA	NA	NA	0.0441121915858285	0.6425766817539
gene_GS_16256	transcript_GS_16256	Bm9966 OS=Brugia malayi GN=Bm1_51960 PE=4 SV=1	GO:0016020	membrane		0.0441731689453731	0.642592245291131
gene_GS_11255	transcript_GS_11255	Bm4097 OS=Brugia malayi GN=Bm4097 PE=4 SV=1	GO:0016021	integral component of membrane		0.0443001070959551	0.643148626760628
gene_GS_13378	transcript_GS_13378	Histone H2B OS=Ascaris lumbricoides PE=3 SV=1	GO:0000788,GO:0003677,GO:0046982,GO:0006334	nuclear nucleosome;DNA binding;protein heterodimerization activity;nucleosome assembly		0.0443046888298315	0.643148626760628
gene_GS_21251	transcript_GS_21251	Uncharacterized protein OS=Ascaris suum GN=ASU_04150 PE=4 SV=1	GO:0016021	integral component of membrane		0.0442990599198782	0.643148626760628
gene_GS_02443	transcript_GS_02443	Y+l amino acid transporter 1 OS=Ascaris suum GN=ASU_00893 PE=4 SV=1	GO:0016021,GO:0015171,GO:0003333	integral component of membrane;amino acid transmembrane transporter activity;amino acid transmembrane transport		0.0444630066829206	0.643640137328828
gene_GS_22636	transcript_GS_22636	Insulin-like domain-containing protein OS=Strongyloides ratti GN=SRAE_1000196300 PE=4 SV=1	GO:0005576,GO:0005179	extracellular region;hormone activity		0.0444132529534258	0.643640137328828
XLOC_020494	NA	NA	NA	NA	NA	0.0444030997421173	0.643640137328828
XLOC_024671	NA	NA	NA	NA	NA	0.0444378770355373	0.643640137328828
gene_GS_00679	transcript_GS_00679	Putative serine threonine-protein kinase zyg-1 OS=Ascaris suum GN=ASU_09305 PE=4 SV=1	GO:0016021,GO:0004672,GO:0005524,GO:0006468	integral component of membrane;protein kinase activity;ATP binding;protein phosphorylation		0.045312121305389	0.643783984410017
gene_GS_02116	transcript_GS_02116	Thap domain-containing protein 4 OS=Ascaris suum GN=ASU_05923 PE=4 SV=1				0.0457489344040764	0.643783984410017
gene_GS_03576	transcript_GS_03576	Uncharacterized protein OS=Ascaris suum GN=ASU_05195 PE=4 SV=1				0.0448117857609645	0.643783984410017
gene_GS_05473	transcript_GS_05473	Ras-related protein Rab-1A OS=Ascaris suum GN=ASU_12262 PE=2 SV=1	GO:0043227,GO:0043229,GO:0044444,GO:0003824,GO:0043167,GO:0009987,GO:0050896	membrane-bounded organelle;intracellular organelle;cytoplasmic part;catalytic activity;ion binding;cellular process;response to stimulus		0.0454385162064166	0.643783984410017
gene_GS_06368	transcript_GS_06368	Ankyrin repeat and fibronectin type-III domain-containing protein 1 OS=Toxocara canis GN=ANKFN1 PE=4 SV=1	GO:0007165	signal transduction		0.0453170907980438	0.643783984410017
gene_GS_08043	transcript_GS_08043	SPRY domain-containing protein 7 OS=Bos taurus GN=SPRYD7 PE=2 SV=1	GO:0005515	protein binding		0.0453447365217545	0.643783984410017
gene_GS_08409	transcript_GS_08409	Ankyrin repeat domain-containing protein 12 OS=Ascaris suum GN=ASU_08268 PE=4 SV=1	GO:0005488	binding		0.0449493488998183	0.643783984410017
gene_GS_08610	transcript_GS_08610	Anamorsin homolog OS=Brugia malayi GN=Bm1_48140 PE=3 SV=1	GO:0005737,GO:0009987	cytoplasm;cellular process		0.0452863216519622	0.643783984410017
gene_GS_10528	transcript_GS_10528	Metal transporter CNNM4 OS=Ascaris suum PE=2 SV=1	GO:0016021	integral component of membrane		0.0454712199953587	0.643783984410017
gene_GS_12002	NA	NA	NA	NA	NA	0.0451561451521319	0.643783984410017
gene_GS_12697	transcript_GS_12697	Uncharacterized protein OS=Ascaris suum GN=ASU_01678 PE=4 SV=1				0.044795490852984	0.643783984410017
gene_GS_13622	transcript_GS_13622	All-trans-retinol 13,14-reductase OS=Toxocara canis GN=Retsat PE=4 SV=1	GO:0005622,GO:0005092,GO:0016491,GO:0007264,GO:0050790,GO:0055114	intracellular;GDP-dissociation inhibitor activity;oxidoreductase activity;small GTPase mediated signal transduction;regulation of catalytic activity;oxidation-reduction process		0.0454534327928194	0.643783984410017
gene_GS_14322	transcript_GS_14322	Uncharacterized protein OS=Toxocara canis PE=4 SV=1				0.0455869418443647	0.643783984410017
gene_GS_15315	transcript_GS_15315	Protein UBASH3A homolog OS=Drosophila melanogaster GN=CG13604 PE=2 SV=1	GO:0044424,GO:0048519,GO:0050794	intracellular part;negative regulation of biological process;regulation of cellular process		0.0454440486014416	0.643783984410017
gene_GS_15660	transcript_GS_15660	Uncharacterized protein OS=Toxocara canis PE=4 SV=1				0.0448720347095069	0.643783984410017
gene_GS_16433	transcript_GS_16433	Mitotic checkpoint serine threonine-protein kinase bub1 OS=Ascaris suum GN=ASU_08506 PE=4 SV=1	GO:0016301,GO:0016310	kinase activity;phosphorylation		0.0454392824163333	0.643783984410017
gene_GS_17953	transcript_GS_17953	Uncharacterized protein OS=Ascaris lumbricoides PE=4 SV=1				0.0450426745280929	0.643783984410017
gene_GS_18135	transcript_GS_18135	Uncharacterized protein OS=Ascaris lumbricoides PE=4 SV=1				0.0456589508578757	0.643783984410017
gene_GS_18697	transcript_GS_18697	Putative low affinity copper uptake protein 2 OS=Toxocara canis GN=SLC31A2 PE=4 SV=1	GO:0016021,GO:0005375,GO:0035434	integral component of membrane;copper ion transmembrane transporter activity;copper ion transmembrane transport		0.0450333356745615	0.643783984410017
gene_GS_22284	transcript_GS_22284	Ubiquitinyl hydrolase 1 OS=Ascaris suum GN=ASU_07134 PE=3 SV=1	GO:0008270,GO:0036459,GO:0006511,GO:0016579,EC:3.4.19.12	zinc ion binding;thiol-dependent ubiquitinyl hydrolase activity;ubiquitin-dependent protein catabolic process;protein deubiquitination;NA		0.0447544116918364	0.643783984410017
gene_GS_22346	NA	NA	NA	NA	NA	0.0452258293270518	0.643783984410017
gene_GS_23083	transcript_GS_23083	Uncharacterized protein OS=Ascaris suum GN=ASU_05499 PE=4 SV=1				0.0451022119157539	0.643783984410017
XLOC_001076	NA	NA	NA	NA	NA	0.0453927739376857	0.643783984410017
XLOC_001358	NA	NA	NA	NA	NA	0.045244635188784	0.643783984410017
XLOC_002026	TCONS_00002091	Mediator protein 4 OS=Ascaris suum GN=ASU_09826 PE=4 SV=1	GO:0005845,GO:0003723,GO:0032259	mRNA cap binding complex;RNA binding;methylation		0.0457185718506921	0.643783984410017
XLOC_002423	NA	NA	NA	NA	NA	0.0448284156025764	0.643783984410017
XLOC_004004	NA	NA	NA	NA	NA	0.0455462389561263	0.643783984410017
XLOC_005779	NA	NA	NA	NA	NA	0.0457324252624061	0.643783984410017
XLOC_005871	NA	NA	NA	NA	NA	0.045587490246287	0.643783984410017
XLOC_009021	NA	NA	NA	NA	NA	0.0456434221327531	0.643783984410017
XLOC_009644	NA	NA	NA	NA	NA	0.0455918632944748	0.643783984410017
XLOC_011198	NA	NA	NA	NA	NA	0.0448817668538019	0.643783984410017
XLOC_013222	NA	NA	NA	NA	NA	0.0449875292230072	0.643783984410017
XLOC_016163	NA	NA	NA	NA	NA	0.0456668784288711	0.643783984410017
XLOC_017116	NA	NA	NA	NA	NA	0.0450429089592405	0.643783984410017
XLOC_017306	NA	NA	NA	NA	NA	0.0454207729690948	0.643783984410017
XLOC_019245	NA	NA	NA	NA	NA	0.0453111508528195	0.643783984410017
XLOC_022227	NA	NA	NA	NA	NA	0.0447895520012262	0.643783984410017
XLOC_022786	NA	NA	NA	NA	NA	0.0445855258575249	0.643783984410017
XLOC_023096	NA	NA	NA	NA	NA	0.0447775911355317	0.643783984410017
XLOC_023682	NA	NA	NA	NA	NA	0.044678189066993	0.643783984410017
gene_GS_09153	transcript_GS_09153	Immunoglobulin-like domain [InterPro - ProSiteProfiles]	GO:0005515	protein binding		0.0458548607189723	0.644397859261318
XLOC_006125	NA	NA	NA	NA	NA	0.0458531867157405	0.644397859261318
gene_GS_07084	transcript_GS_07084	N-alpha-acetyltransferase auxiliary subunit OS=Ascaris suum GN=ASU_01447 PE=4 SV=1	GO:0016740	transferase activity		0.0459379860884565	0.644652954011303
gene_GS_09949	transcript_GS_09949	Uncharacterized protein OS=Ascaris suum GN=ASU_14524 PE=4 SV=1				0.0460438528121853	0.644652954011303
gene_GS_17816	transcript_GS_17816	Heme transporter hrg-1 OS=Ascaris suum GN=ASU_07068 PE=4 SV=1	GO:0016021,GO:0015232,GO:0015886	integral component of membrane;heme transporter activity;heme transport		0.0460211510894838	0.644652954011303
gene_GS_22588	transcript_GS_22588	5-demethoxyubiquinone hydroxylase, mitochondrial OS=Ascaris suum GN=ASU_02209 PE=3 SV=1	GO:0031314,GO:0016709,GO:0006744,GO:0055114,EC:1.14.13	extrinsic component of mitochondrial inner membrane;oxidoreductase activity, acting on paired donors, with incorporation or reduction of molecular oxygen, NAD(P)H as one donor, and incorporation of one atom of oxygen;ubiquinone biosynthetic process;oxidation-reduction process;NA		0.0460911591889547	0.644652954011303
gene_GS_23084	transcript_GS_23084	Uncharacterized protein OS=Ascaris suum GN=ASU_13456 PE=4 SV=1				0.0460855095864288	0.644652954011303
gene_L4_02924	transcript_L4_02924	Major antigen OS=Ascaris suum GN=ASU_06020 PE=4 SV=1	GO:0016021	integral component of membrane		0.0460430842535282	0.644652954011303
XLOC_013722	NA	NA	NA	NA	NA	0.0459775989964522	0.644652954011303
gene_GS_14932	transcript_GS_14932	Small heat shock protein ov25-1 OS=Ascaris suum GN=ASU_09589 PE=4 SV=1				0.0461291219837001	0.644747984699203
gene_GS_09457	transcript_GS_09457	Synaptotagmin-c OS=Ascaris suum GN=ASU_03381 PE=4 SV=1	GO:0016020,GO:0016740,GO:0009987	membrane;transferase activity;cellular process		0.0462813471171783	0.646241552862624
gene_GS_22682	transcript_GS_22682	Lim homeobox protein awh OS=Ascaris suum GN=ASU_12386 PE=4 SV=1	GO:0003676	nucleic acid binding		0.0462984618264724	0.646241552862624
gene_GS_00335	transcript_GS_00335	Regulator of nonsense transcripts 3b OS=Ascaris suum GN=ASU_12058 PE=4 SV=1	GO:0000166	nucleotide binding		0.0465318709929229	0.646532553851447
gene_GS_06694	transcript_GS_06694	Protein SPEC3 OS=Toxocara canis GN=SPEC3 PE=4 SV=1	GO:0016020	membrane		0.0465321218829817	0.646532553851447
gene_GS_06868	transcript_GS_06868	Uncharacterized protein OS=Ascaris suum GN=ASU_12635 PE=4 SV=1	GO:0016021	integral component of membrane	NADH:ubiquinone oxidoreductase, NDUFB5/SGDH subunit [InterPro - PANTHER,Pfam]	0.0466943650514387	0.646532553851447
gene_GS_08548	transcript_GS_08548	Bed zinc finger family protein OS=Ascaris suum GN=ASU_07850 PE=4 SV=1	GO:0003677	DNA binding		0.0466878501955896	0.646532553851447
gene_GS_12422	transcript_GS_12422	Dnj-3 OS=Ascaris suum GN=ASU_04032 PE=4 SV=1	GO:0016021,GO:0097159,GO:1901363	integral component of membrane;organic cyclic compound binding;heterocyclic compound binding		0.0464655530194988	0.646532553851447
gene_GS_13044	transcript_GS_13044	Uncharacterized protein OS=Ascaris suum GN=ASU_07177 PE=4 SV=1	GO:0005524,GO:0019205,GO:0006139,GO:0016310	ATP binding;nucleobase-containing compound kinase activity;nucleobase-containing compound metabolic process;phosphorylation	Adenylate kinase/UMP-CMP kinase [InterPro - PANTHER]	0.0465159994698765	0.646532553851447
gene_GS_17152	transcript_GS_17152	Nitric oxide synthase-interacting protein homolog OS=Ascaris suum PE=2 SV=1	GO:0005634,GO:0005737,GO:0016021,GO:0019013,GO:0030529,GO:0004842,GO:0016567,GO:0050999	nucleus;cytoplasm;integral component of membrane;viral nucleocapsid;intracellular ribonucleoprotein complex;ubiquitin-protein transferase activity;protein ubiquitination;regulation of nitric-oxide synthase activity		0.0465724301133986	0.646532553851447
gene_GS_19366	transcript_GS_19366	Uncharacterized protein OS=Ascaris suum GN=ASU_02481 PE=4 SV=1				0.0466771463715249	0.646532553851447
gene_GS_21154	transcript_GS_21154	Uncharacterized protein OS=Ascaris suum GN=ASU_05119 PE=4 SV=1	GO:0016021	integral component of membrane		0.0463761603626391	0.646532553851447
XLOC_002586	NA	NA	NA	NA	NA	0.0466016174561211	0.646532553851447
XLOC_005780	NA	NA	NA	NA	NA	0.0464329074650083	0.646532553851447
XLOC_014316	NA	NA	NA	NA	NA	0.0466336968094322	0.646532553851447
gene_GS_10896	transcript_GS_10896	Alanine--glyoxylate aminotransferase 2-like protein OS=Ascaris suum GN=ASU_02202 PE=4 SV=1	GO:0008483,GO:0030170	transaminase activity;pyridoxal phosphate binding		0.046820577689833	0.647494690096434
gene_GS_19740	transcript_GS_19740	Semaphorin-1A OS=Ascaris suum PE=2 SV=1	GO:0016021	integral component of membrane		0.0468264553990266	0.647494690096434
XLOC_000529	NA	NA	NA	NA	NA	0.0468661448846454	0.647610603262374
XLOC_005441	NA	NA	NA	NA	NA	0.0469176847362572	0.647662739801794
XLOC_012141	NA	NA	NA	NA	NA	0.0469325363512951	0.647662739801794
XLOC_001678	NA	NA	NA	NA	NA	0.0469882039092251	0.647998657377487
XLOC_000704	NA	NA	NA	NA	NA	0.0470351202791423	0.648213523047526
gene_GS_06829	transcript_GS_06829	Uncharacterized protein OS=Ascaris lumbricoides PE=4 SV=1	GO:0016021	integral component of membrane		0.047139361563542	0.648354277462387
gene_GS_10707	transcript_GS_10707	60S ribosomal protein L22 OS=Ascaris suum PE=2 SV=1	GO:0005840,GO:0003735,GO:0006412	ribosome;structural constituent of ribosome;translation		0.0470824786041539	0.648354277462387
XLOC_001319	NA	NA	NA	NA	NA	0.0471331745358681	0.648354277462387
gene_GS_01370	transcript_GS_01370	Uncharacterized protein OS=Ascaris lumbricoides PE=4 SV=1				0.0475367824680735	0.648645040985863
gene_GS_04908	transcript_GS_04908	Cre-twk-35 protein OS=Ascaris suum GN=ASU_04294 PE=3 SV=1	GO:0016021,GO:0005267,GO:0071805	integral component of membrane;potassium channel activity;potassium ion transmembrane transport		0.0472205654929278	0.648645040985863
gene_GS_07203	transcript_GS_07203	DNA topoisomerase 2 OS=Ascaris suum GN=ASU_07922 PE=3 SV=1	GO:0003677,GO:0003918,GO:0005524,GO:0006265,EC:5.99.1.3	DNA binding;DNA topoisomerase type II (ATP-hydrolyzing) activity;ATP binding;DNA topological change;NA		0.0473307494484208	0.648645040985863
gene_GS_12374	transcript_GS_12374	Unconventional myosin-ie OS=Ascaris suum GN=ASU_07277 PE=3 SV=1	GO:0016021,GO:0016459,GO:0003774,GO:0005524,GO:0016740,GO:0009987,GO:0065007	integral component of membrane;myosin complex;motor activity;ATP binding;transferase activity;cellular process;biological regulation		0.0474427034871725	0.648645040985863
gene_GS_14224	transcript_GS_14224	Uncharacterized protein OS=Ascaris lumbricoides PE=4 SV=1				0.0474929181873693	0.648645040985863
gene_GS_18774	transcript_GS_18774	Exocyst complex component 5 OS=Ascaris suum GN=ASU_02158 PE=4 SV=1	GO:0005737,GO:0006887,GO:0048278	cytoplasm;exocytosis;vesicle docking		0.047365690972649	0.648645040985863
gene_GS_24378	transcript_GS_24378	Sedoheptulokinase (Fragment) OS=Ascaris suum PE=2 SV=1	GO:0016301,GO:0016773,GO:0005975,GO:0016310	kinase activity;phosphotransferase activity, alcohol group as acceptor;carbohydrate metabolic process;phosphorylation		0.0474429156158379	0.648645040985863
gene_L4_01309	transcript_L4_01309	Uncharacterized protein OS=Ascaris suum GN=ASU_05693 PE=4 SV=1				0.0474712731644844	0.648645040985863
XLOC_001131	NA	NA	NA	NA	NA	0.0475258584358489	0.648645040985863
XLOC_004437	NA	NA	NA	NA	NA	0.0473163582896233	0.648645040985863
XLOC_014892	NA	NA	NA	NA	NA	0.0473171558034223	0.648645040985863
XLOC_014919	NA	NA	NA	NA	NA	0.0473618332939614	0.648645040985863
XLOC_024629	NA	NA	NA	NA	NA	0.0475850643413234	0.648875834518533
gene_GS_02213	transcript_GS_02213	Px domain containing protein OS=Ascaris suum GN=ASU_01366 PE=4 SV=1	GO:0035091	phosphatidylinositol binding		0.0476953966164301	0.649524012118152
gene_GS_08920	transcript_GS_08920	Serine threonine-protein kinase cst-1 OS=Ascaris suum GN=ASU_07886 PE=4 SV=1	GO:0004674,GO:0005524,GO:0006468,GO:0007165,EC:2.7.11	protein serine/threonine kinase activity;ATP binding;protein phosphorylation;signal transduction;NA		0.0476899695068055	0.649524012118152
gene_GS_02572	transcript_GS_02572	2-acylglycerol o-acyltransferase 2-a OS=Ascaris suum GN=ASU_10541 PE=4 SV=1	GO:0016020,GO:0016746	membrane;transferase activity, transferring acyl groups		0.0482639790222957	0.650108339643131
gene_GS_03810	transcript_GS_03810	Uncharacterized protein OS=Ascaris suum GN=ASU_09529 PE=4 SV=1				0.0482995278349341	0.650108339643131
gene_GS_05340	transcript_GS_05340	Uncharacterized protein OS=Ascaris suum GN=ASU_04381 PE=4 SV=1				0.0483108830422121	0.650108339643131
gene_GS_08201	transcript_GS_08201	Carboxylic ester hydrolase OS=Toxocara canis GN=ges-1 PE=3 SV=1	GO:0016787	hydrolase activity		0.0479631337305111	0.650108339643131
gene_GS_13548	transcript_GS_13548	Cytoplasmic dynein 1 light intermediate chain 2 OS=Ascaris suum PE=2 SV=1	GO:0005868,GO:0003777,GO:0007018	cytoplasmic dynein complex;microtubule motor activity;microtubule-based movement		0.0482077585243772	0.650108339643131
gene_GS_13624	transcript_GS_13624	Acylamino-acid-releasing enzyme OS=Ascaris suum GN=ASU_00557 PE=2 SV=1	GO:0008236,GO:0006508	serine-type peptidase activity;proteolysis		0.0477870642887745	0.650108339643131
gene_GS_15471	transcript_GS_15471	Uncharacterized protein OS=Anisakis simplex PE=4 SV=1				0.0483668536551667	0.650108339643131
gene_GS_16703	transcript_GS_16703	Bm1674 OS=Brugia malayi GN=Bm1_32335 PE=4 SV=1	GO:0016021	integral component of membrane		0.0479042573790529	0.650108339643131
gene_GS_19907	transcript_GS_19907	A disintegrin and metalloproteinase with thrombospondin motifs gon-1 OS=Caenorhabditis elegans GN=gon-1 PE=1 SV=3	GO:0016787	hydrolase activity		0.0483370037131128	0.650108339643131
XLOC_000740	NA	NA	NA	NA	NA	0.0480987295547251	0.650108339643131
XLOC_000884	NA	NA	NA	NA	NA	0.0483033737049598	0.650108339643131
XLOC_001388	NA	NA	NA	NA	NA	0.048006350494875	0.650108339643131
XLOC_001835	NA	NA	NA	NA	NA	0.0479784834489749	0.650108339643131
XLOC_005597	NA	NA	NA	NA	NA	0.0483336094640136	0.650108339643131
XLOC_008767	NA	NA	NA	NA	NA	0.0479030264297126	0.650108339643131
XLOC_008983	TCONS_00030566	Uncharacterized protein OS=Ascaris suum GN=ASU_00431 PE=4 SV=1				0.0482672449325211	0.650108339643131
XLOC_009953	NA	NA	NA	NA	NA	0.0479257025951781	0.650108339643131
XLOC_010111	NA	NA	NA	NA	NA	0.0481659294229735	0.650108339643131
XLOC_012196	NA	NA	NA	NA	NA	0.0482059551878342	0.650108339643131
XLOC_017165	NA	NA	NA	NA	NA	0.0480321059607712	0.650108339643131
gene_GS_15461	transcript_GS_15461	Amidinotransferase domain containing protein OS=Haemonchus contortus GN=HCOI_00297200 PE=4 SV=1	GO:0016740	transferase activity		0.0484191564085303	0.650388746407051
gene_GS_17196	transcript_GS_17196	Long-chain-fatty-acid--ligase 5 OS=Ascaris suum GN=ASU_04033 PE=4 SV=1	GO:0016874,GO:0008152	ligase activity;metabolic process		0.0485541110396449	0.651355603739361
XLOC_011807	NA	NA	NA	NA	NA	0.0485262467577037	0.651355603739361
gene_GS_03165	transcript_GS_03165	Putative-ribose 5-phosphate isomerase OS=Ascaris suum GN=ASU_13387 PE=3 SV=1	GO:0004751,GO:0009052,EC:5.3.1.6	ribose-5-phosphate isomerase activity;pentose-phosphate shunt, non-oxidative branch;NA		0.0487015942774284	0.652065488170151
gene_GS_05115	transcript_GS_05115	Breast cancer metastasis-suppressor 1-like protein-A OS=Danio rerio GN=brms1la PE=2 SV=1	GO:0044424,GO:0005515,GO:0006355	intracellular part;protein binding;regulation of transcription, DNA-templated		0.0486703285690746	0.652065488170151
gene_GS_18080	transcript_GS_18080	Uncharacterized protein OS=Ascaris suum GN=ASU_10116 PE=4 SV=1				0.0486811561507599	0.652065488170151
gene_GS_12842	transcript_GS_12842	C-type lectin OS=Ascaris suum PE=2 SV=1	GO:0005488	binding		0.0487351575712708	0.65209280046527
gene_GS_09961	transcript_GS_09961	Uncharacterized protein OS=Ascaris suum GN=ASU_09993 PE=4 SV=1	GO:0016021	integral component of membrane		0.0488337636550823	0.65278948823556
gene_GS_21670	transcript_GS_21670	39S ribosomal protein L39 OS=Ascaris suum PE=2 SV=1	GO:0000166	nucleotide binding		0.0488503397364714	0.65278948823556
gene_GS_08416	transcript_GS_08416	Cdgsh iron-sulfur domain-containing protein 1 OS=Ascaris suum GN=ASU_05953 PE=4 SV=1	GO:0016021,GO:0043231,GO:0051537	integral component of membrane;intracellular membrane-bounded organelle;2 iron, 2 sulfur cluster binding		0.0492374124495125	0.652905539557698
gene_GS_13838	transcript_GS_13838	Echinoderm microtubule-associated protein-like elp-1 OS=Caenorhabditis elegans GN=elp-1 PE=3 SV=1	GO:0005875,GO:0016020,GO:0044444,GO:0072686,GO:0008017,GO:0000226,GO:0007067,GO:0007420,GO:0007601,GO:0007605,GO:0010968,GO:0030154,GO:0031115	microtubule associated complex;membrane;cytoplasmic part;mitotic spindle;microtubule binding;microtubule cytoskeleton organization;mitotic nuclear division;brain development;visual perception;sensory perception of sound;regulation of microtubule nucleation;cell differentiation;negative regulation of microtubule polymerization		0.0491732072946355	0.652905539557698
gene_GS_15622	transcript_GS_15622	SOSS complex subunit B1 OS=Ascaris suum GN=ASU_02172 PE=2 SV=1	GO:0016021	integral component of membrane		0.0492636231613215	0.652905539557698
gene_GS_16923	transcript_GS_16923	Putative steroid dehydrogenase 4 OS=Caenorhabditis elegans GN=stdh-4 PE=3 SV=2	GO:0044699	single-organism process		0.0491714795064861	0.652905539557698
gene_GS_18471	transcript_GS_18471	Sec14-like protein 2 OS=Ascaris suum GN=ASU_08808 PE=4 SV=1	GO:0016021,GO:0006810	integral component of membrane;transport		0.0492114005708261	0.652905539557698
gene_GS_19280	transcript_GS_19280	Solute carrier organic anion transporter family member OS=Ascaris suum PE=2 SV=1	GO:0005886,GO:0016021,GO:0005215,GO:0006811	plasma membrane;integral component of membrane;transporter activity;ion transport		0.0489052504393424	0.652905539557698
gene_GS_20141	transcript_GS_20141	Calmodulin-lysine n-methyltransferase-like protein OS=Ascaris suum GN=ASU_09450 PE=4 SV=1	GO:0071821,GO:0008168,GO:0032259	FANCM-MHF complex;methyltransferase activity;methylation		0.049216675948905	0.652905539557698
gene_GS_21471	transcript_GS_21471	Uncharacterized protein OS=Ascaris suum GN=ASU_08355 PE=4 SV=1	GO:0005622,GO:0006355	intracellular;regulation of transcription, DNA-templated		0.0489739612846843	0.652905539557698
XLOC_002386	NA	NA	NA	NA	NA	0.0491436006334151	0.652905539557698
XLOC_008286	NA	NA	NA	NA	NA	0.0490830411211312	0.652905539557698
XLOC_009688	NA	NA	NA	NA	NA	0.0493009017107765	0.652905539557698
XLOC_010446	NA	NA	NA	NA	NA	0.0489319837051506	0.652905539557698
XLOC_016865	NA	NA	NA	NA	NA	0.0492729497635458	0.652905539557698
XLOC_024107	NA	NA	NA	NA	NA	0.0492560220278167	0.652905539557698
gene_L3E_01348	transcript_L3E_01348	E3 ubiquitin-protein ligase cbl-b OS=Ascaris suum GN=ASU_10045 PE=4 SV=1	GO:0005634,GO:0001784,GO:0004842,GO:0004871,GO:0005509,GO:0008270,GO:0016874,GO:0007166,GO:0016567,GO:0023051	nucleus;phosphotyrosine binding;ubiquitin-protein transferase activity;signal transducer activity;calcium ion binding;zinc ion binding;ligase activity;cell surface receptor signaling pathway;protein ubiquitination;regulation of signaling		0.0493439437110532	0.65305746615921
gene_GS_07578	transcript_GS_07578	Cuticlin 1 OS=Ascaris suum GN=ASU_03888 PE=4 SV=1	GO:0016021	integral component of membrane		0.0494710572078441	0.653068468029013
gene_GS_08094	transcript_GS_08094	Protein-lysine N-methyltransferase EEF2KMT OS=Homo sapiens GN=EEF2KMT PE=1 SV=2	GO:0016740	transferase activity		0.0494247360629496	0.653068468029013
gene_GS_10693	transcript_GS_10693	Uncharacterized protein OS=Toxocara canis GN=Tcan_11810 PE=4 SV=1	GO:0016021	integral component of membrane	7TM GPCR, serpentine receptor class v (Srv) [InterPro - Pfam]	0.0494559992601975	0.653068468029013
XLOC_017701	TCONS_00067158	Uncharacterized protein OS=Ascaris lumbricoides PE=4 SV=1				0.0494204685358183	0.653068468029013
gene_GS_06159	transcript_GS_06159	Sodium calcium exchanger 1 OS=Ascaris suum GN=ASU_04736 PE=3 SV=1	GO:0016021,GO:0005432,GO:0006816,GO:0007154,GO:0035725	integral component of membrane;calcium:sodium antiporter activity;calcium ion transport;cell communication;sodium ion transmembrane transport		0.0496062397475876	0.653185662265179
gene_GS_06995	transcript_GS_06995	Amp deaminase 2 OS=Ascaris suum GN=ASU_01484 PE=4 SV=1	GO:0003876,GO:0032264,EC:3.5.4.6	AMP deaminase activity;IMP salvage;NA		0.0495918950159572	0.653185662265179
gene_GS_19860	transcript_GS_19860	Homocysteine s-methyltransferase 3 OS=Ascaris suum GN=ASU_01721 PE=4 SV=1	GO:0008168,GO:0032259	methyltransferase activity;methylation		0.049546597055764	0.653185662265179
XLOC_004124	NA	NA	NA	NA	NA	0.0495923867527369	0.653185662265179
gene_GS_11313	transcript_GS_11313	Sperm-specific protein OS=Ascaris suum GN=ASU_04675 PE=2 SV=1	GO:0005856	cytoskeleton		0.049662857916701	0.653515190117606
gene_GS_06184	transcript_GS_06184	Protein capicua OS=Ascaris suum GN=ASU_10301 PE=4 SV=1				0.049773704757179	0.65431607537992
gene_GS_15200	transcript_GS_15200	Uncharacterized protein OS=Ascaris suum GN=ASU_08859 PE=4 SV=1				0.0499767668519904	0.65431607537992
gene_GS_20360	transcript_GS_20360	Uncharacterized protein OS=Ascaris suum GN=ASU_09026 PE=4 SV=1			Protein of unknown function DUF2368 [InterPro - PANTHER,Pfam]	0.0499728431860712	0.65431607537992
gene_GS_24199	transcript_GS_24199	Uncharacterized protein R07B1.8 OS=Ascaris suum GN=ASU_06029 PE=4 SV=1				0.0498603429039664	0.65431607537992
XLOC_006079	NA	NA	NA	NA	NA	0.0499000197955676	0.65431607537992
XLOC_013948	NA	NA	NA	NA	NA	0.0498292060506103	0.65431607537992
XLOC_017999	NA	NA	NA	NA	NA	0.0499595246265859	0.65431607537992
XLOC_018827	NA	NA	NA	NA	NA	0.0497898455179952	0.65431607537992
gene_GS_06265	transcript_GS_06265	Onchocerca related antigen family member (Ora-1) OS=Ascaris suum GN=ASU_02967 PE=4 SV=1				0.0501374078509173	0.655175248770736
gene_GS_06609	transcript_GS_06609	Protein rrnad1 OS=Ascaris suum GN=ASU_04121 PE=4 SV=1				0.0500768757849542	0.655175248770736
XLOC_022918	NA	NA	NA	NA	NA	0.0501066430906357	0.655175248770736
gene_GS_00793	transcript_GS_00793	Trypsin family protein OS=Ascaris suum GN=ASU_11003 PE=3 SV=1	GO:0004252,GO:0006508,EC:3.4.21	serine-type endopeptidase activity;proteolysis;NA		0.0502716107406095	0.656352891852796
gene_GS_04353	transcript_GS_04353	Protein ECT2 OS=Ascaris suum PE=2 SV=1	GO:0005634,GO:0005737,GO:0005089,GO:0005096,GO:0000902,GO:0000910,GO:0035023,GO:0043547,GO:0045666	nucleus;cytoplasm;Rho guanyl-nucleotide exchange factor activity;GTPase activator activity;cell morphogenesis;cytokinesis;regulation of Rho protein signal transduction;positive regulation of GTPase activity;positive regulation of neuron differentiation		0.0502909858641923	0.656352891852796
XLOC_003807	NA	NA	NA	NA	NA	0.0503642569933209	0.656514392914228
XLOC_007583	NA	NA	NA	NA	NA	0.0503668346492739	0.656514392914228
gene_GS_06028	transcript_GS_06028	Uncharacterized protein OS=Ascaris suum GN=ASU_14012 PE=4 SV=1	GO:0016021	integral component of membrane		0.0504557755021192	0.656649791366687
gene_GS_09179	transcript_GS_09179	Uncharacterized protein OS=Ascaris suum GN=ASU_04992 PE=4 SV=1			Domain of unknown function DUF148 [InterPro - Pfam]	0.0504186326698769	0.656649791366687
gene_GS_13349	transcript_GS_13349	Peroxidasin OS=Toxocara canis GN=Pxn PE=4 SV=1	GO:0050896	response to stimulus		0.0504977471033067	0.656649791366687
gene_GS_13413	transcript_GS_13413	Abc transporter atp-binding protein permease wht-1 OS=Ascaris suum GN=ASU_12428 PE=4 SV=1	GO:0016021,GO:0005524,GO:0016887,EC:3.6.1.3	integral component of membrane;ATP binding;ATPase activity;NA		0.0505041969479067	0.656649791366687
gene_GS_19389	transcript_GS_19389	Denn domain-containing protein 5a OS=Ascaris suum GN=ASU_14934 PE=4 SV=1	GO:0016021	integral component of membrane		0.0505654934095536	0.657033791878157
gene_GS_20359	transcript_GS_20359	Receptor expression-enhancing protein OS=Ascaris lumbricoides PE=3 SV=1	GO:0005737,GO:0016021,GO:0004017,GO:0004550,GO:0005524,GO:0006165,GO:0009142,GO:0046034,EC:2.7.4.3,EC:2.7.4.6	cytoplasm;integral component of membrane;adenylate kinase activity;nucleoside diphosphate kinase activity;ATP binding;nucleoside diphosphate phosphorylation;nucleoside triphosphate biosynthetic process;ATP metabolic process;NA;NA		0.0506794948053027	0.658101713460447
gene_GS_08304	transcript_GS_08304	Ganglioside GM2 activator [InterPro - SUPERFAMILY]	GO:0006689,GO:0008047	ganglioside catabolic process;enzyme activator activity		0.0507805805218289	0.658979868702876
gene_GS_09940	transcript_GS_09940	Coiled-coil domain-containing protein 111 OS=Ascaris suum PE=2 SV=1	GO:0003896,GO:0006269	DNA primase activity;DNA replication, synthesis of RNA primer		0.0508820433348791	0.658979868702876
gene_GS_18410	transcript_GS_18410	Zinc finger protein OS=Ascaris suum GN=ASU_06106 PE=4 SV=1	GO:0003676,GO:0046872,GO:0050794	nucleic acid binding;metal ion binding;regulation of cellular process		0.0510094268410228	0.658979868702876
gene_GS_20830	transcript_GS_20830	Uncharacterized protein OS=Ascaris lumbricoides PE=4 SV=1	GO:0016021	integral component of membrane		0.0509455481122082	0.658979868702876
gene_GS_23573	transcript_GS_23573	Chitin binding Peritrophin-A domain-containing protein OS=Wuchereria bancrofti GN=WUBG_10103 PE=4 SV=1	GO:0005576,GO:0008061,GO:0006030	extracellular region;chitin binding;chitin metabolic process		0.0509160888693365	0.658979868702876
XLOC_000931	NA	NA	NA	NA	NA	0.0508744190266063	0.658979868702876
XLOC_001734	NA	NA	NA	NA	NA	0.051033827209804	0.658979868702876
XLOC_009351	NA	NA	NA	NA	NA	0.051006861141078	0.658979868702876
XLOC_010497	NA	NA	NA	NA	NA	0.0508872796103967	0.658979868702876
gene_GS_04518	transcript_GS_04518	Uncharacterized protein OS=Toxocara canis PE=4 SV=1	GO:0008270	zinc ion binding		0.0511070012246215	0.659340565818113
gene_GS_17767	NA	NA	NA	NA	NA	0.0511255084391499	0.659340565818113
XLOC_019718	NA	NA	NA	NA	NA	0.0511930213036352	0.659799899493457
gene_GS_11096	transcript_GS_11096	Rna-binding protein rnp-1 OS=Ascaris suum GN=ASU_01450 PE=4 SV=1	GO:0000166,GO:0003676,GO:0008270	nucleotide binding;nucleic acid binding;zinc ion binding		0.0513140472496157	0.660536640575949
XLOC_007459	NA	NA	NA	NA	NA	0.0512945107110795	0.660536640575949
XLOC_006135	NA	NA	NA	NA	NA	0.0513511476837506	0.660603134941583
gene_GS_06311	transcript_GS_06311	Uncharacterized protein OS=Ascaris suum GN=ASU_06313 PE=4 SV=1				0.051616195482596	0.66115842760782
gene_GS_22728	transcript_GS_22728	Udp-glucuronosyltransferase ugt-48 OS=Ascaris suum GN=ASU_10242 PE=4 SV=1	GO:0016740	transferase activity		0.0516761709739888	0.66115842760782
gene_Lung_01787	transcript_Lung_01787	Gelsolin-like protein 1 OS=Ascaris suum GN=ASU_06996 PE=4 SV=1	GO:0003779,GO:0005509,GO:0045010,GO:0051014,GO:0051016	actin binding;calcium ion binding;actin nucleation;actin filament severing;barbed-end actin filament capping		0.0517800714451767	0.66115842760782
XLOC_001847	NA	NA	NA	NA	NA	0.0516086290833221	0.66115842760782
XLOC_002099	NA	NA	NA	NA	NA	0.0518713218888957	0.66115842760782
XLOC_003240	NA	NA	NA	NA	NA	0.0515337101957186	0.66115842760782
XLOC_004812	NA	NA	NA	NA	NA	0.0517176181179686	0.66115842760782
XLOC_005612	NA	NA	NA	NA	NA	0.0518737372139366	0.66115842760782
XLOC_007043	NA	NA	NA	NA	NA	0.0515380930881639	0.66115842760782
XLOC_007837	NA	NA	NA	NA	NA	0.0517192355419695	0.66115842760782
XLOC_013094	NA	NA	NA	NA	NA	0.0516854810745169	0.66115842760782
XLOC_017022	NA	NA	NA	NA	NA	0.0518343082160737	0.66115842760782
XLOC_022017	NA	NA	NA	NA	NA	0.0516111924662921	0.66115842760782
XLOC_023169	TCONS_00090218	Actin-2 OS=Ascaris suum GN=ASU_01033 PE=3 SV=1	GO:0015629,GO:0043234,GO:0044430,GO:0005524,GO:0006996	actin cytoskeleton;protein complex;cytoskeletal part;ATP binding;organelle organization		0.0516154984868018	0.66115842760782
XLOC_024792	NA	NA	NA	NA	NA	0.0518509411281114	0.66115842760782
XLOC_023931	NA	NA	NA	NA	NA	0.0520673283263996	0.663217212906343
gene_GS_14500	transcript_GS_14500	Bud13-like protein OS=Ascaris suum GN=ASU_12060 PE=4 SV=1				0.0521192261516353	0.663469730567832
gene_GS_02902	transcript_GS_02902	Intraflagellar transport protein 81-like protein OS=Ascaris suum GN=ASU_13012 PE=4 SV=1	GO:0030992,GO:0031514,GO:0015631,GO:0042073	intraciliary transport particle B;motile cilium;tubulin binding;intraciliary transport		0.0524189496596645	0.664558060450026
gene_GS_04939	transcript_GS_04939	Teneurin-3 OS=Ascaris suum PE=2 SV=1	GO:0016021	integral component of membrane		0.0524053080886568	0.664558060450026
gene_GS_09831	transcript_GS_09831	Uncharacterized protein OS=Ascaris suum GN=ASU_13438 PE=4 SV=1				0.0524276752769842	0.664558060450026
gene_GS_12316	transcript_GS_12316	Ligand-gated ion channel family member (Lgc-41) OS=Ascaris suum GN=ASU_09052 PE=4 SV=1	GO:0016020,GO:0006811	membrane;ion transport		0.0524938543350741	0.664558060450026
gene_GS_24283	transcript_GS_24283	Uncharacterized protein OS=Toxocara canis GN=Tcan_08099 PE=4 SV=1				0.0524815942001553	0.664558060450026
XLOC_000718	NA	NA	NA	NA	NA	0.0524521817328313	0.664558060450026
XLOC_006779	NA	NA	NA	NA	NA	0.0522400327892273	0.664558060450026
XLOC_018385	NA	NA	NA	NA	NA	0.0523682556046589	0.664558060450026
XLOC_018669	NA	NA	NA	NA	NA	0.0523683013616888	0.664558060450026
gene_GS_01735	transcript_GS_01735	Tyrosine-protein kinase OS=Ascaris suum PE=2 SV=1	GO:0016021,GO:0004713,GO:0005524,GO:0018108,EC:2.7.10	integral component of membrane;protein tyrosine kinase activity;ATP binding;peptidyl-tyrosine phosphorylation;NA		0.0525974870278074	0.664597204859781
gene_GS_05779	transcript_GS_05779	Type i inositol--trisphosphate 5-phosphatase OS=Ascaris suum GN=ASU_11538 PE=4 SV=1				0.0526142246691912	0.664597204859781
gene_GS_06954	transcript_GS_06954	T-box protein 12 OS=Toxocara canis GN=mab-9 PE=4 SV=1	GO:0005634,GO:0003677,GO:0003700,GO:0006351,GO:0006355	nucleus;DNA binding;transcription factor activity, sequence-specific DNA binding;transcription, DNA-templated;regulation of transcription, DNA-templated		0.0527362113137695	0.664597204859781
gene_GS_13975	transcript_GS_13975	Uncharacterized protein OS=Ascaris suum GN=ASU_12963 PE=4 SV=1	GO:0016021	integral component of membrane		0.0527155068596027	0.664597204859781
gene_GS_23403	transcript_GS_23403	Protein-serine/threonine kinase OS=Ascaris suum GN=ASU_10800 PE=2 SV=1	GO:0004703,GO:0005524,GO:0006468,GO:0007165,EC:2.7.11.16	G-protein coupled receptor kinase activity;ATP binding;protein phosphorylation;signal transduction;NA		0.0527335897231976	0.664597204859781
gene_L3E_01677	transcript_L3E_01677	Uncharacterized protein OS=Ascaris lumbricoides PE=4 SV=1				0.0525470515530153	0.664597204859781
gene_Liv_01017	transcript_Liv_01017	Uncharacterized protein OS=Ascaris suum GN=ASU_07196 PE=4 SV=1				0.0527539693696104	0.664597204859781
XLOC_023927	NA	NA	NA	NA	NA	0.0527320508635618	0.664597204859781
XLOC_013979	NA	NA	NA	NA	NA	0.0528760913413402	0.665730265055973
XLOC_021762	NA	NA	NA	NA	NA	0.0529397054389744	0.666125758339796
gene_GS_01804	transcript_GS_01804	Cuticle collagen OS=Ascaris suum GN=ASU_15149 PE=4 SV=1	GO:0005581	collagen trimer		0.05303658366733	0.666939069752211
gene_GS_03604	transcript_GS_03604	Cuticlin-1 OS=Ascaris suum GN=ASU_09080 PE=4 SV=1	GO:0016021	integral component of membrane		0.0530849684915806	0.667141955174262
gene_GS_20400	transcript_GS_20400	Elongation of very long chain fatty acids protein OS=Ascaris suum GN=ASU_00323 PE=3 SV=1	GO:0016021,GO:0016740,GO:0006633	integral component of membrane;transferase activity;fatty acid biosynthetic process		0.0531628314610913	0.667714834003725
gene_GS_18441	transcript_GS_18441	Major sperm protein OS=Ascaris suum GN=ASU_08528 PE=4 SV=1	GO:0005856	cytoskeleton		0.0533284249209363	0.669388226889859
gene_GS_12122	transcript_GS_12122	Twitchin OS=Ascaris suum GN=ASU_08995 PE=4 SV=1	GO:0003824	catalytic activity		0.0533703603852945	0.669508353505277
XLOC_024470	NA	NA	NA	NA	NA	0.0534075937706521	0.669569384690733
gene_GS_03591	transcript_GS_03591	Histone-lysine N-methyltransferase PRDM9 OS=Ascaris suum PE=2 SV=1	GO:0008168,GO:0052689,GO:0006482,GO:0032259,EC:3.1.1.1	methyltransferase activity;carboxylic ester hydrolase activity;protein demethylation;methylation;NA		0.0535137894327753	0.670335209154554
gene_L3E_03255	NA	NA	NA	NA	NA	0.0535334895834537	0.670335209154554
gene_GS_01932	transcript_GS_01932	Protein LLP-like protein OS=Toxocara canis GN=llph PE=4 SV=1	GO:0016021	integral component of membrane		0.053740438765821	0.672519489600589
gene_GS_05213	transcript_GS_05213	Uncharacterized protein ZC84.1 OS=Ascaris suum GN=ASU_14215 PE=4 SV=1			Cysteine-rich repeat [InterPro - SMART];Lustrin, cysteine-rich repeated domain [InterPro - Pfam]	0.0538192764156813	0.673098882669156
gene_GS_10512	transcript_GS_10512	Solute carrier family 26 member 6 OS=Ascaris suum GN=ASU_06872 PE=3 SV=1	GO:0006810	transport		0.0539495953043166	0.674321044389784
gene_GS_04306	transcript_GS_04306	Cre-pqn-89 protein OS=Ascaris suum GN=ASU_14159 PE=4 SV=1	GO:0016021	integral component of membrane		0.054067298348926	0.67483239639009
gene_GS_14420	transcript_GS_14420	Zinc finger protein 330 OS=Ascaris suum PE=2 SV=1	GO:0005634,GO:0008270	nucleus;zinc ion binding		0.0541536197431862	0.67483239639009
gene_GS_19060	transcript_GS_19060	Piezo-type mechanosensitive ion channel component 1 OS=Ascaris suum GN=ASU_08248 PE=4 SV=1	GO:0016021,GO:0008381,GO:0034220	integral component of membrane;mechanically-gated ion channel activity;ion transmembrane transport		0.0541019466442348	0.67483239639009
gene_GS_19947	transcript_GS_19947	Uncharacterized protein OS=Ascaris suum GN=ASU_01620 PE=4 SV=1				0.0541462568265224	0.67483239639009
XLOC_003312	NA	NA	NA	NA	NA	0.0540647113650784	0.67483239639009
XLOC_020574	NA	NA	NA	NA	NA	0.0541878135774197	0.674851963673993
XLOC_003895	NA	NA	NA	NA	NA	0.0542660115493371	0.67541920271335
gene_GS_00609	transcript_GS_00609	Uncharacterized protein OS=Ascaris lumbricoides PE=4 SV=1				0.0543708125485342	0.676316673709548
gene_GS_20758	transcript_GS_20758	Rna exonuclease 1-like protein OS=Ascaris suum GN=ASU_04142 PE=4 SV=1	GO:0003676,GO:0004527,GO:0090305	nucleic acid binding;exonuclease activity;nucleic acid phosphodiester bond hydrolysis		0.0544594209313812	0.677011767660187
XLOC_003352	NA	NA	NA	NA	NA	0.05451751806192	0.677326954131457
gene_GS_20859	transcript_GS_20859	DnaJ subfamily C member 21 OS=Ascaris suum PE=2 SV=1	GO:0003676,GO:0008270	nucleic acid binding;zinc ion binding		0.0545753515304904	0.677638488451215
gene_GS_16907	transcript_GS_16907	Putative methyltransferase OS=Ascaris suum GN=ASU_07121 PE=4 SV=1	GO:0008168,GO:0032259	methyltransferase activity;methylation		0.0547592757603374	0.679255299189059
gene_L3E_00118	transcript_L3E_00118	Uncharacterized protein OS=Ascaris lumbricoides PE=4 SV=1	GO:0016020	membrane		0.0548697478944657	0.679255299189059
XLOC_001395	NA	NA	NA	NA	NA	0.0548550702506365	0.679255299189059
XLOC_008825	NA	NA	NA	NA	NA	0.0548574472946214	0.679255299189059
XLOC_012854	NA	NA	NA	NA	NA	0.0547891031958611	0.679255299189059
gene_GS_19119	transcript_GS_19119	Mediator of rna polymerase ii transcription subunit 14 OS=Ascaris suum GN=ASU_03351 PE=4 SV=1	GO:0016592,GO:0001104,GO:0006357	mediator complex;RNA polymerase II transcription cofactor activity;regulation of transcription from RNA polymerase II promoter		0.0549713572039014	0.679699638445849
XLOC_005764	NA	NA	NA	NA	NA	0.0549678139007602	0.679699638445849
gene_GS_04577	transcript_GS_04577	isoform d OS=Brugia malayi GN=Bm1_44220 PE=4 SV=1	GO:0005634,GO:0003677,GO:0006351	nucleus;DNA binding;transcription, DNA-templated		0.0550455578303038	0.680096725248543
gene_GS_14069	transcript_GS_14069	Inactive angiotensin-converting enzyme-related protein OS=Ascaris suum GN=ASU_04925 PE=3 SV=1	GO:0016020,GO:0004180,GO:0008237,GO:0008241,GO:0046872,GO:0006508,EC:3.4.15	membrane;carboxypeptidase activity;metallopeptidase activity;peptidyl-dipeptidase activity;metal ion binding;proteolysis;NA		0.0550692262782224	0.680096725248543
gene_GS_02802	transcript_GS_02802	Histone h1-delta OS=Ascaris suum GN=ASU_09579 PE=3 SV=1	GO:0000786,GO:0005634,GO:0003677,GO:0006334	nucleosome;nucleus;DNA binding;nucleosome assembly		0.0552974964834623	0.682508360535144
gene_GS_22080	transcript_GS_22080	Uncharacterized protein OS=Ascaris lumbricoides PE=4 SV=1				0.0553665431359166	0.682953077703977
gene_GS_01619	transcript_GS_01619	Inhibin beta A chain OS=Trichinella pseudospiralis GN=INHBA PE=3 SV=1	GO:0005576,GO:0008083	extracellular region;growth factor activity		0.0555099692920118	0.684314198316183
gene_GS_09498	transcript_GS_09498	Trehalose 6-phosphate synthase family member (Tps-2) OS=Ascaris suum GN=ASU_07547 PE=4 SV=1	GO:0003824,GO:0005992	catalytic activity;trehalose biosynthetic process		0.0556292428063614	0.684404589358304
gene_GS_15540	transcript_GS_15540	Uncharacterized protein OS=Ascaris lumbricoides PE=4 SV=1				0.0556496432031648	0.684404589358304
XLOC_010878	TCONS_00038200	Uncharacterized protein OS=Ascaris lumbricoides PE=4 SV=1	GO:0016021	integral component of membrane		0.0556355455233431	0.684404589358304
XLOC_019417	NA	NA	NA	NA	NA	0.0556369516300686	0.684404589358304
XLOC_012918	NA	NA	NA	NA	NA	0.055839240847228	0.686328304317147
gene_GS_02948	transcript_GS_02948	Neuronal calcium sensor 1 OS=Ascaris suum GN=ASU_01077 PE=2 SV=1	GO:0005509	calcium ion binding		0.0559759362409183	0.687599891377456
gene_GS_24281	transcript_GS_24281	Uncharacterized protein OS=Ascaris suum GN=ASU_01907 PE=4 SV=1	GO:0008121,GO:1902600,EC:1.10.2.2	ubiquinol-cytochrome-c reductase activity;hydrogen ion transmembrane transport;NA	Cytochrome b-c1 complex subunit 8 [InterPro - Gene3D,PANTHER,Pfam,ProDom,SUPERFAMILY]	0.0560167586680432	0.687692979114031
gene_GS_01751	transcript_GS_01751	Proto-oncogene tyrosine-protein kinase receptor Ret OS=Ascaris suum PE=2 SV=1	GO:0004713,GO:0005524,GO:0018108,EC:2.7.10	protein tyrosine kinase activity;ATP binding;peptidyl-tyrosine phosphorylation;NA		0.0563786097930713	0.688458041428261
gene_GS_12274	transcript_GS_12274	Bm-dap-1 protein OS=Ascaris suum GN=ASU_00941 PE=4 SV=1				0.0563440162660523	0.688458041428261
gene_GS_13084	transcript_GS_13084	Baif-transferase family protein c7orf10-like protein OS=Ascaris suum GN=ASU_10323 PE=4 SV=1	GO:0016740	transferase activity		0.0562082871744744	0.688458041428261
gene_GS_22618	transcript_GS_22618	Histone acetyltransferase OS=Ascaris suum GN=ASU_00656 PE=3 SV=1	GO:0005634,GO:0004402,GO:0006355,GO:0016573,EC:2.3.1.48	nucleus;histone acetyltransferase activity;regulation of transcription, DNA-templated;histone acetylation;NA		0.0561534629305369	0.688458041428261
gene_GS_23495	transcript_GS_23495	Phospholipid-transporting ATPase OS=Ascaris suum GN=ASU_09667 PE=3 SV=1	GO:0016020,GO:0000166,GO:0022892,GO:0043492,GO:0046872,GO:0015914	membrane;nucleotide binding;substrate-specific transporter activity;ATPase activity, coupled to movement of substances;metal ion binding;phospholipid transport		0.0562386187547904	0.688458041428261
XLOC_007510	NA	NA	NA	NA	NA	0.0561855822188946	0.688458041428261
XLOC_009915	NA	NA	NA	NA	NA	0.0563475900295754	0.688458041428261
XLOC_021562	NA	NA	NA	NA	NA	0.0563482609842041	0.688458041428261
XLOC_023204	NA	NA	NA	NA	NA	0.0563516528306863	0.688458041428261
XLOC_022575	NA	NA	NA	NA	NA	0.0564341092679935	0.688729194287737
XLOC_013542	NA	NA	NA	NA	NA	0.0564784336169247	0.688863725117751
gene_GS_19358	transcript_GS_19358	Uncharacterized protein OS=Ascaris lumbricoides PE=4 SV=1				0.0565581330576167	0.68921925313893
XLOC_024602	NA	NA	NA	NA	NA	0.0565742188837815	0.68921925313893
gene_GS_22885	transcript_GS_22885	G-protein coupled receptor OS=Ascaris suum GN=ASU_10081 PE=4 SV=1	GO:0016021	integral component of membrane		0.056859119654295	0.692282371494259
gene_GS_01810	transcript_GS_01810	Uncharacterized protein OS=Ascaris suum GN=ASU_12952 PE=4 SV=1	GO:0003676	nucleic acid binding	Zinc finger C2H2-type [InterPro - SMART]	0.0569908244821013	0.692662864416421
XLOC_001444	NA	NA	NA	NA	NA	0.0569791715702692	0.692662864416421
XLOC_013743	NA	NA	NA	NA	NA	0.0569894839488476	0.692662864416421
gene_GS_02211	transcript_GS_02211	Zinc c2h2 type family protein OS=Ascaris suum GN=ASU_01079 PE=4 SV=1	GO:0046872	metal ion binding		0.0571842249355922	0.692977666677012
gene_GS_15972	transcript_GS_15972	Transmembrane protein OS=Toxocara canis GN=TMEM231 PE=4 SV=1	GO:0016021	integral component of membrane		0.0571505715047875	0.692977666677012
gene_GS_17938	transcript_GS_17938	Uncharacterized protein OS=Ascaris suum GN=ASU_12938 PE=4 SV=1				0.0571753986320396	0.692977666677012
XLOC_010656	NA	NA	NA	NA	NA	0.0570572931346535	0.692977666677012
XLOC_015517	NA	NA	NA	NA	NA	0.05711082878762	0.692977666677012
XLOC_017261	NA	NA	NA	NA	NA	0.0572290453250483	0.693114772595988
XLOC_019012	NA	NA	NA	NA	NA	0.0573270159539108	0.693895056771562
gene_GS_03289	transcript_GS_03289	Uncharacterized protein OS=Ascaris suum GN=ASU_09994 PE=4 SV=1	GO:0016021	integral component of membrane		0.057456794772825	0.694884617896451
gene_GS_23444	transcript_GS_23444	TBC1 domain family member 10A OS=Mus musculus GN=Tbc1d10a PE=1 SV=1	GO:0005737,GO:0005902,GO:0012505,GO:0015630,GO:0031527,GO:0043231,GO:0044430,GO:0070062,GO:0005096,GO:0017137,GO:0030165,GO:0006886,GO:0031338,GO:0042147,GO:0044699,GO:0048523,GO:0090630,GO:0097202,GO:1902017	cytoplasm;microvillus;endomembrane system;microtubule cytoskeleton;filopodium membrane;intracellular membrane-bounded organelle;cytoskeletal part;extracellular exosome;GTPase activator activity;Rab GTPase binding;PDZ domain binding;intracellular protein transport;regulation of vesicle fusion;retrograde transport, endosome to Golgi;single-organism process;negative regulation of cellular process;ac…		0.0574759538441858	0.694884617896451
gene_GS_04469	transcript_GS_04469	Nuclear hormone receptor family member nhr-23 OS=Ascaris suum GN=ASU_03603 PE=3 SV=1	GO:0005634,GO:0003707,GO:0004879,GO:0008270,GO:0043565,GO:0006351,GO:0006355,GO:0043401	nucleus;steroid hormone receptor activity;RNA polymerase II transcription factor activity, ligand-activated sequence-specific DNA binding;zinc ion binding;sequence-specific DNA binding;transcription, DNA-templated;regulation of transcription, DNA-templated;steroid hormone mediated signaling pathway		0.0575991182159824	0.694931809226573
gene_GS_06424	transcript_GS_06424	Telomere length regulation protein elg1 OS=Ascaris suum GN=ASU_00779 PE=4 SV=1	GO:0005524	ATP binding		0.0575485174253723	0.694931809226573
gene_GS_20676	transcript_GS_20676	Annexin OS=Ascaris suum GN=ASU_11957 PE=3 SV=1	GO:0005509,GO:0005544	calcium ion binding;calcium-dependent phospholipid binding		0.0576478287069902	0.694931809226573
XLOC_002902	NA	NA	NA	NA	NA	0.057620475741622	0.694931809226573
XLOC_004582	NA	NA	NA	NA	NA	0.0575719764818005	0.694931809226573
gene_GS_04886	transcript_GS_04886	WD40-repeat-containing domain [InterPro - SUPERFAMILY];WD40/YVTN repeat-like-containing domain [InterPro - Gene3D]	GO:0005515,GO:0005515	protein binding;protein binding		0.0578944105838455	0.69532779005299
gene_GS_15378	transcript_GS_15378	Beta-lactamase domain-containing protein 2 (Fragment) OS=Ascaris suum PE=2 SV=1	GO:0016020	membrane		0.0577628789336185	0.69532779005299
XLOC_002004	NA	NA	NA	NA	NA	0.0579111881411828	0.69532779005299
XLOC_013668	NA	NA	NA	NA	NA	0.0579494551037786	0.69532779005299
XLOC_016820	NA	NA	NA	NA	NA	0.0578010531339507	0.69532779005299
XLOC_020800	NA	NA	NA	NA	NA	0.0578407271304925	0.69532779005299
XLOC_021961	NA	NA	NA	NA	NA	0.0579027053357809	0.69532779005299
XLOC_023279	TCONS_00090607	Uncharacterized protein OS=Ascaris suum GN=ASU_05614 PE=4 SV=1				0.0579495847457873	0.69532779005299
gene_GS_12895	transcript_GS_12895	Proteophosphoglycan 5 OS=Ascaris suum GN=ASU_07916 PE=4 SV=1				0.058168202670953	0.696496483921347
gene_GS_16315	transcript_GS_16315	R3h domain-containing protein 4 OS=Ascaris suum GN=ASU_09569 PE=4 SV=1	GO:0003676	nucleic acid binding		0.0581679893303215	0.696496483921347
gene_GS_18849	transcript_GS_18849	Putative u2 small nuclear ribonucleoprotein a OS=Ascaris suum GN=ASU_14140 PE=4 SV=1	GO:0019013,GO:0030529	viral nucleocapsid;intracellular ribonucleoprotein complex		0.0581797921261057	0.696496483921347
XLOC_005918	NA	NA	NA	NA	NA	0.0581836754006359	0.696496483921347
XLOC_015216	NA	NA	NA	NA	NA	0.0582490049881046	0.696496483921347
XLOC_016547	NA	NA	NA	NA	NA	0.0582319992593748	0.696496483921347
gene_GS_00234	transcript_GS_00234	Mothers against decapentaplegic homolog OS=Ascaris suum GN=ASU_10357 PE=3 SV=1	GO:0005634,GO:0005667,GO:0005737,GO:0003677,GO:0003700,GO:0006351,GO:0006355,GO:0007179	nucleus;transcription factor complex;cytoplasm;DNA binding;transcription factor activity, sequence-specific DNA binding;transcription, DNA-templated;regulation of transcription, DNA-templated;transforming growth factor beta receptor signaling pathway		0.0583353312107721	0.697125743169285
gene_GS_02590	transcript_GS_02590	Nuclear hormone receptor family member nhr-25 OS=Ascaris suum GN=ASU_11202 PE=3 SV=1	GO:0005634,GO:0003700,GO:0003707,GO:0008270,GO:0043565,GO:0006351,GO:0006355,GO:0043401	nucleus;transcription factor activity, sequence-specific DNA binding;steroid hormone receptor activity;zinc ion binding;sequence-specific DNA binding;transcription, DNA-templated;regulation of transcription, DNA-templated;steroid hormone mediated signaling pathway		0.0585224668366163	0.697270767600757
gene_GS_09429	transcript_GS_09429	Uncharacterized protein OS=Ascaris suum GN=ASU_05420 PE=4 SV=1				0.0584504479817507	0.697270767600757
gene_GS_10021	transcript_GS_10021	Uncharacterized protein OS=Toxocara canis PE=4 SV=1				0.0585497110762117	0.697270767600757
gene_GS_16873	transcript_GS_16873	Uncharacterized protein OS=Ascaris suum GN=ASU_00517 PE=4 SV=1				0.0584919274594911	0.697270767600757
gene_GS_19729	transcript_GS_19729	DNA-directed RNA polymerase subunit OS=Ascaris lumbricoides PE=3 SV=1	GO:0005730,GO:0003676,GO:0003899,GO:0008270,GO:0006351,EC:2.7.7.6	nucleolus;nucleic acid binding;DNA-directed RNA polymerase activity;zinc ion binding;transcription, DNA-templated;NA		0.0584129012463329	0.697270767600757
XLOC_002279	NA	NA	NA	NA	NA	0.0585336404763656	0.697270767600757
gene_GS_22745	transcript_GS_22745	Uncharacterized protein OS=Ascaris suum GN=ASU_14290 PE=4 SV=1	GO:0016021	integral component of membrane		0.0586403912965676	0.69767503737117
XLOC_008936	NA	NA	NA	NA	NA	0.0586511113791194	0.69767503737117
gene_GS_00338	transcript_GS_00338	Tetraspanin family protein OS=Ascaris suum GN=ASU_09282 PE=3 SV=1	GO:0016021	integral component of membrane		0.0589006044288843	0.698233755424585
gene_GS_06980	transcript_GS_06980	Globin-like domain and Globin, structural domain-containing protein OS=Strongyloides ratti GN=SRAE_X000021200 PE=4 SV=1	GO:0019825,GO:0020037,GO:0006810	oxygen binding;heme binding;transport		0.0588397520017559	0.698233755424585
gene_GS_09550	transcript_GS_09550	Plastin-2 OS=Ascaris suum PE=2 SV=1	GO:0016021,GO:0003779,GO:0005509	integral component of membrane;actin binding;calcium ion binding		0.0588981617263188	0.698233755424585
gene_GS_22523	transcript_GS_22523	Putative oligomeric golgi complex subunit 6 OS=Ascaris suum GN=ASU_06349 PE=4 SV=1	GO:0017119,GO:0006891	Golgi transport complex;intra-Golgi vesicle-mediated transport		0.0587642995991557	0.698233755424585
XLOC_014666	NA	NA	NA	NA	NA	0.0588594045122021	0.698233755424585
XLOC_016518	NA	NA	NA	NA	NA	0.0587718649900116	0.698233755424585
gene_GS_01516	transcript_GS_01516	Putative succinyl-ligase subunit OS=Ascaris suum GN=ASU_05417 PE=3 SV=1	GO:0016874,GO:0048037,GO:0008152	ligase activity;cofactor binding;metabolic process		0.0594587545426219	0.698762673657529
gene_GS_01981	transcript_GS_01981	Peptidyl-prolyl cis-trans isomerase-like 4 OS=Ascaris suum GN=ASU_04937 PE=4 SV=1	GO:0000166,GO:0003676,GO:0003755,GO:0000413,GO:0006457,EC:5.2.1.8	nucleotide binding;nucleic acid binding;peptidyl-prolyl cis-trans isomerase activity;protein peptidyl-prolyl isomerization;protein folding;NA		0.0596741621444589	0.698762673657529
gene_GS_03500	transcript_GS_03500	Thioredoxin domain-containing protein OS=Ascaris suum GN=ASU_02091 PE=4 SV=1	GO:0005623,GO:0016021,GO:0045454	cell;integral component of membrane;cell redox homeostasis		0.0592109502582196	0.698762673657529
gene_GS_04096	transcript_GS_04096	Acetyl-coenzyme A synthetase, cytoplasmic OS=Toxocara canis GN=Acss2 PE=4 SV=1	GO:0016020,GO:0003824,GO:0008152	membrane;catalytic activity;metabolic process		0.059013257694737	0.698762673657529
gene_GS_08794	transcript_GS_08794	F-box domain [InterPro - Pfam,ProSiteProfiles,SUPERFAMILY]	GO:0005515	protein binding		0.0592947985493991	0.698762673657529
gene_GS_10440	transcript_GS_10440	Sefir domain protein OS=Ascaris suum GN=ASU_13252 PE=4 SV=1	GO:0016021	integral component of membrane		0.0594739111356181	0.698762673657529
gene_GS_10851	NA	NA	NA	NA	NA	0.0595930920372394	0.698762673657529
gene_GS_11617	transcript_GS_11617	Poly [ADP-ribose] polymerase OS=Ascaris suum PE=2 SV=1	GO:0003950,GO:0006302,GO:0006471,EC:2.4.2.30	NAD+ ADP-ribosyltransferase activity;double-strand break repair;protein ADP-ribosylation;NA		0.0597225572281949	0.698762673657529
gene_GS_12228	transcript_GS_12228	Serine threonine-protein kinase nek9 OS=Ascaris suum GN=ASU_03368 PE=4 SV=1	GO:0004674,GO:0005524,GO:0006468,EC:2.7.11	protein serine/threonine kinase activity;ATP binding;protein phosphorylation;NA		0.0590879472505896	0.698762673657529
gene_GS_13912	transcript_GS_13912	28S ribosomal protein S21 OS=Ascaris suum GN=ASU_03083 PE=2 SV=1	GO:0005840,GO:0003735,GO:0006412	ribosome;structural constituent of ribosome;translation		0.0592515766972091	0.698762673657529
gene_GS_14253	transcript_GS_14253	Uncharacterized protein OS=Ascaris suum GN=ASU_08954 PE=4 SV=1				0.0596766295487148	0.698762673657529
gene_GS_14801	transcript_GS_14801	Vacuolar protein sorting-associated protein 37B OS=Mus musculus GN=Vps37b PE=1 SV=1	GO:0000813,GO:0005634,GO:0005886,GO:0030496,GO:0070062,GO:0048306,GO:0006810,GO:0016050,GO:0019058,GO:0022607,GO:1902188,GO:1903774	ESCRT I complex;nucleus;plasma membrane;midbody;extracellular exosome;calcium-dependent protein binding;transport;vesicle organization;viral life cycle;cellular component assembly;positive regulation of viral release from host cell;positive regulation of viral budding via host ESCRT complex		0.0594717407863343	0.698762673657529
gene_GS_17931	transcript_GS_17931	Histidine-rich membrane protein KE4 homolog 2 OS=Caenorhabditis elegans GN=hke-4.2 PE=3 SV=2	GO:0006810	transport		0.0596727491112034	0.698762673657529
gene_GS_19782	transcript_GS_19782	F-box domain [InterPro - Pfam,ProSiteProfiles,SUPERFAMILY]	GO:0005515	protein binding		0.0595434862609149	0.698762673657529
gene_GS_22399	transcript_GS_22399	Protein Y45F3A.4 OS=Haemonchus contortus GN=HCOI_00270700 PE=4 SV=1	GO:0016021	integral component of membrane		0.0591306918215406	0.698762673657529
gene_GS_23458	transcript_GS_23458	Tyrosine-protein phosphatase non-receptor type 11 OS=Ascaris suum GN=ASU_05348 PE=4 SV=1	GO:0004721,GO:0006470,EC:3.1.3.16	phosphoprotein phosphatase activity;protein dephosphorylation;NA		0.0597671712918462	0.698762673657529
gene_GS_24289	transcript_GS_24289	Uncharacterized protein OS=Ascaris suum GN=ASU_03417 PE=4 SV=1			C-type lectin-like [InterPro - ProSiteProfiles];C-type lectin-like/link domain [InterPro - Gene3D];C-type lectin fold [InterPro - SUPERFAMILY]	0.0591648880255827	0.698762673657529
XLOC_002281	NA	NA	NA	NA	NA	0.059823489077032	0.698762673657529
XLOC_003066	NA	NA	NA	NA	NA	0.0590617614161806	0.698762673657529
XLOC_003681	NA	NA	NA	NA	NA	0.0593059521225612	0.698762673657529
XLOC_003898	NA	NA	NA	NA	NA	0.059805951916175	0.698762673657529
XLOC_004520	NA	NA	NA	NA	NA	0.0596080696892416	0.698762673657529
XLOC_012103	NA	NA	NA	NA	NA	0.0593624633196304	0.698762673657529
XLOC_012597	NA	NA	NA	NA	NA	0.0592673470171515	0.698762673657529
XLOC_014155	NA	NA	NA	NA	NA	0.0595417974717745	0.698762673657529
XLOC_015418	NA	NA	NA	NA	NA	0.0597270392038745	0.698762673657529
gene_GS_09856	transcript_GS_09856	Uncharacterized protein OS=Ascaris suum GN=ASU_05369 PE=4 SV=1				0.0599290440824077	0.698916507500575
gene_GS_11547	transcript_GS_11547	Atp-dependent rna helicase cgh-1 OS=Ascaris suum GN=ASU_12640 PE=3 SV=1	GO:0032040,GO:0003676,GO:0004386,GO:0005524,GO:0009987	small-subunit processome;nucleic acid binding;helicase activity;ATP binding;cellular process		0.059938020125013	0.698916507500575
gene_GS_24140	transcript_GS_24140	RING finger protein OS=Ascaris suum PE=2 SV=1	GO:0016021,GO:0008270	integral component of membrane;zinc ion binding		0.059872899125495	0.698916507500575
gene_GS_11316	transcript_GS_11316	Polypeptide N-acetylgalactosaminyltransferase OS=Ascaris suum GN=ASU_09478 PE=3 SV=1	GO:0000139,GO:0016021,GO:0016757,GO:0030246,GO:0006486	Golgi membrane;integral component of membrane;transferase activity, transferring glycosyl groups;carbohydrate binding;protein glycosylation		0.0600109664534868	0.699064281562238
XLOC_009337	NA	NA	NA	NA	NA	0.0600182811589739	0.699064281562238
gene_GS_13702	transcript_GS_13702	Phosducin-like protein OS=Bos taurus GN=PDCL PE=2 SV=1	GO:0005737,GO:0005515,GO:0009987,GO:0044699,GO:0050794,GO:0050896	cytoplasm;protein binding;cellular process;single-organism process;regulation of cellular process;response to stimulus		0.0601233140916786	0.699536298156984
XLOC_005217	NA	NA	NA	NA	NA	0.0601264400136864	0.699536298156984
gene_GS_02378	transcript_GS_02378	Cuticle collagen 10 OS=Ascaris suum GN=ASU_00164 PE=4 SV=1	GO:0016020	membrane		0.0602543085094721	0.700236306644349
XLOC_012763	NA	NA	NA	NA	NA	0.0602232683000709	0.700236306644349
gene_GS_18486	transcript_GS_18486	Serine threonine-protein kinase polo OS=Ascaris suum GN=ASU_01914 PE=4 SV=1	GO:0004674,GO:0005524,GO:0006468,EC:2.7.11	protein serine/threonine kinase activity;ATP binding;protein phosphorylation;NA		0.0603591307689124	0.700667216097487
XLOC_015899	NA	NA	NA	NA	NA	0.0603347476136152	0.700667216097487
gene_GS_07054	transcript_GS_07054	SAGA-associated factor 11 OS=Ascaris lumbricoides PE=3 SV=1	GO:0005634	nucleus		0.0605572390665466	0.701786710231436
gene_GS_12938	transcript_GS_12938	Glutamine-dependent NAD(+) synthetase OS=Ascaris suum PE=2 SV=1	GO:0005737,GO:0003952,GO:0004359,GO:0005524,GO:0009435,EC:3.5.1.2,EC:6.3.5.1	cytoplasm;NAD+ synthase (glutamine-hydrolyzing) activity;glutaminase activity;ATP binding;NAD biosynthetic process;NA;NA		0.0605826358617407	0.701786710231436
gene_GS_14505	transcript_GS_14505	Acyl-thioesterase 2 OS=Ascaris suum GN=ASU_00857 PE=4 SV=1	GO:0047617,GO:0006637,EC:3.1.2.20	acyl-CoA hydrolase activity;acyl-CoA metabolic process;NA		0.0604984729368268	0.701786710231436
XLOC_011736	NA	NA	NA	NA	NA	0.0605912725743665	0.701786710231436
XLOC_009361	NA	NA	NA	NA	NA	0.0606380052227647	0.701934961409128
XLOC_001090	NA	NA	NA	NA	NA	0.0606809436608291	0.702039150205766
gene_GS_22499	transcript_GS_22499	Unconventional myosin-ie OS=Ascaris suum GN=ASU_07277 PE=3 SV=1	GO:0016021,GO:0016459,GO:0003774,GO:0005524	integral component of membrane;myosin complex;motor activity;ATP binding		0.0607328264035274	0.702246644484833
gene_GS_23927	transcript_GS_23927	Uncharacterized protein OS=Ascaris suum GN=ASU_10773 PE=4 SV=1				0.0609204945830433	0.704023101086499
gene_GS_09874	transcript_GS_09874	Non-specific serine/threonine protein kinase OS=Ascaris suum GN=ASU_00525 PE=2 SV=1	GO:0016301,GO:0009987	kinase activity;cellular process		0.0609712570368339	0.704216316618619
gene_GS_00723	transcript_GS_00723	Recepotor type guanyly cyclase OS=Ascaris suum GN=ASU_11375 PE=4 SV=1	GO:0016021,GO:0016740,GO:0006796,GO:0044238,GO:0071704	integral component of membrane;transferase activity;phosphate-containing compound metabolic process;primary metabolic process;organic substance metabolic process		0.0610915789096179	0.705212277524753
gene_GS_04828	transcript_GS_04828	Uncharacterized protein OS=Ascaris lumbricoides PE=4 SV=1				0.0613811386129354	0.705405685192878
gene_GS_09390	transcript_GS_09390	RNA-binding protein pno-1 OS=Caenorhabditis elegans GN=pno-1 PE=3 SV=1	GO:0005730,GO:0003723	nucleolus;RNA binding		0.061374821985174	0.705405685192878
gene_GS_14338	transcript_GS_14338	Uncharacterized protein OS=Ascaris suum GN=ASU_08867 PE=4 SV=1	GO:0004197,GO:0006508,EC:3.4.22	cysteine-type endopeptidase activity;proteolysis;NA	Caspase-like domain [InterPro - SUPERFAMILY];Peptidase C14, p20 domain [InterPro - ProSiteProfiles];Immunoglobulin-like domain [InterPro - ProSiteProfiles,SUPERFAMILY];Immunoglobulin-like fold [InterPro - Gene3D]	0.0613536242185124	0.705405685192878
XLOC_000878	NA	NA	NA	NA	NA	0.0613155410837896	0.705405685192878
XLOC_001130	NA	NA	NA	NA	NA	0.0613487882179306	0.705405685192878
XLOC_015153	NA	NA	NA	NA	NA	0.0612401278882689	0.705405685192878
XLOC_016960	NA	NA	NA	NA	NA	0.0611515283136884	0.705405685192878
XLOC_022687	NA	NA	NA	NA	NA	0.0612846101389533	0.705405685192878
gene_GS_11367	transcript_GS_11367	Uncharacterized protein OS=Ascaris suum GN=ASU_14106 PE=4 SV=1				0.061530219691339	0.705915723073498
gene_GS_15812	transcript_GS_15812	Suppressor of presenilin protein 4 OS=Ascaris suum PE=2 SV=1	GO:0046872	metal ion binding		0.0615635079632195	0.705915723073498
gene_GS_17862	transcript_GS_17862	Uncharacterized protein OS=Ascaris lumbricoides PE=4 SV=1				0.061545951763356	0.705915723073498
XLOC_003019	TCONS_00006102	Uncharacterized protein OS=Ascaris lumbricoides PE=4 SV=1				0.0615744961900174	0.705915723073498
XLOC_003937	NA	NA	NA	NA	NA	0.0615961461929645	0.705915723073498
XLOC_022784	NA	NA	NA	NA	NA	0.0616700287676861	0.706371104700086
XLOC_011856	NA	NA	NA	NA	NA	0.061772843720038	0.706375370476896
XLOC_014158	NA	NA	NA	NA	NA	0.0617283402810282	0.706375370476896
XLOC_015194	NA	NA	NA	NA	NA	0.061762143691536	0.706375370476896
gene_GS_09769	transcript_GS_09769	Uncharacterized protein OS=Toxocara canis PE=4 SV=1				0.061873852654724	0.70713951161084
gene_GS_04610	transcript_GS_04610	Uncharacterized protein OS=Ascaris suum GN=ASU_14257 PE=4 SV=1				0.0620166639382079	0.708019219989362
gene_GS_23346	transcript_GS_23346	Potassium voltage-gated channel subfamily b member 2 OS=Ascaris suum GN=ASU_08041 PE=3 SV=1	GO:0008076,GO:0005249,GO:0034765,GO:0071805	voltage-gated potassium channel complex;voltage-gated potassium channel activity;regulation of ion transmembrane transport;potassium ion transmembrane transport		0.0620724878314302	0.708019219989362
XLOC_001458	NA	NA	NA	NA	NA	0.0620877339776033	0.708019219989362
XLOC_015858	NA	NA	NA	NA	NA	0.0620457738450454	0.708019219989362
gene_GS_12604	transcript_GS_12604	Putative leucine--trna OS=Ascaris suum GN=ASU_10092 PE=3 SV=1	GO:0002161,GO:0004823,GO:0005524,GO:0006429,GO:0006450,EC:6.1.1.4	aminoacyl-tRNA editing activity;leucine-tRNA ligase activity;ATP binding;leucyl-tRNA aminoacylation;regulation of translational fidelity;NA		0.0621465386885332	0.70816689450546
gene_GS_18163	transcript_GS_18163	Uncharacterized protein OS=Ascaris suum GN=ASU_04144 PE=4 SV=1	GO:0003676	nucleic acid binding	Exonuclease, RNase T/DNA polymerase III [InterPro - Pfam,SMART];Ribonuclease H-like domain [InterPro - Gene3D,SUPERFAMILY]	0.062169152103931	0.70816689450546
XLOC_003531	NA	NA	NA	NA	NA	0.062263133321558	0.708457192458607
XLOC_010861	TCONS_00038143	Uncharacterized protein OS=Ascaris lumbricoides PE=4 SV=1			Zona pellucida domain [InterPro - Pfam,ProSiteProfiles]	0.0622549906544325	0.708457192458607
gene_GS_01740	transcript_GS_01740	Isoform b of Heterogeneous nuclear ribonucleoprotein A1 OS=Caenorhabditis elegans GN=hrp-1	GO:0005737,GO:0003676,GO:0044267	cytoplasm;nucleic acid binding;cellular protein metabolic process		0.0623080808401945	0.708578867652702
XLOC_008102	NA	NA	NA	NA	NA	0.0624437803278242	0.709342141604267
XLOC_023611	NA	NA	NA	NA	NA	0.0624330796234542	0.709342141604267
gene_GS_03440	transcript_GS_03440	Cell-death-related nuclease 7 OS=Ascaris suum GN=ASU_11777 PE=2 SV=1	GO:0004531,GO:0006259,EC:3.1.22.1	deoxyribonuclease II activity;DNA metabolic process;NA		0.0627391573901161	0.709580213106584
gene_GS_03805	transcript_GS_03805	G15-6a protein OS=Ascaris suum GN=ASU_09442 PE=4 SV=1				0.0627071954396608	0.709580213106584
gene_GS_10883	transcript_GS_10883	Synaptic vesicle 2-related protein OS=Strongyloides ratti GN=SRAE_2000153000 PE=4 SV=1	GO:0016021,GO:0022891,GO:0055085	integral component of membrane;substrate-specific transmembrane transporter activity;transmembrane transport		0.0626324352588013	0.709580213106584
gene_GS_12067	transcript_GS_12067	Regulatory protein OS=Ascaris suum GN=ASU_01051 PE=4 SV=1	GO:0016740,GO:0016874,GO:0006412	transferase activity;ligase activity;translation		0.0627121645637021	0.709580213106584
gene_GS_13684	transcript_GS_13684	U1MI67_ASCS pseudouridine synthase OS=Ascaris suum GN=ASU_06000 PE=3 SV=1	GO:0003723,GO:0009982,GO:0001522,GO:0008033,EC:5.4.99.12	RNA binding;pseudouridine synthase activity;pseudouridine synthesis;tRNA processing;NA		0.0625692505874466	0.709580213106584
gene_GS_23939	transcript_GS_23939	F-box domain [InterPro - Pfam,ProSiteProfiles,SMART,SUPERFAMILY]	GO:0005515	protein binding		0.0627194252674759	0.709580213106584
XLOC_010723	NA	NA	NA	NA	NA	0.0625148571092633	0.709580213106584
XLOC_021187	NA	NA	NA	NA	NA	0.0626369749007151	0.709580213106584
gene_GS_00269	transcript_GS_00269	Phosphatidylinositol transfer protein alpha isoform OS=Ascaris suum GN=ASU_02647 PE=4 SV=1	GO:0005622,GO:0006810	intracellular;transport		0.0630428756720739	0.712625642706295
gene_GS_23965	transcript_GS_23965	Piezo-type mechanosensitive ion channel component 2 OS=Ascaris suum GN=ASU_03244 PE=4 SV=1	GO:0016021,GO:0008381,GO:0034220	integral component of membrane;mechanically-gated ion channel activity;ion transmembrane transport		0.0630928046517303	0.712800522679242
XLOC_013133	NA	NA	NA	NA	NA	0.0631545837298295	0.713109016940641
gene_GS_10113	transcript_GS_10113	Cysteine-rich hydrophobic domain 1 protein OS=Ascaris suum PE=2 SV=1	GO:0016021	integral component of membrane		0.0632087262868276	0.713277302527823
XLOC_021280	NA	NA	NA	NA	NA	0.0632384498132083	0.713277302527823
XLOC_019606	NA	NA	NA	NA	NA	0.0633680076207427	0.71434910389247
gene_GS_20488	transcript_GS_20488	Uncharacterized protein OS=Ascaris suum GN=ASU_08224 PE=3 SV=1	GO:0016021,GO:0005272,GO:0035725	integral component of membrane;sodium channel activity;sodium ion transmembrane transport	Epithelial sodium channel [InterPro - PANTHER,Pfam]	0.0634539974527822	0.71492886236833
gene_GS_22259	transcript_GS_22259	Baculoviral IAP repeat-containing protein 6 OS=Homo sapiens GN=BIRC6 PE=1 SV=2	GO:0000776,GO:0005815,GO:0005819,GO:0005874,GO:0012505,GO:0031981,GO:0044444,GO:0015631,GO:0016740,GO:0019899,GO:0042802,GO:0043027,GO:0046914,GO:0046983,GO:0001944,GO:0006355,GO:0007067,GO:0007165,GO:0010564,GO:0010629,GO:0010939,GO:0032446,GO:0042127,GO:0043154,GO:0044702,GO:0045088,GO:0045931,GO:0051225,GO:0051301,GO:0051303,GO:0090263,GO:0098813,GO:1902589	kinetochore;microtubule organizing center;spindle;microtubule;endomembrane system;nuclear lumen;cytoplasmic part;tubulin binding;transferase activity;enzyme binding;identical protein binding;cysteine-type endopeptidase inhibitor activity involved in apoptotic process;transition metal ion binding;protein dimerization activity;vasculature development;regulation of transcription, DNA-templated;mitot…		0.0635628785422578	0.71576576239801
gene_GS_14045	transcript_GS_14045	Uncharacterized protein OS=Ascaris lumbricoides PE=4 SV=2				0.0637720485636649	0.716253465174387
gene_GS_18504	transcript_GS_18504	isoform b OS=Brugia malayi GN=Bm1523 PE=4 SV=1	GO:0016021	integral component of membrane		0.0637016429979311	0.716253465174387
gene_GS_18869	transcript_GS_18869	Forkhead box protein d3 OS=Ascaris suum GN=ASU_07357 PE=4 SV=1	GO:0005634,GO:0003700,GO:0043565,GO:0006351,GO:0006355	nucleus;transcription factor activity, sequence-specific DNA binding;sequence-specific DNA binding;transcription, DNA-templated;regulation of transcription, DNA-templated		0.0638003905066914	0.716253465174387
gene_GS_20076	transcript_GS_20076	Lipopolysaccharide-induced tumor necrosis factor-alpha factor-like protein OS=Toxocara canis GN=Litaf PE=4 SV=1	GO:0016021	integral component of membrane		0.0638080770858535	0.716253465174387
XLOC_000300	NA	NA	NA	NA	NA	0.0636803685629898	0.716253465174387
XLOC_017888	NA	NA	NA	NA	NA	0.0638139387177992	0.716253465174387
gene_GS_02876	transcript_GS_02876	AEX-2 related neuropeptide Receptor OS=Caenorhabditis elegans GN=aexr-3 PE=4 SV=1	GO:0016021,GO:0004930,GO:0007186	integral component of membrane;G-protein coupled receptor activity;G-protein coupled receptor signaling pathway		0.0638664883928536	0.716454543869072
gene_GS_06221	transcript_GS_06221	Rab GTPase-activating protein 1 OS=Mus musculus GN=Rabgap1 PE=1 SV=1	GO:0005634,GO:0005769,GO:0005794,GO:0005813,GO:0005829,GO:0005875,GO:0005096,GO:0015631,GO:0017137,GO:0007049,GO:0015031,GO:0031338,GO:0032880,GO:0042147,GO:0043547,GO:1902018	nucleus;early endosome;Golgi apparatus;centrosome;cytosol;microtubule associated complex;GTPase activator activity;tubulin binding;Rab GTPase binding;cell cycle;protein transport;regulation of vesicle fusion;regulation of protein localization;retrograde transport, endosome to Golgi;positive regulation of GTPase activity;negative regulation of cilium assembly		0.0639188887616529	0.716653730581871
gene_GS_15472	transcript_GS_15472	Potassium voltage-gated channel subfamily h member 6 OS=Ascaris suum GN=ASU_00225 PE=4 SV=1	GO:0016021,GO:0005249,GO:0071805	integral component of membrane;voltage-gated potassium channel activity;potassium ion transmembrane transport		0.0640514789552469	0.717751296678352
gene_GS_01257	transcript_GS_01257	Transcription initiation factor tfiid subunit 8 OS=Ascaris suum GN=ASU_04993 PE=4 SV=1	GO:0003743,GO:0006413	translation initiation factor activity;translational initiation		0.0642370233810731	0.719440750222457
gene_GS_02382	transcript_GS_02382	F-box/WD repeat-containing protein lin-23 OS=Caenorhabditis elegans GN=lin-23 PE=1 SV=2	GO:0015630,GO:0044430,GO:0007017,GO:0044763,GO:0051649	microtubule cytoskeleton;cytoskeletal part;microtubule-based process;single-organism cellular process;establishment of localization in cell		0.0643388209604836	0.720190936357448
gene_GS_00081	transcript_GS_00081	OS=Brugia malayi GN=Bm1_43970 PE=4 SV=1	GO:0016021	integral component of membrane		0.0645527304754578	0.721758746851655
gene_GS_05915	transcript_GS_05915	Myosin heavy striated muscle OS=Ascaris suum GN=ASU_10479 PE=3 SV=1	GO:0016459,GO:0003774,GO:0005524	myosin complex;motor activity;ATP binding		0.0646965373346669	0.721758746851655
gene_GS_08748	transcript_GS_08748	Heat shock protein Hsp-12.2 OS=Caenorhabditis elegans GN=hsp-12.2 PE=3 SV=1	GO:0005654,GO:0043292,GO:0070062,GO:0042803,GO:0051082,GO:0006936,GO:0006950,GO:0009892,GO:0032387,GO:0043066,GO:0048513,GO:0051260,GO:0071480,GO:1900034	nucleoplasm;contractile fiber;extracellular exosome;protein homodimerization activity;unfolded protein binding;muscle contraction;response to stress;negative regulation of metabolic process;negative regulation of intracellular transport;negative regulation of apoptotic process;animal organ development;protein homooligomerization;cellular response to gamma radiation;regulation of cellular response…		0.0647338506374109	0.721758746851655
gene_GS_11291	transcript_GS_11291	Cyclin-dependent kinases regulatory subunit OS=Caenorhabditis briggsae GN=cks-1 PE=3 SV=1	GO:0005634,GO:0016538,GO:0019901,GO:0007067,GO:0009794,GO:0045859,GO:0051301	nucleus;cyclin-dependent protein serine/threonine kinase regulator activity;protein kinase binding;mitotic nuclear division;regulation of mitotic cell cycle, embryonic;regulation of protein kinase activity;cell division		0.0647580118996748	0.721758746851655
gene_GS_14849	transcript_GS_14849	Organic cation transporter protein OS=Ascaris suum GN=ASU_10072 PE=4 SV=1	GO:0016020	membrane		0.064726846246061	0.721758746851655
gene_GS_19977	transcript_GS_19977	Uncharacterized protein OS=Ascaris lumbricoides PE=4 SV=1				0.0645870857530707	0.721758746851655
gene_GS_24085	transcript_GS_24085	Uncharacterized protein OS=Ascaris suum GN=ASU_11507 PE=4 SV=1	GO:0016021	integral component of membrane		0.0646335795093961	0.721758746851655
XLOC_009631	NA	NA	NA	NA	NA	0.064538272017992	0.721758746851655
gene_GS_07634	transcript_GS_07634	Putative phosphatidylcholine:ceramide cholinephosphotransferase 3 OS=Toxocara canis GN=sms-3 PE=4 SV=1	GO:0016021,GO:0016740	integral component of membrane;transferase activity		0.0648875356915762	0.722548802454386
gene_GS_14257	transcript_GS_14257	Protein fam91a1 OS=Ascaris suum GN=ASU_10058 PE=4 SV=1	GO:0016021,GO:0003676,GO:0046872	integral component of membrane;nucleic acid binding;metal ion binding		0.0648987564033766	0.722548802454386
XLOC_013339	NA	NA	NA	NA	NA	0.0651921389300375	0.725424736905194
XLOC_004284	NA	NA	NA	NA	NA	0.0652629567567645	0.725822324446468
gene_GS_15033	transcript_GS_15033	Histidine-rich membrane protein KE4 homolog 2 OS=Caenorhabditis briggsae GN=hke-4.2 PE=3 SV=2	GO:0006810	transport		0.0653602454718926	0.72651372263921
gene_GS_03522	transcript_GS_03522	Bm5944 OS=Brugia malayi GN=Bm1_51275 PE=4 SV=1	GO:0016021	integral component of membrane		0.0655018448622779	0.727306045529297
gene_GS_18448	transcript_GS_18448	Dipeptidyl peptidase family member 2 OS=Ascaris suum GN=ASU_07603 PE=3 SV=1	GO:0016021,GO:0008236,GO:0006508	integral component of membrane;serine-type peptidase activity;proteolysis		0.0654767951746343	0.727306045529297
gene_GS_06622	transcript_GS_06622	Uncharacterized protein OS=Ascaris suum GN=ASU_11162 PE=4 SV=1	GO:0016020	membrane		0.0657880256765441	0.728138629826106
gene_GS_13760	transcript_GS_13760	Uncharacterized protein OS=Ascaris suum GN=ASU_06590 PE=4 SV=1	GO:0016021	integral component of membrane		0.0656888073774859	0.728138629826106
gene_GS_21380	transcript_GS_21380	Uncharacterized protein OS=Ascaris lumbricoides PE=4 SV=1				0.0656964303334606	0.728138629826106
XLOC_010215	NA	NA	NA	NA	NA	0.0657693051524221	0.728138629826106
XLOC_016375	NA	NA	NA	NA	NA	0.0656269494967474	0.728138629826106
XLOC_022345	NA	NA	NA	NA	NA	0.0657837050455752	0.728138629826106
gene_GS_18984	transcript_GS_18984	Uncharacterized protein OS=Ascaris suum GN=ASU_04367 PE=4 SV=1				0.0658428136650272	0.728355317366178
gene_GS_10038	transcript_GS_10038	F-box/WD repeat-containing protein lin-23 OS=Caenorhabditis elegans GN=lin-23 PE=1 SV=2	GO:0005856,GO:0032991,GO:0044446,GO:0007017,GO:0007275,GO:0042254,GO:0044763,GO:0051234	cytoskeleton;macromolecular complex;intracellular organelle part;microtubule-based process;multicellular organism development;ribosome biogenesis;single-organism cellular process;establishment of localization		0.0658912364838076	0.728501399200451
XLOC_012997	NA	NA	NA	NA	NA	0.0659431526810801	0.728685927543174
gene_GS_04783	transcript_GS_04783	Bm5951 OS=Brugia malayi GN=Bm5951 PE=4 SV=1	GO:0016021	integral component of membrane		0.066151724868173	0.729162057747621
gene_GS_09318	transcript_GS_09318	Uncharacterized protein OS=Ascaris suum GN=ASU_01832 PE=4 SV=1				0.0660998822541792	0.729162057747621
gene_GS_14530	transcript_GS_14530	Tfiih basal transcription factor complex helicase xpd subunit OS=Ascaris suum GN=ASU_02660 PE=4 SV=1	GO:0005634,GO:0016021,GO:0003677,GO:0004003,GO:0005524,GO:0006289,GO:0032508	nucleus;integral component of membrane;DNA binding;ATP-dependent DNA helicase activity;ATP binding;nucleotide-excision repair;DNA duplex unwinding		0.0662012284158797	0.729162057747621
gene_GS_15536	transcript_GS_15536	Protein zwilch-like protein OS=Ascaris suum GN=ASU_07650 PE=4 SV=1	GO:1990423,GO:0007093	RZZ complex;mitotic cell cycle checkpoint		0.0661399017981571	0.729162057747621
gene_GS_17506	transcript_GS_17506	Solute carrier family 46 member 3 OS=Ascaris suum GN=ASU_00377 PE=4 SV=1	GO:0016021	integral component of membrane		0.0661731433554096	0.729162057747621
gene_GS_20854	transcript_GS_20854	Nuclear migration protein nudC OS=Gallus gallus GN=NUDC PE=2 SV=1	GO:0005654,GO:0005816,GO:0005829,GO:0051082,GO:0006457,GO:0007062,GO:0007275,GO:0008283,GO:0030473,GO:0031505	nucleoplasm;spindle pole body;cytosol;unfolded protein binding;protein folding;sister chromatid cohesion;multicellular organism development;cell proliferation;nuclear migration along microtubule;fungal-type cell wall organization		0.0661973676969454	0.729162057747621
XLOC_023730	NA	NA	NA	NA	NA	0.0662329839750449	0.729162057747621
gene_GS_07804	transcript_GS_07804	Tetratricopeptide-like helical domain [InterPro - SUPERFAMILY]	GO:0005515	protein binding		0.0663280135129617	0.729819833792088
gene_GS_13504	transcript_GS_13504	Sodium/potassium-transporting ATPase subunit beta-1-interacting protein 3 OS=Toxocara canis GN=nkain3 PE=4 SV=1	GO:0016021,GO:0002028	integral component of membrane;regulation of sodium ion transport		0.066401114965065	0.729852001591714
gene_GS_15365	transcript_GS_15365	Uncharacterized protein OS=Ascaris suum GN=ASU_00851 PE=4 SV=1				0.0664238723006941	0.729852001591714
XLOC_010088	NA	NA	NA	NA	NA	0.0664367842500821	0.729852001591714
gene_GS_09249	transcript_GS_09249	Forkhead box protein i1c OS=Ascaris suum GN=ASU_01263 PE=4 SV=1	GO:0005634,GO:0003700,GO:0043565,GO:0006351,GO:0006355	nucleus;transcription factor activity, sequence-specific DNA binding;sequence-specific DNA binding;transcription, DNA-templated;regulation of transcription, DNA-templated		0.0664740465346744	0.729873740242184
gene_GS_03568	transcript_GS_03568	Pappalysin-1 (Fragment) OS=Ascaris suum PE=2 SV=1	GO:0008237,GO:0008270,GO:0006508	metallopeptidase activity;zinc ion binding;proteolysis		0.0667519247412291	0.730482028254808
gene_GS_06153	transcript_GS_06153	Ligand-gated ion channel 50 OS=Ascaris suum GN=ASU_12217 PE=3 SV=1	GO:0005886,GO:0016021,GO:0005230,GO:0034220	plasma membrane;integral component of membrane;extracellular ligand-gated ion channel activity;ion transmembrane transport		0.0667288916107309	0.730482028254808
gene_GS_08046	transcript_GS_08046	Uncharacterized protein OS=Ascaris lumbricoides PE=4 SV=1				0.0667193503109941	0.730482028254808
gene_GS_08217	transcript_GS_08217	NADH dehydrogenase [ubiquinone] 1 alpha subcomplex subunit 2 OS=Homo sapiens GN=NDUFA2 PE=1 SV=3	GO:0005747,GO:0008137,GO:0006120,GO:0032981,EC:1.6.5.3	mitochondrial respiratory chain complex I;NADH dehydrogenase (ubiquinone) activity;mitochondrial electron transport, NADH to ubiquinone;mitochondrial respiratory chain complex I assembly;NA		0.0667356694310653	0.730482028254808
gene_GS_19213	transcript_GS_19213	Uncharacterized protein OS=Ascaris suum GN=ASU_13219 PE=4 SV=1				0.0669456526657503	0.730482028254808
gene_GS_19881	transcript_GS_19881	Uncharacterized protein OS=Anisakis simplex PE=4 SV=1				0.0667160153298073	0.730482028254808
gene_GS_21028	transcript_GS_21028	Vacuolar protein-sorting-associated protein 25 OS=Ascaris suum GN=ASU_03605 PE=2 SV=1				0.0666115529203376	0.730482028254808
gene_GS_22419	transcript_GS_22419	Myosin-7b OS=Ascaris suum GN=ASU_11387 PE=4 SV=1				0.066863002803183	0.730482028254808
XLOC_013384	NA	NA	NA	NA	NA	0.0669161343649746	0.730482028254808
XLOC_014135	NA	NA	NA	NA	NA	0.0669532014681967	0.730482028254808
XLOC_014318	NA	NA	NA	NA	NA	0.0669458836283339	0.730482028254808
XLOC_019003	TCONS_00072335	Uncharacterized protein OS=Ascaris lumbricoides PE=4 SV=1				0.06679716055317	0.730482028254808
gene_GS_10295	transcript_GS_10295	isoform b OS=Brugia malayi GN=Bm14671 PE=4 SV=2	GO:0016021	integral component of membrane		0.0670808644820727	0.731189010265249
gene_GS_17560	transcript_GS_17560	Uncharacterized protein OS=Ascaris suum GN=ASU_11611 PE=4 SV=1	GO:0016021	integral component of membrane		0.0670886948411216	0.731189010265249
gene_GS_07083	transcript_GS_07083	Sideroflexin OS=Ascaris suum PE=2 SV=1	GO:0016021,GO:0031966,GO:0015075,GO:0007606,GO:0034220	integral component of membrane;mitochondrial membrane;ion transmembrane transporter activity;sensory perception of chemical stimulus;ion transmembrane transport		0.0673707672007806	0.733212192701474
gene_GS_21086	transcript_GS_21086	Uncharacterized protein OS=Ascaris suum GN=ASU_01419 PE=4 SV=1				0.0673317520972055	0.733212192701474
XLOC_023035	NA	NA	NA	NA	NA	0.0673806622027217	0.733212192701474
gene_GS_07777	transcript_GS_07777	Uncharacterized protein OS=Ascaris suum GN=ASU_12470 PE=4 SV=1				0.0674986698076628	0.7337243739576
XLOC_001656	NA	NA	NA	NA	NA	0.0674905119994969	0.7337243739576
gene_GS_19930	transcript_GS_19930	Nose resistant to fluoxetine protein 6 OS=Ascaris suum PE=2 SV=1	GO:0016021,GO:0016747	integral component of membrane;transferase activity, transferring acyl groups other than amino-acyl groups		0.067642559614411	0.734516529230292
XLOC_015677	NA	NA	NA	NA	NA	0.067610570914685	0.734516529230292
gene_GS_10537	transcript_GS_10537	Uncharacterized protein OS=Ascaris lumbricoides PE=4 SV=3				0.0677254928863643	0.734645802751616
gene_GS_19126	transcript_GS_19126	Bm10598 OS=Brugia malayi GN=Bm10598 PE=4 SV=1	GO:0016021	integral component of membrane		0.0676934467489214	0.734645802751616
gene_GS_16157	transcript_GS_16157	Uncharacterized protein OS=Ascaris suum GN=ASU_03844 PE=4 SV=1			Domain of unknown function DUF4477 [InterPro - Pfam]	0.0678187857710332	0.735272223511317
XLOC_012876	NA	NA	NA	NA	NA	0.0678868291427597	0.735624383261984
gene_GS_01813	transcript_GS_01813	Metallophosphoesterase 1 OS=Ascaris suum GN=ASU_02136 PE=4 SV=1	GO:0005737,GO:0016021,GO:0016787,GO:0006888	cytoplasm;integral component of membrane;hydrolase activity;ER to Golgi vesicle-mediated transport		0.0680046468999249	0.735747258537429
gene_GS_05608	transcript_GS_05608	ASABF OS=Ascaris suum GN=asabf-alpha PE=1 SV=1	GO:0016021,GO:0098542	integral component of membrane;defense response to other organism		0.0680048708461551	0.735747258537429
XLOC_005701	NA	NA	NA	NA	NA	0.0679637512879333	0.735747258537429
gene_GS_03815	transcript_GS_03815	Uncharacterized protein OS=Ascaris suum GN=ASU_13385 PE=4 SV=1				0.0681815805981802	0.736888284354209
gene_GS_20317	transcript_GS_20317	Glia maturation factor gamma OS=Ascaris suum PE=2 SV=1	GO:0005622,GO:0003779,GO:0071933,GO:0034316	intracellular;actin binding;Arp2/3 complex binding;negative regulation of Arp2/3 complex-mediated actin nucleation		0.0681499904933081	0.736888284354209
gene_GS_07881	transcript_GS_07881	Monocarboxylate transporter 12 OS=Ascaris suum GN=ASU_11205 PE=2 SV=1	GO:0016021,GO:0055085	integral component of membrane;transmembrane transport		0.068264344600806	0.737397510398054
gene_GS_14749	transcript_GS_14749	Sialin OS=Ascaris suum GN=ASU_04422 PE=4 SV=1	GO:0016021	integral component of membrane		0.068351311175752	0.737566626490144
gene_GS_22230	transcript_GS_22230	Camp-dependent protein kinase catalytic subunit OS=Ascaris suum GN=ASU_11461 PE=4 SV=1	GO:0004674,GO:0005524,GO:0006468,EC:2.7.11	protein serine/threonine kinase activity;ATP binding;protein phosphorylation;NA		0.0683246007940795	0.737566626490144
gene_GS_01457	transcript_GS_01457	L-2-hydroxyglutarate OS=Ascaris suum GN=ASU_11944 PE=2 SV=1	GO:0016491,GO:0055114	oxidoreductase activity;oxidation-reduction process		0.0685045023190416	0.738449262622039
gene_GS_14275	transcript_GS_14275	Protein arginine N-methyltransferase 1 OS=Schizosaccharomyces pombe (strain 972 / ATCC 24843) GN=rmt1 PE=1 SV=2	GO:0008168,GO:0044237,GO:0071704	methyltransferase activity;cellular metabolic process;organic substance metabolic process		0.0684878467354168	0.738449262622039
XLOC_001917	NA	NA	NA	NA	NA	0.0685698182805358	0.738768365078731
gene_GS_16488	transcript_GS_16488	Uncharacterized protein OS=Ascaris suum GN=ASU_06150 PE=4 SV=1			Domain of unknown function DB [InterPro - Pfam]	0.0687304979406012	0.740114044976198
gene_GS_12792	transcript_GS_12792	[Pyruvate dehydrogenase (acetyl-transferring)] kinase, mitochondrial OS=Ascaris suum PE=2 SV=1	GO:0005759,GO:0004740,GO:0005524,GO:0006006,GO:0006468,EC:2.7.11.2	mitochondrial matrix;pyruvate dehydrogenase (acetyl-transferring) kinase activity;ATP binding;glucose metabolic process;protein phosphorylation;NA		0.0690739250907614	0.74072743101477
gene_GS_16008	transcript_GS_16008	Cytosolic non-specific dipeptidase OS=Ascaris suum GN=ASU_08384 PE=4 SV=1	GO:0008237,GO:0006508	metallopeptidase activity;proteolysis		0.0689420582022569	0.74072743101477
gene_GS_16217	transcript_GS_16217	Lysine histidine transporter-like 4 OS=Ascaris suum GN=ASU_00505 PE=4 SV=1	GO:0016021	integral component of membrane		0.0690025243582179	0.74072743101477
XLOC_001232	NA	NA	NA	NA	NA	0.0690470891011708	0.74072743101477
XLOC_003088	NA	NA	NA	NA	NA	0.0689774745049748	0.74072743101477
XLOC_005839	NA	NA	NA	NA	NA	0.0690475339148644	0.74072743101477
XLOC_012955	NA	NA	NA	NA	NA	0.0688684095944804	0.74072743101477
XLOC_018700	TCONS_00071245	Uncharacterized protein OS=Ascaris suum GN=ASU_09239 PE=4 SV=1	GO:0016021,GO:0007606	integral component of membrane;sensory perception of chemical stimulus	7TM GPCR, serpentine receptor class e (Sre) [InterPro - Pfam]	0.0690269898004202	0.74072743101477
gene_GS_13495	transcript_GS_13495	Ribosome biogenesis protein BOP1 homolog OS=Ascaris suum GN=ASU_05597 PE=3 SV=1	GO:0005654,GO:0005730,GO:0030687,GO:0043021,GO:0000463,GO:0000466	nucleoplasm;nucleolus;preribosome, large subunit precursor;ribonucleoprotein complex binding;maturation of LSU-rRNA from tricistronic rRNA transcript (SSU-rRNA, 5.8S rRNA, LSU-rRNA);maturation of 5.8S rRNA from tricistronic rRNA transcript (SSU-rRNA, 5.8S rRNA, LSU-rRNA)		0.0693943218969248	0.742623353729843
gene_GS_16013	transcript_GS_16013	Oxysterol-binding protein-related protein 3 OS=Mus musculus GN=Osbpl3 PE=1 SV=2	GO:0005635,GO:0005773,GO:0031090,GO:0044432,GO:0008289,GO:0009987	nuclear envelope;vacuole;organelle membrane;endoplasmic reticulum part;lipid binding;cellular process		0.069381063536891	0.742623353729843
XLOC_020920	NA	NA	NA	NA	NA	0.0693411126815199	0.742623353729843
XLOC_022800	NA	NA	NA	NA	NA	0.0693186254975962	0.742623353729843
gene_GS_18938	NA	NA	NA	NA	NA	0.0694682596615173	0.743030206493354
XLOC_001182	NA	NA	NA	NA	NA	0.0695529462658635	0.743167482673374
XLOC_017742	NA	NA	NA	NA	NA	0.0695266564525932	0.743167482673374
gene_GS_10551	transcript_GS_10551	Protein male abnormal 3 OS=Toxocara canis GN=mab-3 PE=4 SV=1	GO:0005634,GO:0016020,GO:0003700,GO:0043565,GO:0006355	nucleus;membrane;transcription factor activity, sequence-specific DNA binding;sequence-specific DNA binding;regulation of transcription, DNA-templated		0.0696317271148543	0.743360531603281
gene_GS_14375	transcript_GS_14375	Putative phosphorylase b kinase regulatory subunit alpha OS=Ascaris suum GN=ASU_09467 PE=4 SV=1	GO:0005516,GO:0016301,GO:0005977,GO:0016310	calmodulin binding;kinase activity;glycogen metabolic process;phosphorylation		0.0696428845715537	0.743360531603281
gene_GS_21185	transcript_GS_21185	60s ribosomal protein l28 OS=Ascaris suum GN=ASU_12646 PE=4 SV=1	GO:0005840,GO:0003735,GO:0006412	ribosome;structural constituent of ribosome;translation		0.069691700817203	0.743497948996731
gene_GS_03419	transcript_GS_03419	Bm5470 OS=Brugia malayi GN=Bm5470 PE=4 SV=1	GO:0016021	integral component of membrane		0.0697288179499292	0.743510478408369
gene_GS_15737	transcript_GS_15737	Methyltransferase OS=Ascaris suum PE=2 SV=1	GO:0008168,GO:0032259	methyltransferase activity;methylation		0.0698217664065016	0.743969445245742
XLOC_024542	TCONS_00095373	Uncharacterized protein OS=Ascaris suum GN=ASU_11065 PE=4 SV=1				0.069843791098677	0.743969445245742
gene_GS_00998	transcript_GS_00998	Protein pad-1 OS=Caenorhabditis elegans GN=pad-1 PE=2 SV=2	GO:0043227,GO:0044444,GO:0009987,GO:0032501,GO:0044767,GO:0048856	membrane-bounded organelle;cytoplasmic part;cellular process;multicellular organismal process;single-organism developmental process;anatomical structure development		0.0699981865173899	0.744464003238421
gene_GS_03120	transcript_GS_03120	Uncharacterized protein OS=Ascaris suum GN=ASU_10368 PE=4 SV=1	GO:0016021	integral component of membrane		0.0699291115274422	0.744464003238421
XLOC_022129	NA	NA	NA	NA	NA	0.0699753881369459	0.744464003238421
gene_GS_04568	transcript_GS_04568	Tetratricopeptide repeat protein 38 OS=Ascaris suum GN=ASU_11119 PE=4 SV=1	GO:0016021	integral component of membrane		0.0700623826317248	0.744763847440832
gene_GS_00297	transcript_GS_00297	Gp53 OS=Ascaris suum GN=ASU_08597 PE=4 SV=1	GO:0016021,GO:0042302	integral component of membrane;structural constituent of cuticle		0.0703848509934845	0.74507988352514
gene_GS_00443	transcript_GS_00443	Bed zinc finger family protein OS=Ascaris suum GN=ASU_08993 PE=4 SV=1	GO:0003677	DNA binding		0.0707405475132449	0.74507988352514
gene_GS_01342	transcript_GS_01342	Uncharacterized protein OS=Ascaris suum GN=ASU_03464 PE=4 SV=1	GO:0005634,GO:0046982	nucleus;protein heterodimerization activity		0.0703612879614141	0.74507988352514
gene_GS_01371	transcript_GS_01371	Phospholipase A-2-activating protein OS=Ascaris suum GN=ASU_04123 PE=2 SV=1	GO:0016021	integral component of membrane		0.0702621129669922	0.74507988352514
gene_GS_02472	transcript_GS_02472	Protein dumpy-19 OS=Ascaris suum GN=ASU_11273 PE=4 SV=1	GO:0016021,GO:0000030,GO:0097502	integral component of membrane;mannosyltransferase activity;mannosylation		0.0706935292737761	0.74507988352514
gene_GS_09330	transcript_GS_09330	Low-density lipoprotein (LDL) receptor class A repeat [InterPro - ProSiteProfiles,SUPERFAMILY]	GO:0005515	protein binding		0.0705796281857956	0.74507988352514
gene_GS_09795	transcript_GS_09795	Bestrophin homolog OS=Ascaris suum GN=ASU_03498 PE=3 SV=1	GO:0016020	membrane		0.0704871439835771	0.74507988352514
gene_GS_14615	transcript_GS_14615	Uncharacterized protein OS=Ascaris suum GN=ASU_13235 PE=4 SV=1				0.070294413006187	0.74507988352514
gene_GS_16209	transcript_GS_16209	GDP-mannose 4,6 dehydratase 1 (Fragment) OS=Ascaris suum PE=2 SV=1	GO:0008446,GO:0019673,EC:4.2.1.47	GDP-mannose 4,6-dehydratase activity;GDP-mannose metabolic process;NA		0.070371502572363	0.74507988352514
gene_GS_16977	transcript_GS_16977	Trafficking protein particle complex subunit 11 OS=Toxocara canis GN=Trappc11 PE=4 SV=1	GO:0005840,GO:0016020	ribosome;membrane		0.0706590277816711	0.74507988352514
gene_GS_17176	transcript_GS_17176	Uncharacterized protein OS=Ascaris suum GN=ASU_00920 PE=4 SV=1	GO:0016021	integral component of membrane		0.0702643209560386	0.74507988352514
gene_GS_19328	transcript_GS_19328	Uncharacterized protein OS=Ascaris suum GN=ASU_10544 PE=4 SV=1				0.0708124843377369	0.74507988352514
gene_GS_20892	transcript_GS_20892	Dual specificity protein phosphatase 14 OS=Ascaris suum GN=ASU_05472 PE=2 SV=1	GO:0004725,GO:0008138,GO:0035335,EC:3.1.3.48	protein tyrosine phosphatase activity;protein tyrosine/serine/threonine phosphatase activity;peptidyl-tyrosine dephosphorylation;NA		0.0706173409102543	0.74507988352514
gene_GS_21663	transcript_GS_21663	Plasminogen OS=Ascaris suum GN=ASU_05864 PE=3 SV=1	GO:0003824,GO:0005488	catalytic activity;binding		0.0701477424977876	0.74507988352514
XLOC_006830	NA	NA	NA	NA	NA	0.0705228616805533	0.74507988352514
XLOC_008768	NA	NA	NA	NA	NA	0.0705832216916772	0.74507988352514
XLOC_012662	NA	NA	NA	NA	NA	0.0704436001759972	0.74507988352514
XLOC_014163	NA	NA	NA	NA	NA	0.0707463550069919	0.74507988352514
XLOC_018466	NA	NA	NA	NA	NA	0.0703296795808899	0.74507988352514
XLOC_020142	NA	NA	NA	NA	NA	0.0707892825137173	0.74507988352514
gene_GS_14380	transcript_GS_14380	Uncharacterized protein OS=Ascaris lumbricoides PE=4 SV=1				0.0709214265197557	0.745337295279611
gene_GS_19653	transcript_GS_19653	Peregrin OS=Ascaris suum PE=2 SV=1	GO:0008270	zinc ion binding		0.0709583551079078	0.745337295279611
gene_GS_21283	transcript_GS_21283	Uncharacterized protein OS=Ascaris suum GN=ASU_01223 PE=4 SV=1				0.0709810727883995	0.745337295279611
XLOC_017645	NA	NA	NA	NA	NA	0.0708771101542142	0.745337295279611
gene_GS_03191	transcript_GS_03191	Uncharacterized protein OS=Ascaris suum GN=ASU_13219 PE=4 SV=1			P-loop containing nucleoside triphosphate hydrolase [InterPro - SUPERFAMILY]	0.071037465328474	0.745550993295187
gene_GS_15081	transcript_GS_15081	Microcephalin OS=Ascaris suum GN=ASU_00880 PE=4 SV=1				0.0711729911172697	0.74601704614683
XLOC_005686	TCONS_00016916	Uncharacterized protein OS=Ascaris suum GN=ASU_12409 PE=4 SV=1				0.0712261271458952	0.74601704614683
XLOC_015211	NA	NA	NA	NA	NA	0.0711263105309084	0.74601704614683
XLOC_022923	NA	NA	NA	NA	NA	0.0712020331227757	0.74601704614683
XLOC_005704	NA	NA	NA	NA	NA	0.0712867725214446	0.746274380758403
gene_GS_06832	transcript_GS_06832	Leucine-rich repeat-containing protein 58 OS=Ascaris suum GN=ASU_13168 PE=4 SV=1	GO:0003824,GO:0005488,GO:0009987	catalytic activity;binding;cellular process		0.0713393627595922	0.746447171494651
gene_GS_00824	transcript_GS_00824	BESS motif [InterPro - ProSiteProfiles]	GO:0003677	DNA binding		0.071492019602178	0.746569453898935
gene_GS_01010	transcript_GS_01010	1-acyl-sn-glycerol-3-phosphate acyltransferase epsilon OS=Ascaris suum GN=ASU_03886 PE=4 SV=1	GO:0016021,GO:0016746,GO:0008152	integral component of membrane;transferase activity, transferring acyl groups;metabolic process		0.0715341068809283	0.746569453898935
gene_GS_01303	transcript_GS_01303	3-oxoacyl-reductase OS=Ascaris suum GN=ASU_09800 PE=4 SV=1	GO:0016491,GO:0055114	oxidoreductase activity;oxidation-reduction process		0.0715140670193854	0.746569453898935
gene_GS_04120	NA	NA	NA	NA	NA	0.0714516897750569	0.746569453898935
gene_GS_19908	transcript_GS_19908	Neutral and basic amino acid transport protein rbat OS=Ascaris suum GN=ASU_04450 PE=4 SV=1	GO:0016021,GO:0003824,GO:0005975	integral component of membrane;catalytic activity;carbohydrate metabolic process		0.0715675929170254	0.746569453898935
XLOC_023315	NA	NA	NA	NA	NA	0.0714426600248617	0.746569453898935
gene_GS_08830	transcript_GS_08830	Receptor expression-enhancing protein OS=Ascaris suum GN=ASU_10959 PE=2 SV=1	GO:0016021	integral component of membrane		0.0716507645663863	0.746642721487941
gene_GS_21300	transcript_GS_21300	2-aminoethanethiol dioxygenase OS=Ascaris suum GN=ASU_01957 PE=4 SV=1	GO:0016702,GO:0055114,EC:1.13.11	oxidoreductase activity, acting on single donors with incorporation of molecular oxygen, incorporation of two atoms of oxygen;oxidation-reduction process;NA		0.0716643730059125	0.746642721487941
XLOC_019333	NA	NA	NA	NA	NA	0.071682898814418	0.746642721487941
XLOC_016785	NA	NA	NA	NA	NA	0.0718694655362258	0.74820924211493
XLOC_015173	NA	NA	NA	NA	NA	0.0719084344794474	0.748238368029099
gene_GS_02786	transcript_GS_02786	Ap-2 complex subunit mu OS=Ascaris suum GN=ASU_13434 PE=3 SV=1	GO:0030131,GO:0006886,GO:0016192	clathrin adaptor complex;intracellular protein transport;vesicle-mediated transport		0.0719998686269801	0.748813113332182
gene_GS_05212	transcript_GS_05212	Transcription factor elt-2 OS=Ascaris suum GN=ASU_09240 PE=4 SV=1	GO:0005488	binding		0.0721940031379851	0.74980740638268
XLOC_015494	NA	NA	NA	NA	NA	0.0721916691581418	0.74980740638268
XLOC_024416	NA	NA	NA	NA	NA	0.0722042131641834	0.74980740638268
XLOC_024575	NA	NA	NA	NA	NA	0.072249291304688	0.74989906669783
XLOC_013205	NA	NA	NA	NA	NA	0.0723933273940887	0.751017236947903
gene_GS_24173	transcript_GS_24173	Serine proteases, trypsin domain [InterPro - ProSiteProfiles]	GO:0004252,GO:0006508	serine-type endopeptidase activity;proteolysis		0.0724426788855663	0.751152508985876
gene_GS_08933	transcript_GS_08933	Signal peptidase complex catalytic subunit SEC11 OS=Ascaris suum GN=ASU_10102 PE=3 SV=1	GO:0005789,GO:0016021,GO:0008236,GO:0006465	endoplasmic reticulum membrane;integral component of membrane;serine-type peptidase activity;signal peptide processing		0.0725468096683411	0.751855363125904
gene_GS_14554	transcript_GS_14554	Isoleucine--trna OS=Ascaris suum GN=ASU_06287 PE=3 SV=1	GO:0005737,GO:0002161,GO:0004822,GO:0005524,GO:0006428,GO:0006450,EC:6.1.1.5	cytoplasm;aminoacyl-tRNA editing activity;isoleucine-tRNA ligase activity;ATP binding;isoleucyl-tRNA aminoacylation;regulation of translational fidelity;NA		0.0726291364822557	0.752331656120151
gene_GS_03915	transcript_GS_03915	Metal transporter cnnm2 OS=Ascaris suum GN=ASU_01767 PE=4 SV=1	GO:0016021	integral component of membrane		0.0727383443630972	0.752709050272651
XLOC_020964	NA	NA	NA	NA	NA	0.0727370987568611	0.752709050272651
[truncated: 25,658 more rows]

## Sheet: S. scrofa IPEC-J2 Genes
Gene.ID	Transcript.ID	Sequence.Description	Annotation.GO.ID	Annotation.GO.Term	Supp.InterPro.Description	pvalue	padj
ENSSSCG00000009334	ENSSSCT00000010229	heat shock protein 105 kDa [Source:RefSeq peptide;Acc:NP_001090973]	GO:1903751,GO:1903748,GO:1903753,GO:0051085,GO:2001234,GO:0043014,GO:0061098,GO:0005874,GO:0005737,GO:0045944,GO:0005515,GO:0005634,GO:0005829,GO:0070062,GO:0005654,GO:0000166,GO:0005524,GO:0000902	negative regulation of intrinsic apoptotic signaling pathway in response to hydrogen peroxide;negative regulation of establishment of protein localization to mitochondrion;negative regulation of p38MAPK cascade;chaperone mediated protein folding requiring cofactor;negative regulation of apoptotic signaling pathway;alpha-tubulin binding;positive regulation of protein tyrosine kinase activity;micro…		2.78048161692511e-19	4.17628338862151e-15
ENSSSCG00000026746	ENSSSCT00000023265	centrosomal protein 70 [Source:HGNC Symbol;Acc:HGNC:29972]	GO:0005515,GO:0005737,GO:0042802,GO:0005654,GO:0005813,GO:0031965	protein binding;cytoplasm;identical protein binding;nucleoplasm;centrosome;nuclear membrane		1.36043353780329e-17	1.02168558689027e-13
ENSSSCG00000015497	ENSSSCT00000016882	kelch like family member 20 [Source:HGNC Symbol;Acc:HGNC:25056]	GO:0043161,GO:0004842,GO:0016567,GO:1990390,GO:0035455,GO:0019964,GO:0006895,GO:0042787,GO:0031463,GO:0016605,GO:0005515,GO:0005802,GO:0005737,GO:0043066,GO:0005794	proteasome-mediated ubiquitin-dependent protein catabolic process;ubiquitin-protein transferase activity;protein ubiquitination;protein K33-linked ubiquitination;response to interferon-alpha;interferon-gamma binding;Golgi to endosome transport;protein ubiquitination involved in ubiquitin-dependent protein catabolic process;Cul3-RING ubiquitin ligase complex;PML body;protein binding;trans-Golgi ne…		2.49550078239157e-17	1.24941405838405e-13
ENSSSCG00000005170	ENSSSCT00000005700	DENN domain containing 4C [Source:HGNC Symbol;Acc:HGNC:26079]	GO:0005886,GO:0005829,GO:0072659,GO:0030904,GO:0017112,GO:0032593,GO:0032869	plasma membrane;cytosol;protein localization to plasma membrane;retromer complex;Rab guanyl-nucleotide exchange factor activity;insulin-responsive compartment;cellular response to insulin stimulus		6.74314731973707e-17	2.26588261744643e-13
ENSSSCG00000017673	ENSSSCT00000019237	integrator complex subunit 2 [Source:HGNC Symbol;Acc:HGNC:29241]	GO:0005622,GO:0016020,GO:0005515,GO:0032039,GO:0016180	intracellular;membrane;protein binding;integrator complex;snRNA processing		7.54288487831702e-17	2.26588261744643e-13
ENSSSCG00000008600	ENSSSCT00000009411	pumilio RNA binding family member 2 [Source:HGNC Symbol;Acc:HGNC:14958]	GO:0034063,GO:0010494,GO:0010608,GO:0003723,GO:0005515,GO:0005737,GO:0044822,GO:0048471,GO:0043488,GO:2000637,GO:0031965,GO:0003730,GO:0051983,GO:1900246,GO:0005488	stress granule assembly;cytoplasmic stress granule;posttranscriptional regulation of gene expression;RNA binding;protein binding;cytoplasm;poly(A) RNA binding;perinuclear region of cytoplasm;regulation of mRNA stability;positive regulation of gene silencing by miRNA;nuclear membrane;mRNA 3'-UTR binding;regulation of chromosome segregation;positive regulation of RIG-I signaling pathway;binding		1.29429649770032e-16	3.24005556590981e-13
ENSSSCG00000009401	ENSSSCT00000010300	RB transcriptional corepressor 1 [Source:HGNC Symbol;Acc:HGNC:9884]	GO:0005634,GO:0045892,GO:0001047,GO:0005515,GO:0042802,GO:0008134,GO:0007265,GO:0031625,GO:0007346,GO:0010629,GO:0016605,GO:0006469,GO:0051219,GO:0019900,GO:0008024,GO:2000679,GO:0045445,GO:0031134,GO:0034088,GO:0043550,GO:0045842,GO:0071459,GO:0071922,GO:0006357,GO:0051726,GO:0071930,GO:0071466,GO:0048667,GO:0042551,GO:0035189,GO:0034349,GO:0097284,GO:0045651,GO:0043353,GO:0051146,GO:0045786,GO:…	nucleus;negative regulation of transcription, DNA-templated;core promoter binding;protein binding;identical protein binding;transcription factor binding;Ras protein signal transduction;ubiquitin protein ligase binding;regulation of mitotic cell cycle;negative regulation of gene expression;PML body;negative regulation of protein kinase activity;phosphoprotein binding;kinase binding;positive transc…		1.75486875400964e-16	3.61926208825025e-13
ENSSSCG00000022689	ENSSSCT00000028794	growth arrest and DNA damage inducible beta [Source:HGNC Symbol;Acc:HGNC:4096]	GO:0051726,GO:0006469,GO:0000186,GO:0005515,GO:0005634,GO:0006950,GO:0005737,GO:0043065,GO:0046330,GO:0000185,GO:1900745	regulation of cell cycle;negative regulation of protein kinase activity;activation of MAPKK activity;protein binding;nucleus;response to stress;cytoplasm;positive regulation of apoptotic process;positive regulation of JNK cascade;activation of MAPKKK activity;positive regulation of p38MAPK cascade		1.92770284327576e-16	3.61926208825025e-13
ENSSSCG00000011953	ENSSSCT00000013079	zinc finger and BTB domain containing 11 [Source:HGNC Symbol;Acc:HGNC:16740]	GO:0003700,GO:0003676,GO:0046872,GO:0006355,GO:0005654,GO:0005515,GO:0000977	transcription factor activity, sequence-specific DNA binding;nucleic acid binding;metal ion binding;regulation of transcription, DNA-templated;nucleoplasm;protein binding;RNA polymerase II regulatory region sequence-specific DNA binding		2.91050264552594e-16	4.85730552619995e-13
ENSSSCG00000030660	ENSSSCT00000028111	PDLIM1 interacting kinase 1 like [Source:HGNC Symbol;Acc:HGNC:18981]	GO:0004713,GO:0004672,GO:0000166,GO:0006468,GO:0005524,GO:0004674,GO:0005515,GO:0005654	protein tyrosine kinase activity;protein kinase activity;nucleotide binding;protein phosphorylation;ATP binding;protein serine/threonine kinase activity;protein binding;nucleoplasm		4.18227369992369e-16	6.28177509728538e-13
ENSSSCG00000015840	ENSSSCT00000022344	Werner syndrome RecQ like helicase [Source:HGNC Symbol;Acc:HGNC:12791]	GO:0006281,GO:0003824,GO:0040009,GO:0008408,GO:0006259,GO:0001302,GO:0000723,GO:0010259,GO:0006260,GO:0005654,GO:0005515,GO:0005634,GO:0016787,GO:0004386,GO:0003677,GO:0000287,GO:0006974,GO:0006979,GO:0042803,GO:0016887,GO:0005730,GO:0032389,GO:0009267,GO:0005813,GO:0004527,GO:0004003,GO:0031297,GO:0006284,GO:0042981,GO:0000403,GO:0032403,GO:0030145,GO:0007569,GO:0000731,GO:0006302,GO:0071480,GO:…	DNA repair;catalytic activity;regulation of growth rate;3'-5' exonuclease activity;DNA metabolic process;replicative cell aging;telomere maintenance;multicellular organism aging;DNA replication;nucleoplasm;protein binding;nucleus;hydrolase activity;helicase activity;DNA binding;magnesium ion binding;cellular response to DNA damage stimulus;response to oxidative stress;protein homodimerization act…		6.64122399503303e-16	9.06828949139965e-13
ENSSSCG00000004120	ENSSSCT00000004555	SNF2 histone linker PHD RING helicase [Source:HGNC Symbol;Acc:HGNC:19336]	GO:0003677,GO:0046872,GO:0005524,GO:0005634,GO:0008270,GO:0006334,GO:0000786,GO:0005515,GO:0004842,GO:0006974,GO:0000209,GO:0031625	DNA binding;metal ion binding;ATP binding;nucleus;zinc ion binding;nucleosome assembly;nucleosome;protein binding;ubiquitin-protein transferase activity;cellular response to DNA damage stimulus;protein polyubiquitination;ubiquitin protein ligase binding		7.40387121397869e-16	9.26717880283e-13
ENSSSCG00000022801	ENSSSCT00000024488	S100P binding protein [Source:HGNC Symbol;Acc:HGNC:25768]	GO:0005634,GO:0048306	nucleus;calcium-dependent protein binding		2.21711394372749e-15	2.56161934113745e-12
ENSSSCG00000008613	ENSSSCT00000009424	GEN1, Holliday junction 5' flap endonuclease [Source:HGNC Symbol;Acc:HGNC:26881]	GO:0006281,GO:0003824,GO:0003677,GO:0004518,GO:0090305,GO:0070062,GO:0005813,GO:0000724,GO:0008821,GO:0010824,GO:0071140,GO:0090267,GO:0071139	DNA repair;catalytic activity;DNA binding;nuclease activity;nucleic acid phosphodiester bond hydrolysis;extracellular exosome;centrosome;double-strand break repair via homologous recombination;crossover junction endodeoxyribonuclease activity;regulation of centrosome duplication;resolution of mitotic recombination intermediates;positive regulation of mitotic cell cycle spindle assembly checkpoint…		5.56694199654746e-15	5.76083901394874e-12
ENSSSCG00000010477	ENSSSCT00000011465	centrosomal protein 55 [Source:HGNC Symbol;Acc:HGNC:1161]	GO:0045171,GO:0030496,GO:0005515,GO:0016020,GO:0005813,GO:0000281,GO:0000920,GO:0045184	intercellular bridge;midbody;protein binding;membrane;centrosome;mitotic cytokinesis;cell separation after cytokinesis;establishment of protein localization		5.75316812311792e-15	5.76083901394874e-12
ENSSSCG00000014163	ENSSSCT00000015472		GO:0009405,GO:0005515	pathogenesis;protein binding		7.68828364938526e-15	7.21737627586042e-12
ENSSSCG00000011854	ENSSSCT00000012966	leucine rich repeats and calponin homology domain containing 3 [Source:HGNC Symbol;Acc:HGNC:28637]	GO:0005515,GO:0005737	protein binding;cytoplasm		8.63686832887228e-15	7.63092719409774e-12
ENSSSCG00000029760	ENSSSCT00000026096	CLOCK interacting pacemaker [Source:HGNC Symbol;Acc:HGNC:20365]	GO:0005515	protein binding		1.24709026345761e-14	1.04062754206296e-11
XLOC_012974	NA	NA	NA	NA	NA	1.99150222743639e-14	1.57433491874182e-11
ENSSSCG00000008487	ENSSSCT00000009289	atlastin GTPase 2 [Source:HGNC Symbol;Acc:HGNC:24047]	GO:0005525,GO:0003924,GO:0008152,GO:0005515,GO:0016021,GO:0016020,GO:0005783,GO:0042802,GO:0051260,GO:0007029,GO:0007030	GTP binding;GTPase activity;metabolic process;protein binding;integral component of membrane;membrane;endoplasmic reticulum;identical protein binding;protein homooligomerization;endoplasmic reticulum organization;Golgi organization		2.30475529974121e-14	1.73087123010565e-11
ENSSSCG00000011071	ENSSSCT00000012115	threonine synthase like 1 [Source:HGNC Symbol;Acc:HGNC:26160]	GO:0005737,GO:0009088,GO:0004795,GO:0030170,GO:0005634,GO:0005739,GO:0005654	cytoplasm;threonine biosynthetic process;threonine synthase activity;pyridoxal phosphate binding;nucleus;mitochondrion;nucleoplasm		2.97038612002819e-14	2.12453331061064e-11
ENSSSCG00000000769	ENSSSCT00000000833	BH3 interacting domain death agonist [Source:HGNC Symbol;Acc:HGNC:1050]	GO:0006915,GO:0005515,GO:0070062,GO:0032461,GO:0043065,GO:0032464,GO:0090200,GO:0001836,GO:0090150,GO:2001238,GO:0032592,GO:0032459,GO:1902108,GO:0097284,GO:0097191,GO:0097345,GO:0008637,GO:2000045,GO:0006626,GO:0042127,GO:0031625,GO:0006919,GO:0005739,GO:0051260,GO:0005829,GO:0016020,GO:0005737	apoptotic process;protein binding;extracellular exosome;positive regulation of protein oligomerization;positive regulation of apoptotic process;positive regulation of protein homooligomerization;positive regulation of release of cytochrome c from mitochondria;release of cytochrome c from mitochondria;establishment of protein localization to membrane;positive regulation of extrinsic apoptotic sign…		6.19665208226327e-14	4.0371589521172e-11
ENSSSCG00000004589	ENSSSCT00000005070	ring finger protein 111 [Source:HGNC Symbol;Acc:HGNC:17384]	GO:0031398,GO:0007389,GO:0030511,GO:0000209,GO:0030579,GO:0061630,GO:0045893,GO:0005737,GO:0043234,GO:0005515,GO:0005634,GO:0046872,GO:0008270,GO:0016567,GO:0005730,GO:0032184	positive regulation of protein ubiquitination;pattern specification process;positive regulation of transforming growth factor beta receptor signaling pathway;protein polyubiquitination;ubiquitin-dependent SMAD protein catabolic process;ubiquitin protein ligase activity;positive regulation of transcription, DNA-templated;cytoplasm;protein complex;protein binding;nucleus;metal ion binding;zinc ion …		6.66429534538871e-14	4.0371589521172e-11
ENSSSCG00000006184	ENSSSCT00000006778	telomeric repeat binding factor 1 [Source:HGNC Symbol;Acc:HGNC:11728]	GO:0045141,GO:0000783,GO:0000784,GO:0042162,GO:0005515,GO:0005634,GO:0003677,GO:0031627,GO:0003691,GO:0000723,GO:0042803,GO:0005730,GO:0051974,GO:0003720,GO:0007004,GO:0043130,GO:0008301,GO:0008156,GO:0032211,GO:0098505,GO:0070187,GO:1904792,GO:1904850,GO:1904911	meiotic telomere clustering;nuclear telomere cap complex;nuclear chromosome, telomeric region;telomeric DNA binding;protein binding;nucleus;DNA binding;telomeric loop formation;double-stranded telomeric DNA binding;telomere maintenance;protein homodimerization activity;nucleolus;negative regulation of telomerase activity;telomerase activity;telomere maintenance via telomerase;ubiquitin binding;DN…		6.27419313279468e-14	4.0371589521172e-11
ENSSSCG00000010597	ENSSSCT00000011591	TATA-box binding protein associated factor 5 [Source:HGNC Symbol;Acc:HGNC:11539]	GO:0006355,GO:0005634,GO:0005515,GO:0003700,GO:0005654,GO:0043231,GO:0015629,GO:0046983,GO:0006367,GO:0044212,GO:0004402,GO:0005669,GO:0006352,GO:0033276	regulation of transcription, DNA-templated;nucleus;protein binding;transcription factor activity, sequence-specific DNA binding;nucleoplasm;intracellular membrane-bounded organelle;actin cytoskeleton;protein dimerization activity;transcription initiation from RNA polymerase II promoter;transcription regulatory region DNA binding;histone acetyltransferase activity;transcription factor TFIID comple…		6.71963873521505e-14	4.0371589521172e-11
XLOC_008911	NA	NA	NA	NA	NA	8.88318906363108e-14	5.13174998983611e-11
ENSSSCG00000005097	ENSSSCT00000005619	small nuclear RNA activating complex polypeptide 1 [Source:HGNC Symbol;Acc:HGNC:11134]	GO:0005634,GO:0005730,GO:0043231	nucleus;nucleolus;intracellular membrane-bounded organelle		2.01448305307134e-13	1.12064946137524e-10
ENSSSCG00000021989	ENSSSCT00000023612	purine rich element binding protein A [Source:HGNC Symbol;Acc:HGNC:9701]	GO:0030154,GO:0045892,GO:0000900,GO:0032422,GO:0005662,GO:0003690,GO:0003697,GO:0043025,GO:0008134,GO:0046332,GO:0030425,GO:0008284,GO:0007399,GO:0003700,GO:0005737,GO:0005515,GO:0005634,GO:0003677,GO:0003723,GO:0042127,GO:0044822,GO:0006268,GO:0003691	cell differentiation;negative regulation of transcription, DNA-templated;translation repressor activity, nucleic acid binding;purine-rich negative regulatory element binding;DNA replication factor A complex;double-stranded DNA binding;single-stranded DNA binding;neuronal cell body;transcription factor binding;SMAD binding;dendrite;positive regulation of cell proliferation;nervous system developme…		2.17445634720535e-13	1.16644051196515e-10
ENSSSCG00000009193	ENSSSCT00000010066	SWI/SNF-related, matrix-associated actin-dependent regulator of chromatin, subfamily a, containing DEAD/H box 1 [Source:HGNC Symbol;Acc:HGNC:18398]	GO:0000792,GO:0005634,GO:0016787,GO:0003677,GO:0005524,GO:0005515,GO:0005654,GO:0070932,GO:0035861,GO:0043044,GO:0043596,GO:0000729,GO:0051304,GO:0000018,GO:0070933	heterochromatin;nucleus;hydrolase activity;DNA binding;ATP binding;protein binding;nucleoplasm;histone H3 deacetylation;site of double-strand break;ATP-dependent chromatin remodeling;nuclear replication fork;DNA double-strand break processing;chromosome separation;regulation of DNA recombination;histone H4 deacetylation		2.28256260152922e-13	1.18221000948169e-10
ENSSSCG00000014114	ENSSSCT00000015417	poly(A) RNA polymerase D4, non-canonical [Source:HGNC Symbol;Acc:HGNC:26776]	GO:0005515,GO:0071044,GO:0004652,GO:0043631,GO:0005634,GO:0002244	protein binding;histone mRNA catabolic process;polynucleotide adenylyltransferase activity;RNA polyadenylation;nucleus;hematopoietic progenitor cell differentiation		2.46779435248748e-13	1.23554237247873e-10
ENSSSCG00000016932	ENSSSCT00000018439	DEP domain containing 1B [Source:HGNC Symbol;Acc:HGNC:24902]	GO:0007165,GO:0035556,GO:0005622,GO:0016477,GO:0030177	signal transduction;intracellular signal transduction;intracellular;cell migration;positive regulation of Wnt signaling pathway		3.01832992404118e-13	1.46242953093866e-10
ENSSSCG00000010465	ENSSSCT00000011453	tankyrase 2 [Source:HGNC Symbol;Acc:HGNC:15677]	GO:0003950,GO:0005515,GO:0005737,GO:0005634,GO:0000209,GO:0048471,GO:0090263,GO:0005635,GO:0019899,GO:1904355,GO:0000242,GO:0006471,GO:0070198,GO:0070213,GO:1904357,GO:0035264,GO:0040014	NAD+ ADP-ribosyltransferase activity;protein binding;cytoplasm;nucleus;protein polyubiquitination;perinuclear region of cytoplasm;positive regulation of canonical Wnt signaling pathway;nuclear envelope;enzyme binding;positive regulation of telomere capping;pericentriolar material;protein ADP-ribosylation;protein localization to chromosome, telomeric region;protein auto-ADP-ribosylation;negative r…		3.68152388616374e-13	1.7280152740681e-10
ENSSSCG00000008606	ENSSSCT00000009417		GO:0003676,GO:0046872	nucleic acid binding;metal ion binding		3.83950897782366e-13	1.74755832869428e-10
ENSSSCG00000005971	ENSSSCT00000006554	zinc finger protein 572 [Source:HGNC Symbol;Acc:HGNC:26758]	GO:0005634,GO:0005515,GO:0003676,GO:0046872	nucleus;protein binding;nucleic acid binding;metal ion binding		9.20134769884354e-13	3.94869264104657e-10
XLOC_005498	NA	NA	NA	NA	NA	8.98534141796279e-13	3.94869264104657e-10
ENSSSCG00000009431	ENSSSCT00000010338	diacylglycerol kinase eta [Source:HGNC Symbol;Acc:HGNC:2854]	GO:0005737,GO:0005634,GO:0005768,GO:0031965,GO:0051259,GO:0007205,GO:0004143,GO:0000166,GO:0016740,GO:0016310,GO:0016301,GO:0005524,GO:0035556,GO:0005515	cytoplasm;nucleus;endosome;nuclear membrane;protein oligomerization;protein kinase C-activating G-protein coupled receptor signaling pathway;diacylglycerol kinase activity;nucleotide binding;transferase activity;phosphorylation;kinase activity;ATP binding;intracellular signal transduction;protein binding		1.62776347221193e-12	6.79139093128421e-10
ENSSSCG00000006645	ENSSSCT00000007281	SET domain bifurcated 1 [Source:HGNC Symbol;Acc:HGNC:10761]	GO:0032259,GO:0008168,GO:0003677,GO:0016740,GO:0005634,GO:0008270,GO:0034968,GO:0018024,GO:0005515,GO:0005694,GO:0005737,GO:0005886,GO:0007265,GO:0005654,GO:0043231,GO:0003682,GO:1990841,GO:0090309	methylation;methyltransferase activity;DNA binding;transferase activity;nucleus;zinc ion binding;histone lysine methylation;histone-lysine N-methyltransferase activity;protein binding;chromosome;cytoplasm;plasma membrane;Ras protein signal transduction;nucleoplasm;intracellular membrane-bounded organelle;chromatin binding;promoter-specific chromatin binding;positive regulation of methylation-depe…		1.67826672004862e-12	6.81285571219737e-10
ENSSSCG00000008589	ENSSSCT00000009399	WD repeat and coiled coil containing [Source:HGNC Symbol;Acc:HGNC:26157]	GO:0051259,GO:0019900	protein oligomerization;kinase binding		1.82189485065834e-12	7.20127912023377e-10
ENSSSCG00000010669	ENSSSCT00000011670	PDZ domain containing 8 [Source:HGNC Symbol;Acc:HGNC:26974]	GO:0016020,GO:0007010,GO:0022604,GO:0046872,GO:0035556,GO:0005622,GO:0005515	membrane;cytoskeleton organization;regulation of cell morphogenesis;metal ion binding;intracellular signal transduction;intracellular;protein binding		2.02825736136581e-12	7.81139117120884e-10
ENSSSCG00000024666	ENSSSCT00000032083	FXYD domain containing ion transport regulator 3 [Source:HGNC Symbol;Acc:HGNC:4027]	GO:0005216,GO:0050790,GO:0051117,GO:0005789,GO:0005515,GO:0005887,GO:0034220,GO:0016021,GO:0016020,GO:0006811,GO:2000649,GO:0017080,GO:0070062	ion channel activity;regulation of catalytic activity;ATPase binding;endoplasmic reticulum membrane;protein binding;integral component of plasma membrane;ion transmembrane transport;integral component of membrane;membrane;ion transport;regulation of sodium ion transmembrane transporter activity;sodium channel regulator activity;extracellular exosome		2.11405787113252e-12	7.93828730610263e-10
ENSSSCG00000008740	ENSSSCT00000009562	F-box and leucine rich repeat protein 5 [Source:HGNC Symbol;Acc:HGNC:13602]	GO:1903364,GO:0055072,GO:0016567,GO:0005737,GO:0061630,GO:0031146,GO:0019005,GO:0005515,GO:0005506,GO:0048471	positive regulation of cellular protein catabolic process;iron ion homeostasis;protein ubiquitination;cytoplasm;ubiquitin protein ligase activity;SCF-dependent proteasomal ubiquitin-dependent protein catabolic process;SCF ubiquitin ligase complex;protein binding;iron ion binding;perinuclear region of cytoplasm		2.27673123056701e-12	8.34061050807718e-10
ENSSSCG00000015306	ENSSSCT00000016679	claudin 12 [Source:HGNC Symbol;Acc:HGNC:2034]	GO:0016021,GO:0016020,GO:0005886,GO:0005923,GO:0005198,GO:0030054,GO:0016328,GO:0071944	integral component of membrane;membrane;plasma membrane;bicellular tight junction;structural molecule activity;cell junction;lateral plasma membrane;cell periphery		2.64725151672332e-12	9.34512900060597e-10
XLOC_026464	TCONS_00068370	LINE-1 retrotransposable element ORF1 protein OS=Homo sapiens GN=L1RE1 PE=1 SV=1	GO:0000932,GO:0005730,GO:0005764,GO:0005783,GO:0010494,GO:0003697,GO:0003727,GO:0042802,GO:0032197	cytoplasmic mRNA processing body;nucleolus;lysosome;endoplasmic reticulum;cytoplasmic stress granule;single-stranded DNA binding;single-stranded RNA binding;identical protein binding;transposition, RNA-mediated		2.67536982041316e-12	9.34512900060597e-10
ENSSSCG00000023467	ENSSSCT00000024099		GO:0008152,GO:0016740,GO:0004364,GO:0005515	metabolic process;transferase activity;glutathione transferase activity;protein binding		2.85470896782675e-12	9.74493834017221e-10
ENSSSCG00000007509	ENSSSCT00000008224	prostate transmembrane protein, androgen induced 1 [Source:HGNC Symbol;Acc:HGNC:14107]	GO:0005515,GO:0000139,GO:0005654,GO:0010008,GO:0043231,GO:0031901,GO:0070412,GO:0030512,GO:0060394,GO:0010991,GO:0050699,GO:0016020,GO:0016021	protein binding;Golgi membrane;nucleoplasm;endosome membrane;intracellular membrane-bounded organelle;early endosome membrane;R-SMAD binding;negative regulation of transforming growth factor beta receptor signaling pathway;negative regulation of pathway-restricted SMAD protein phosphorylation;negative regulation of SMAD protein complex assembly;WW domain binding;membrane;integral component of mem…		3.09080928175191e-12	1.03164345359808e-09
ENSSSCG00000027131	ENSSSCT00000027084	kelch domain containing 10 [Source:HGNC Symbol;Acc:HGNC:22194]	GO:0005515	protein binding		3.23841055416282e-12	1.0574114461636e-09
ENSSSCG00000012556	ENSSSCT00000013728	RNA binding motif protein 41 [Source:HGNC Symbol;Acc:HGNC:25617]	GO:0000398,GO:0000166,GO:0003676,GO:0030626,GO:0005689,GO:0032502,GO:0097157,GO:0005515	mRNA splicing, via spliceosome;nucleotide binding;nucleic acid binding;U12 snRNA binding;U12-type spliceosomal complex;developmental process;pre-mRNA intronic binding;protein binding		3.7742364299898e-12	1.20614959954142e-09
ENSSSCG00000003599	ENSSSCT00000003994		GO:0003824,GO:0005737,GO:0033387,GO:0006596	catalytic activity;cytoplasm;putrescine biosynthetic process from ornithine;polyamine biosynthetic process		5.44398368412218e-12	1.66874765174521e-09
ENSSSCG00000030514	ENSSSCT00000026766		GO:0005634,GO:0006357,GO:0051726,GO:0005667,GO:0007049,GO:0005737,GO:0005515,GO:0070062,GO:0005730,GO:0010629,GO:1990841,GO:0043550	nucleus;regulation of transcription from RNA polymerase II promoter;regulation of cell cycle;transcription factor complex;cell cycle;cytoplasm;protein binding;extracellular exosome;nucleolus;negative regulation of gene expression;promoter-specific chromatin binding;regulation of lipid kinase activity		5.33742617085141e-12	1.66874765174521e-09
ENSSSCG00000015073	ENSSSCT00000016439	transgelin [Source:HGNC Symbol;Acc:HGNC:11553]	GO:0005515,GO:0030855	protein binding;epithelial cell differentiation		6.07143315441116e-12	1.82385851958511e-09
ENSSSCG00000003670	ENSSSCT00000004066	rearranged L-myc fusion [Source:HGNC Symbol;Acc:HGNC:10025]	GO:0003676,GO:0046872,GO:0005515,GO:0051276,GO:0015074	nucleic acid binding;metal ion binding;protein binding;chromosome organization;DNA integration		6.36331237041208e-12	1.83801830391518e-09
ENSSSCG00000030154	ENSSSCT00000025140		GO:0005634,GO:0005515	nucleus;protein binding		6.28131618633911e-12	1.83801830391518e-09
ENSSSCG00000013314	ENSSSCT00000014540	Glutamine and serine rich 1 OS=Pan troglodytes GN=QSER1 PE=2 SV=1	GO:0016021	integral component of membrane		6.6420038470023e-12	1.88231882607499e-09
ENSSSCG00000008398	ENSSSCT00000009195	SMEK homolog 2, suppressor of mek1 [Source:RefSeq peptide;Acc:NP_001231604]	GO:0005654,GO:0005813,GO:0005488,GO:0030289,GO:0045722,GO:0006470,GO:0005737,GO:0005515,GO:0005634	nucleoplasm;centrosome;binding;protein phosphatase 4 complex;positive regulation of gluconeogenesis;protein dephosphorylation;cytoplasm;protein binding;nucleus		9.09286515926636e-12	2.52916360541075e-09
ENSSSCG00000009491	ENSSSCT00000010407	TDP-glucose 4,6-dehydratase [Source:HGNC Symbol;Acc:HGNC:20324]	GO:0003824,GO:0055114,GO:0009225,GO:0008460,GO:0006694,GO:0003854,GO:0050662,GO:0016616	catalytic activity;oxidation-reduction process;nucleotide-sugar metabolic process;dTDP-glucose 4,6-dehydratase activity;steroid biosynthetic process;3-beta-hydroxy-delta5-steroid dehydrogenase activity;coenzyme binding;oxidoreductase activity, acting on the CH-OH group of donors, NAD or NADP as acceptor		1.07507676203901e-11	2.93593690287744e-09
ENSSSCG00000009079	ENSSSCT00000009945	inturned planar cell polarity protein [Source:HGNC Symbol;Acc:HGNC:29239]	GO:0021513,GO:1903887,GO:0030278,GO:0051782,GO:0031069,GO:0008589,GO:0030216,GO:0042733,GO:0060271,GO:0045880,GO:0060173,GO:0021915,GO:0010839,GO:0042384,GO:0007399,GO:0005737,GO:0005515,GO:0036064,GO:0031514	spinal cord dorsal/ventral patterning;motile primary cilium assembly;regulation of ossification;negative regulation of cell division;hair follicle morphogenesis;regulation of smoothened signaling pathway;keratinocyte differentiation;embryonic digit morphogenesis;cilium morphogenesis;positive regulation of smoothened signaling pathway;limb development;neural tube development;negative regulation of…		1.26876252853655e-11	3.40300235332483e-09
ENSSSCG00000030568	ENSSSCT00000031432		GO:0005886,GO:0005515,GO:0005654,GO:0005794,GO:0070016,GO:0032403,GO:0051721,GO:0000159	plasma membrane;protein binding;nucleoplasm;Golgi apparatus;armadillo repeat domain binding;protein complex binding;protein phosphatase 2A binding;protein phosphatase type 2A complex		1.48310974191634e-11	3.90812426729534e-09
ENSSSCG00000009568	ENSSSCT00000010489	zinc finger MYM-type containing 5 [Source:HGNC Symbol;Acc:HGNC:13029]	GO:0005515,GO:0000981,GO:0008270	protein binding;RNA polymerase II transcription factor activity, sequence-specific DNA binding;zinc ion binding		1.93246930260874e-11	4.91960829240395e-09
ENSSSCG00000021270	ENSSSCT00000027083	THAP domain containing 2 [Source:HGNC Symbol;Acc:HGNC:20854]	GO:0003676,GO:0005730	nucleic acid binding;nucleolus		1.91423777885483e-11	4.91960829240395e-09
ENSSSCG00000014094	ENSSSCT00000015395	angiogenic factor with G-patch and FHA domains 1 [Source:HGNC Symbol;Acc:HGNC:24684]	GO:0005737,GO:0005576,GO:0005515,GO:0048471,GO:0007155,GO:0001938,GO:0045766,GO:0003676	cytoplasm;extracellular region;protein binding;perinuclear region of cytoplasm;cell adhesion;positive regulation of endothelial cell proliferation;positive regulation of angiogenesis;nucleic acid binding		2.1859014201165e-11	5.4720398883583e-09
ENSSSCG00000004365	ENSSSCT00000004824	lin-28 homolog B [Source:HGNC Symbol;Acc:HGNC:32207]	GO:0003677,GO:0003676,GO:0046872,GO:0006355,GO:0008270,GO:0044822,GO:0005515,GO:0003723,GO:0031054,GO:0010587,GO:0031123	DNA binding;nucleic acid binding;metal ion binding;regulation of transcription, DNA-templated;zinc ion binding;poly(A) RNA binding;protein binding;RNA binding;pre-miRNA processing;miRNA catabolic process;RNA 3'-end processing		2.41653994808667e-11	5.76133809845425e-09
ENSSSCG00000024984	ENSSSCT00000026688		GO:0050896,GO:0007608,GO:0004984,GO:0050911,GO:0016021,GO:0016020,GO:0007186,GO:0007165,GO:0005886,GO:0004930,GO:0004871,GO:0005887,GO:0005549	response to stimulus;sensory perception of smell;olfactory receptor activity;detection of chemical stimulus involved in sensory perception of smell;integral component of membrane;membrane;G-protein coupled receptor signaling pathway;signal transduction;plasma membrane;G-protein coupled receptor activity;signal transducer activity;integral component of plasma membrane;odorant binding		2.41164846237697e-11	5.76133809845425e-09
ENSSSCG00000027857	ENSSSCT00000024571	Dmx like 1 [Source:HGNC Symbol;Acc:HGNC:2937]	GO:0005515	protein binding		2.36838736012494e-11	5.76133809845425e-09
ENSSSCG00000011862	ENSSSCT00000012975	mucin-13 [Source:RefSeq peptide;Acc:NP_001098763]	GO:0016020,GO:0016021,GO:0005829,GO:0005615,GO:0070062,GO:0042803,GO:0016324,GO:0030277	membrane;integral component of membrane;cytosol;extracellular space;extracellular exosome;protein homodimerization activity;apical plasma membrane;maintenance of gastrointestinal epithelium		2.5976391283677e-11	6.00254457047428e-09
XLOC_030228	NA	NA	NA	NA	NA	2.55923395725256e-11	6.00254457047428e-09
ENSSSCG00000014283	ENSSSCT00000015606	kinesin family member 3A [Source:HGNC Symbol;Acc:HGNC:6319]	GO:0030990,GO:1903887,GO:0061351,GO:0036334,GO:0016939,GO:0021904,GO:0009953,GO:0001947,GO:0021542,GO:0060122,GO:0032391,GO:0035058,GO:0050679,GO:0072372,GO:0031512,GO:0060271,GO:0005929,GO:0021915,GO:0008017,GO:0007368,GO:0007507,GO:0043005,GO:0042384,GO:0009952,GO:0001701,GO:0007224,GO:0001822,GO:0008544,GO:0005515,GO:0016887,GO:0008152,GO:0000166,GO:0005524,GO:0005871,GO:0005874,GO:0007018,GO:…	intraciliary transport particle;motile primary cilium assembly;neural precursor cell proliferation;epidermal stem cell homeostasis;kinesin II complex;dorsal/ventral neural tube patterning;dorsal/ventral pattern formation;heart looping;dentate gyrus development;inner ear receptor stereocilium organization;photoreceptor connecting cilium;nonmotile primary cilium assembly;positive regulation of epit…		2.72770897502701e-11	6.20760436437966e-09
ENSSSCG00000009395	ENSSSCT00000010294	SET domain bifurcated 2 [Source:HGNC Symbol;Acc:HGNC:20263]	GO:0003677,GO:0005634,GO:0008270,GO:0034968,GO:0018024,GO:0005515,GO:0005694,GO:0007067,GO:0007059,GO:0046974,GO:0051567	DNA binding;nucleus;zinc ion binding;histone lysine methylation;histone-lysine N-methyltransferase activity;protein binding;chromosome;mitotic nuclear division;chromosome segregation;histone methyltransferase activity (H3-K9 specific);histone H3-K9 methylation		2.99186238672451e-11	6.70713030576151e-09
ENSSSCG00000016138	ENSSSCT00000017571	cAMP responsive element binding protein 1 [Source:HGNC Symbol;Acc:HGNC:2345]	GO:1990589,GO:0055025,GO:0033363,GO:0033762,GO:0046887,GO:0035729,GO:0046889,GO:0060509,GO:0071294,GO:0007595,GO:0060430,GO:0060428,GO:0045672,GO:0030879,GO:0021983,GO:0071363,GO:0008361,GO:0050821,GO:0007409,GO:0000790,GO:0005667,GO:0007613,GO:0007623,GO:0040018,GO:0045600,GO:0043565,GO:0045893,GO:0042493,GO:0003700,GO:0045944,GO:0005515,GO:0005634,GO:0003677,GO:0006355,GO:0006468,GO:0000978,GO:…	ATF4-CREB1 transcription factor complex;positive regulation of cardiac muscle tissue development;secretory granule organization;response to glucagon;positive regulation of hormone secretion;cellular response to hepatocyte growth factor stimulus;positive regulation of lipid biosynthetic process;Type I pneumocyte differentiation;cellular response to zinc ion;lactation;lung saccule development;lung …		3.48832977989645e-11	7.70188516872397e-09
XLOC_015440	TCONS_00040372	Uncharacterized protein OS=Sus scrofa GN=ZNF436 PE=4 SV=1	GO:0005634,GO:0043565,GO:0044212,GO:0006355	nucleus;sequence-specific DNA binding;transcription regulatory region DNA binding;regulation of transcription, DNA-templated	Krueppel-associated box [InterPro - CDD,Pfam,SMART,SUPERFAMILY];Zinc finger, RING/FYVE/PHD-type [InterPro - Gene3D];Zinc finger C2H2-type [InterPro - ProSitePatterns,ProSiteProfiles,SMART,SUPERFAMILY]	3.53814964475335e-11	7.70188516872397e-09
ENSSSCG00000010897	ENSSSCT00000011923		GO:0003676,GO:0046872	nucleic acid binding;metal ion binding		6.4933063076124e-11	1.39327801057626e-08
ENSSSCG00000007281	ENSSSCT00000007966	microtubule associated protein 1 light chain 3 alpha [Source:HGNC Symbol;Acc:HGNC:6838]	GO:0005829,GO:0005737,GO:0044804,GO:0019898,GO:0006995,GO:0000422,GO:0000421,GO:0000407,GO:0000045,GO:0008017,GO:0061025,GO:0006914,GO:0005515,GO:0008429,GO:0005543,GO:0031625,GO:0005776,GO:0031090	cytosol;cytoplasm;nucleophagy;extrinsic component of membrane;cellular response to nitrogen starvation;mitophagy;autophagosome membrane;pre-autophagosomal structure;autophagosome assembly;microtubule binding;membrane fusion;autophagy;protein binding;phosphatidylethanolamine binding;phospholipid binding;ubiquitin protein ligase binding;autophagosome;organelle membrane		7.71658610441674e-11	1.6324383561738e-08
ENSSSCG00000003080	ENSSSCT00000003418	immunoglobulin superfamily member 23 [Source:HGNC Symbol;Acc:HGNC:40040]	GO:0016020,GO:0016021,GO:0005515	membrane;integral component of membrane;protein binding		8.19334193154703e-11	1.70922216405328e-08
ENSSSCG00000023548	ENSSSCT00000010025		GO:0005737,GO:0008649,GO:0006364	cytoplasm;rRNA methyltransferase activity;rRNA processing		9.62616013763338e-11	1.98061541461991e-08
ENSSSCG00000017529	ENSSSCT00000019083	chromobox 1 [Source:HGNC Symbol;Acc:HGNC:1551]	GO:0005634,GO:0005515,GO:0000784,GO:0005819,GO:0019899,GO:0000785,GO:1990226,GO:0000775,GO:0045892,GO:0042802,GO:0042803,GO:0010369,GO:0005721,GO:0001939,GO:0001940	nucleus;protein binding;nuclear chromosome, telomeric region;spindle;enzyme binding;chromatin;histone methyltransferase binding;chromosome, centromeric region;negative regulation of transcription, DNA-templated;identical protein binding;protein homodimerization activity;chromocenter;pericentric heterochromatin;female pronucleus;male pronucleus		1.03112373992343e-10	2.09290250995269e-08
ENSSSCG00000000612	ENSSSCT00000022782	activating transcription factor 7 interacting protein [Source:HGNC Symbol;Acc:HGNC:20092]	GO:0005667,GO:0003714,GO:0000122,GO:0016887,GO:0005737,GO:0005634,GO:0045892,GO:0005515,GO:0045893,GO:0005654,GO:0006306,GO:0045898	transcription factor complex;transcription corepressor activity;negative regulation of transcription from RNA polymerase II promoter;ATPase activity;cytoplasm;nucleus;negative regulation of transcription, DNA-templated;protein binding;positive regulation of transcription, DNA-templated;nucleoplasm;DNA methylation;regulation of RNA polymerase II transcriptional preinitiation complex assembly		1.13206896853624e-10	2.23732577729136e-08
ENSSSCG00000014239	ENSSSCT00000015559	centrosomal protein 120 [Source:HGNC Symbol;Acc:HGNC:26690]	GO:0005515,GO:0010825,GO:0022027,GO:0030953,GO:0032886,GO:0045724,GO:0021987,GO:0032880,GO:0008283,GO:0051297,GO:0008022,GO:0022008,GO:0005814,GO:0005813,GO:0000226	protein binding;positive regulation of centrosome duplication;interkinetic nuclear migration;astral microtubule organization;regulation of microtubule-based process;positive regulation of cilium assembly;cerebral cortex development;regulation of protein localization;cell proliferation;centrosome organization;protein C-terminus binding;neurogenesis;centriole;centrosome;microtubule cytoskeleton org…		1.12260766076053e-10	2.23732577729136e-08
ENSSSCG00000030563	ENSSSCT00000031850		GO:0005634,GO:0005622,GO:0031123,GO:0006379,GO:0003729,GO:0006396	nucleus;intracellular;RNA 3'-end processing;mRNA cleavage;mRNA binding;RNA processing		1.19011349944529e-10	2.32149412489198e-08
ENSSSCG00000007077	ENSSSCT00000007748	ESF1 nucleolar pre-rRNA processing protein homolog [Source:HGNC Symbol;Acc:HGNC:15898]	GO:0005634,GO:0005615,GO:0044822	nucleus;extracellular space;poly(A) RNA binding		1.30794179717381e-10	2.51862638378853e-08
ENSSSCG00000001816	ENSSSCT00000002035		GO:0006281,GO:0003824,GO:0000166,GO:0003676,GO:0005622,GO:0044237,GO:0043140,GO:0006260,GO:0006310,GO:0032508,GO:0008026	DNA repair;catalytic activity;nucleotide binding;nucleic acid binding;intracellular;cellular metabolic process;ATP-dependent 3'-5' DNA helicase activity;DNA replication;DNA recombination;DNA duplex unwinding;ATP-dependent helicase activity		1.73124780706202e-10	3.25041775775894e-08
ENSSSCG00000004791	ENSSSCT00000005290	RAS guanyl releasing protein 1 [Source:HGNC Symbol;Acc:HGNC:9878]	GO:0005509,GO:0032252,GO:0014066,GO:0032825,GO:0043303,GO:0047496,GO:0032816,GO:0002437,GO:0001816,GO:0033089,GO:0090630,GO:0046872,GO:0035556,GO:0043087,GO:0007265,GO:0005085,GO:0007264,GO:0043547,GO:0008270,GO:0031210,GO:0001934,GO:0042803,GO:0005794,GO:0070374,GO:1902715,GO:0032760,GO:0051259,GO:0005088,GO:0046330,GO:0070372,GO:0043406,GO:0019992,GO:0045954,GO:0046579,GO:0001786,GO:0032725	calcium ion binding;secretory granule localization;regulation of phosphatidylinositol 3-kinase signaling;positive regulation of natural killer cell differentiation;mast cell degranulation;vesicle transport along microtubule;positive regulation of natural killer cell activation;inflammatory response to antigenic stimulus;cytokine production;positive regulation of T cell differentiation in thymus;a…		1.72791963161718e-10	3.25041775775894e-08
ENSSSCG00000008383	ENSSSCT00000009179		GO:0051087,GO:0032781,GO:0001671,GO:0006950	chaperone binding;positive regulation of ATPase activity;ATPase activator activity;response to stress		2.00200138704933e-10	3.71235318931863e-08
ENSSSCG00000004890	ENSSSCT00000005396	serpin family B member 2 [Source:HGNC Symbol;Acc:HGNC:8584]	GO:0010951,GO:0004867,GO:0005615,GO:0043066	negative regulation of endopeptidase activity;serine-type endopeptidase inhibitor activity;extracellular space;negative regulation of apoptotic process		2.20674090632507e-10	4.04210346500031e-08
ENSSSCG00000015313	ENSSSCT00000016686	KRIT1, ankyrin repeat containing [Source:HGNC Symbol;Acc:HGNC:1573]	GO:0005856,GO:2000114,GO:0045454,GO:0016525,GO:0032092,GO:0005737,GO:0043234,GO:0005515,GO:0005886,GO:0005615,GO:0005874,GO:0008017,GO:0005546,GO:0005911,GO:0032403,GO:0001937,GO:0010596,GO:2000352	cytoskeleton;regulation of establishment of cell polarity;cell redox homeostasis;negative regulation of angiogenesis;positive regulation of protein binding;cytoplasm;protein complex;protein binding;plasma membrane;extracellular space;microtubule;microtubule binding;phosphatidylinositol-4,5-bisphosphate binding;cell-cell junction;protein complex binding;negative regulation of endothelial cell prol…		2.4924390993737e-10	4.51041388826421e-08
ENSSSCG00000010896	ENSSSCT00000011921	abnormal spindle microtubule assembly [Source:HGNC Symbol;Acc:HGNC:19048]	GO:0045769,GO:0090306,GO:0051445,GO:0051661,GO:0021873,GO:0072687,GO:0097150,GO:0001764,GO:0048477,GO:0021987,GO:0045665,GO:0090263,GO:0097431,GO:0030496,GO:0008584,GO:0005874,GO:0005516,GO:0007283,GO:0048589,GO:0000922,GO:0007420,GO:0002052,GO:0005737,GO:0005488,GO:0005515,GO:0005634,GO:0007051,GO:0036449,GO:0051653	negative regulation of asymmetric cell division;spindle assembly involved in meiosis;regulation of meiotic cell cycle;maintenance of centrosome location;forebrain neuroblast division;meiotic spindle;neuronal stem cell population maintenance;neuron migration;oogenesis;cerebral cortex development;negative regulation of neuron differentiation;positive regulation of canonical Wnt signaling pathway;mi…		2.5878702054188e-10	4.6273583911179e-08
ENSSSCG00000016056	ENSSSCT00000017481	glutaminase [Source:HGNC Symbol;Acc:HGNC:4331]	GO:0005759,GO:0006543,GO:0006537,GO:0004359,GO:0006541,GO:0002087,GO:0001967,GO:0007268,GO:0051289,GO:0005515,GO:0005739	mitochondrial matrix;glutamine catabolic process;glutamate biosynthetic process;glutaminase activity;glutamine metabolic process;regulation of respiratory gaseous exchange by neurological system process;suckling behavior;synaptic transmission;protein homotetramerization;protein binding;mitochondrion		2.97629655767143e-10	5.25929109367351e-08
ENSSSCG00000010644	ENSSSCT00000011643		GO:0036297,GO:0035312,GO:0031848,GO:0000784,GO:0000715,GO:0006303,GO:0003684,GO:0090305	interstrand cross-link repair;5'-3' exodeoxyribonuclease activity;protection from non-homologous end joining at telomere;nuclear chromosome, telomeric region;nucleotide-excision repair, DNA damage recognition;double-strand break repair via nonhomologous end joining;damaged DNA binding;nucleic acid phosphodiester bond hydrolysis		3.34782762032237e-10	5.84701986712115e-08
ENSSSCG00000017705	ENSSSCT00000019271	C-C motif chemokine ligand 5 [Source:HGNC Symbol;Acc:HGNC:10632]	GO:0006954,GO:0005125,GO:0005615,GO:0031730,GO:0031729,GO:0031726,GO:0009615,GO:0070098,GO:0060326,GO:0008009,GO:0006935,GO:0006955,GO:0005576,GO:0050729,GO:0007186,GO:0004672,GO:0005515,GO:0042803,GO:0000165,GO:0042102,GO:0045071,GO:0030335,GO:0071346,GO:0071347,GO:0071356,GO:0006887,GO:0006816,GO:0070234,GO:0051262,GO:0050863,GO:0014068,GO:0007267,GO:0048245,GO:0031663,GO:0045785,GO:0004435,GO:…	inflammatory response;cytokine activity;extracellular space;CCR5 chemokine receptor binding;CCR4 chemokine receptor binding;CCR1 chemokine receptor binding;response to virus;chemokine-mediated signaling pathway;cell chemotaxis;chemokine activity;chemotaxis;immune response;extracellular region;positive regulation of inflammatory response;G-protein coupled receptor signaling pathway;protein kinase …		3.42454258100219e-10	5.91225627202908e-08
ENSSSCG00000024388	ENSSSCT00000030128	BCL2 interacting protein 3 [Source:HGNC Symbol;Acc:HGNC:1084]	GO:0031966,GO:0005739,GO:0046982,GO:0005515,GO:0042802,GO:0042803,GO:0006915,GO:0005635,GO:0016239,GO:0043065,GO:0051607,GO:0005741,GO:0090200,GO:0071260,GO:0043653,GO:0090141,GO:0060548,GO:0071456,GO:0072593,GO:0035694,GO:0097345,GO:0010637,GO:0008626,GO:0031307,GO:0043068,GO:0043243,GO:0046902,GO:0051020,GO:0045837,GO:0071279,GO:1990144,GO:0005783,GO:0016021,GO:0016020,GO:0005740,GO:0043066,GO:…	mitochondrial membrane;mitochondrion;protein heterodimerization activity;protein binding;identical protein binding;protein homodimerization activity;apoptotic process;nuclear envelope;positive regulation of macroautophagy;positive regulation of apoptotic process;defense response to virus;mitochondrial outer membrane;positive regulation of release of cytochrome c from mitochondria;cellular respons…		4.7320262759108e-10	8.07343029853046e-08
ENSSSCG00000025162	NA	NA	NA	NA	NA	4.78385683468183e-10	8.07343029853046e-08
ENSSSCG00000023409	ENSSSCT00000027073		GO:0000166,GO:0003676,GO:0005737,GO:0044822,GO:0005515,GO:0005654,GO:0010494,GO:1903608,GO:0048024,GO:0097165,GO:0005634,GO:0017148,GO:0017091,GO:0042036	nucleotide binding;nucleic acid binding;cytoplasm;poly(A) RNA binding;protein binding;nucleoplasm;cytoplasmic stress granule;protein localization to cytoplasmic stress granule;regulation of mRNA splicing, via spliceosome;nuclear stress granule;nucleus;negative regulation of translation;AU-rich element binding;negative regulation of cytokine biosynthetic process		6.45341935777355e-10	1.07700398615287e-07
ENSSSCG00000004332	ENSSSCT00000004788	BTB domain and CNC homolog 2 [Source:HGNC Symbol;Acc:HGNC:14078]	GO:0001206,GO:0000980,GO:0000122,GO:0003700,GO:0005515,GO:0005634,GO:0003677,GO:0006355,GO:0004842,GO:0016567,GO:0006351,GO:0043565,GO:0031463,GO:0006366	transcriptional repressor activity, RNA polymerase II distal enhancer sequence-specific binding;RNA polymerase II distal enhancer sequence-specific DNA binding;negative regulation of transcription from RNA polymerase II promoter;transcription factor activity, sequence-specific DNA binding;protein binding;nucleus;DNA binding;regulation of transcription, DNA-templated;ubiquitin-protein transferase …		6.77104577092494e-10	1.11759458768453e-07
ENSSSCG00000014187	ENSSSCT00000015500	nudix hydrolase 12 [Source:HGNC Symbol;Acc:HGNC:18826]	GO:0000210,GO:0035529,GO:0006742,GO:0019677,GO:0005777,GO:0005737,GO:0016787,GO:0005634,GO:0005515	NAD+ diphosphatase activity;NADH pyrophosphatase activity;NADP catabolic process;NAD catabolic process;peroxisome;cytoplasm;hydrolase activity;nucleus;protein binding		7.33961821574093e-10	1.19827245217857e-07
ENSSSCG00000011706	ENSSSCT00000012816	ankyrin repeat and ubiquitin domain containing 1 [Source:HGNC Symbol;Acc:HGNC:29642]	GO:0005515	protein binding		8.39634348974403e-10	1.33185432265678e-07
XLOC_012524	NA	NA	NA	NA	NA	8.40575854329702e-10	1.33185432265678e-07
XLOC_012571	NA	NA	NA	NA	NA	8.42384558271596e-10	1.33185432265678e-07
ENSSSCG00000016104	ENSSSCT00000017534	trafficking kinesin protein 2 [Source:HGNC Symbol;Acc:HGNC:13206]	GO:0005515	protein binding		9.06516424455762e-10	1.37534108033591e-07
ENSSSCG00000024384	ENSSSCT00000027910		GO:0005515	protein binding		8.97964327699432e-10	1.37534108033591e-07
ENSSSCG00000030871	NA	NA	NA	NA	NA	9.03768601548462e-10	1.37534108033591e-07
XLOC_018507	NA	NA	NA	NA	NA	8.84083484803936e-10	1.37534108033591e-07
ENSSSCG00000016835	ENSSSCT00000018330	S-phase kinase-associated protein 2, E3 ubiquitin protein ligase [Source:HGNC Symbol;Acc:HGNC:10901]	GO:1902916,GO:0019005,GO:0033148,GO:0000086,GO:0051726,GO:0000082,GO:0000209,GO:0006511,GO:0061630,GO:0005515,GO:0016567,GO:0016310,GO:0016301,GO:0005737,GO:0031146,GO:0005634,GO:0004842,GO:0042802,GO:0005730,GO:0042981	positive regulation of protein polyubiquitination;SCF ubiquitin ligase complex;positive regulation of intracellular estrogen receptor signaling pathway;G2/M transition of mitotic cell cycle;regulation of cell cycle;G1/S transition of mitotic cell cycle;protein polyubiquitination;ubiquitin-dependent protein catabolic process;ubiquitin protein ligase activity;protein binding;protein ubiquitination;…		9.84200471905655e-10	1.47826910880229e-07
ENSSSCG00000028454	ENSSSCT00000029316	UPF0472 protein C16orf72 OS=Homo sapiens GN=C16orf72 PE=1 SV=1	GO:0005515	protein binding		1.03301042889786e-09	1.53299458402902e-07
XLOC_002560	NA	NA	NA	NA	NA	1.04104825280266e-09	1.53299458402902e-07
ENSSSCG00000011841	ENSSSCT00000012953	SUMO1/sentrin specific peptidase 5 [Source:HGNC Symbol;Acc:HGNC:28407]	GO:0008234,GO:0005634,GO:0005515,GO:0005730,GO:0043231,GO:0070139,GO:0006508,GO:0004175,GO:0016929,GO:0016926	cysteine-type peptidase activity;nucleus;protein binding;nucleolus;intracellular membrane-bounded organelle;SUMO-specific endopeptidase activity;proteolysis;endopeptidase activity;SUMO-specific protease activity;protein desumoylation		1.07760302364915e-09	1.57141722477769e-07
ENSSSCG00000003700	ENSSSCT00000004099	establishment of sister chromatid cohesion N-acetyltransferase 1 [Source:HGNC Symbol;Acc:HGNC:24645]	GO:0006275,GO:0000785,GO:0034421,GO:0007062	regulation of DNA replication;chromatin;post-translational protein acetylation;sister chromatid cohesion		1.15144351545155e-09	1.66295015404638e-07
ENSSSCG00000002395	ENSSSCT00000002663	transmembrane p24 trafficking protein family member 8 [Source:HGNC Symbol;Acc:HGNC:18633]	GO:0016021,GO:0006810	integral component of membrane;transport		1.21979504802672e-09	1.74488777346299e-07
ENSSSCG00000015569	ENSSSCT00000016960	Uncharacterized protein OS=Sus scrofa GN=SWT1 PE=4 SV=2	GO:0044424	intracellular part	PIN domain-like [InterPro - Gene3D,SUPERFAMILY];PIN domain [InterPro - Pfam,SMART]	1.24842910439326e-09	1.75246777083989e-07
XLOC_009110	NA	NA	NA	NA	NA	1.24279129352941e-09	1.75246777083989e-07
ENSSSCG00000023727	ENSSSCT00000033129		GO:0005515	protein binding		1.34864470984256e-09	1.87561514276253e-07
ENSSSCG00000009077	ENSSSCT00000009943	heat shock protein family A (Hsp70) member 4 like [Source:HGNC Symbol;Acc:HGNC:17041]	GO:0000166,GO:0005524,GO:0000902,GO:0005829,GO:0005515	nucleotide binding;ATP binding;cell morphogenesis;cytosol;protein binding		1.39238748445489e-09	1.90993232912533e-07
ENSSSCG00000011236	ENSSSCT00000012303	cytoplasmic linker associated protein 2 [Source:HGNC Symbol;Acc:HGNC:17078]	GO:0005488,GO:0005515	binding;protein binding		1.41146796626439e-09	1.90993232912533e-07
ENSSSCG00000026731	ENSSSCT00000022716	centrosomal protein 85 [Source:HGNC Symbol;Acc:HGNC:25309]	GO:0016020,GO:0005813,GO:0016192,GO:0005737,GO:0005515,GO:0005730,GO:0005794,GO:0000922,GO:0006469,GO:0046602,GO:0000242	membrane;centrosome;vesicle-mediated transport;cytoplasm;protein binding;nucleolus;Golgi apparatus;spindle pole;negative regulation of protein kinase activity;regulation of mitotic centrosome separation;pericentriolar material		1.40070393811106e-09	1.90993232912533e-07
ENSSSCG00000002387	ENSSSCT00000002654	G-patch domain containing 2 like [Source:HGNC Symbol;Acc:HGNC:20210]	GO:0005515	protein binding		1.47302300586338e-09	1.95846319488301e-07
ENSSSCG00000024193	ENSSSCT00000028243	LysM domain containing 3 [Source:HGNC Symbol;Acc:HGNC:26969]	GO:0016020,GO:0016021	membrane;integral component of membrane		1.47341105873355e-09	1.95846319488301e-07
ENSSSCG00000006101	ENSSSCT00000006692		GO:0010212,GO:0000724,GO:0008340,GO:0006974,GO:0042493,GO:0016787,GO:0003677,GO:0005524	response to ionizing radiation;double-strand break repair via homologous recombination;determination of adult lifespan;cellular response to DNA damage stimulus;response to drug;hydrolase activity;DNA binding;ATP binding		1.53199786358065e-09	2.01847437815626e-07
ENSSSCG00000002795	ENSSSCT00000003095	cadherin 11, type 2, OB-cadherin (osteoblast) [Source:HGNC Symbol;Acc:HGNC:1750]	GO:0005509,GO:0016020,GO:0016021,GO:0005886,GO:0007156,GO:0007155,GO:0070062,GO:0005737,GO:0021957	calcium ion binding;membrane;integral component of membrane;plasma membrane;homophilic cell adhesion via plasma membrane adhesion molecules;cell adhesion;extracellular exosome;cytoplasm;corticospinal tract morphogenesis		1.80823384173945e-09	2.36171063503709e-07
XLOC_026486	TCONS_00068430	Jerky protein homolog-like OS=Homo sapiens GN=JRKL PE=2 SV=2	GO:0005634,GO:0003677,GO:0005515,GO:0007417	nucleus;DNA binding;protein binding;central nervous system development		1.92217702739292e-09	2.48888784064152e-07
ENSSSCG00000009347	ENSSSCT00000010244	klotho [Source:HGNC Symbol;Acc:HGNC:6344]	GO:0090080,GO:0017134,GO:0005104,GO:0007568,GO:0055074,GO:0006112,GO:0005515,GO:0005615,GO:0005975,GO:0004553,GO:0016021,GO:0016020,GO:0004871,GO:0008543,GO:0008286,GO:0070062,GO:0030501	positive regulation of MAPKKK cascade by fibroblast growth factor receptor signaling pathway;fibroblast growth factor binding;fibroblast growth factor receptor binding;aging;calcium ion homeostasis;energy reserve metabolic process;protein binding;extracellular space;carbohydrate metabolic process;hydrolase activity, hydrolyzing O-glycosyl compounds;integral component of membrane;membrane;signal t…		1.96356766959123e-09	2.52075097412481e-07
ENSSSCG00000008952	ENSSSCT00000009806	Ras association domain family member 6 [Source:HGNC Symbol;Acc:HGNC:20796]	GO:0007165,GO:0005515	signal transduction;protein binding		2.24718667800135e-09	2.78948296723804e-07
ENSSSCG00000010672	ENSSSCT00000011673	RAB11 family interacting protein 2 [Source:HGNC Symbol;Acc:HGNC:29152]	GO:0005515,GO:0005654,GO:0042803,GO:0005768,GO:0043231,GO:0019901,GO:0030010,GO:0005737,GO:0045055,GO:0017137,GO:0035773	protein binding;nucleoplasm;protein homodimerization activity;endosome;intracellular membrane-bounded organelle;protein kinase binding;establishment of cell polarity;cytoplasm;regulated exocytosis;Rab GTPase binding;insulin secretion involved in cellular response to glucose stimulus		2.20906220817665e-09	2.78948296723804e-07
ENSSSCG00000015798	ENSSSCT00000017202	ankyrin repeat domain 37 [Source:HGNC Symbol;Acc:HGNC:29593]	GO:0005737,GO:0005515,GO:0005634	cytoplasm;protein binding;nucleus		2.23730705106217e-09	2.78948296723804e-07
ENSSSCG00000024445	ENSSSCT00000026886	methyltransferase like 3 [Source:HGNC Symbol;Acc:HGNC:17563]	GO:0005634,GO:0046982,GO:0003729,GO:0000398,GO:0016607,GO:1903679,GO:0031053,GO:1904047,GO:0036396,GO:0080009,GO:0008173,GO:0001510,GO:0016422,GO:1990744,GO:0008168,GO:0006139	nucleus;protein heterodimerization activity;mRNA binding;mRNA splicing, via spliceosome;nuclear speck;positive regulation of cap-independent translational initiation;primary miRNA processing;S-adenosyl-L-methionine binding;MIS complex;mRNA methylation;RNA methyltransferase activity;RNA methylation;mRNA (2'-O-methyladenosine-N6-)-methyltransferase activity;primary miRNA methylation;methyltransfera…		2.23136782265458e-09	2.78948296723804e-07
ENSSSCG00000008385	ENSSSCT00000009182	pseudouridylate synthase 10 [Source:HGNC Symbol;Acc:HGNC:26505]	GO:0003723,GO:0009982,GO:0009451,GO:0001522	RNA binding;pseudouridine synthase activity;RNA modification;pseudouridine synthesis		2.48071515540215e-09	3.05412636345413e-07
ENSSSCG00000005076	ENSSSCT00000005594		GO:0007224	smoothened signaling pathway		2.50595113166373e-09	3.06011268273083e-07
ENSSSCG00000021399	ENSSSCT00000023024	histone cluster 2, H2aa3 [Source:HGNC Symbol;Acc:HGNC:4736]	GO:0005634,GO:0070062,GO:0003677,GO:0006325,GO:0006342,GO:0000790,GO:0000786,GO:0005694,GO:0046982	nucleus;extracellular exosome;DNA binding;chromatin organization;chromatin silencing;nuclear chromatin;nucleosome;chromosome;protein heterodimerization activity		3.03416188633216e-09	3.67525093005718e-07
ENSSSCG00000015590	ENSSSCT00000016983	feline leukemia virus subgroup C receptor-related protein 1 [Source:RefSeq peptide;Acc:NP_001136318]	GO:0055085,GO:0005739,GO:0005515,GO:0006839,GO:0030218,GO:0015232,GO:0015886,GO:0097037,GO:0016020,GO:0016021,GO:0060323,GO:0048704,GO:0048536,GO:0046620,GO:0042733,GO:0035108,GO:0001568,GO:0001701,GO:0035264	transmembrane transport;mitochondrion;protein binding;mitochondrial transport;erythrocyte differentiation;heme transporter activity;heme transport;heme export;membrane;integral component of membrane;head morphogenesis;embryonic skeletal system morphogenesis;spleen development;regulation of organ growth;embryonic digit morphogenesis;limb morphogenesis;blood vessel development;in utero embryonic de…		3.11018723349282e-09	3.73720097976498e-07
ENSSSCG00000015595	ENSSSCT00000016988	activating transcription factor 3 [Source:HGNC Symbol;Acc:HGNC:785]	GO:0006094,GO:0030968,GO:0034198,GO:0001078,GO:0070373,GO:0000978,GO:0035914,GO:0010628,GO:0000122,GO:0045892,GO:0005634,GO:0003677,GO:0006355,GO:0003700,GO:0006357,GO:0043565,GO:0000982,GO:0046982,GO:0005515,GO:0045944,GO:0042802,GO:0042803,GO:0005730,GO:0000977,GO:0044212,GO:0000976,GO:1990440,GO:1903984,GO:1990622	gluconeogenesis;endoplasmic reticulum unfolded protein response;cellular response to amino acid starvation;transcriptional repressor activity, RNA polymerase II core promoter proximal region sequence-specific binding;negative regulation of ERK1 and ERK2 cascade;RNA polymerase II core promoter proximal region sequence-specific DNA binding;skeletal muscle cell differentiation;positive regulation of…		3.25440870428395e-09	3.87946180463055e-07
ENSSSCG00000022534	ENSSSCT00000031349		GO:0003676,GO:0046872	nucleic acid binding;metal ion binding		3.29092024611667e-09	3.89209622808444e-07
ENSSSCG00000004262	ENSSSCT00000004711		GO:0015031,GO:0005829,GO:0006810,GO:0005634,GO:0005737,GO:0005488,GO:0008139,GO:0006607,GO:0005643,GO:0006606,GO:0005654,GO:0008565,GO:0005515	protein transport;cytosol;transport;nucleus;cytoplasm;binding;nuclear localization sequence binding;NLS-bearing protein import into nucleus;nuclear pore;protein import into nucleus;nucleoplasm;protein transporter activity;protein binding		3.90720555976791e-09	4.58486152404016e-07
ENSSSCG00000000509	ENSSSCT00000000548	Isoform 4 of Zinc finger C3H1 domain-containing protein OS=Homo sapiens GN=ZFC3H1	GO:0005615,GO:0005515,GO:0046872,GO:0006396	extracellular space;protein binding;metal ion binding;RNA processing		4.38172090313861e-09	5.08157694351488e-07
XLOC_010577	TCONS_00027854	Splicing regulatory glutamine/lysine-rich protein 1 OS=Homo sapiens GN=SREK1 PE=1 SV=1	GO:0005654,GO:0005681,GO:0044430,GO:0044441,GO:0000166,GO:0003676,GO:0005515,GO:0000381,GO:0006397,GO:0008380,GO:0009653,GO:0009790,GO:0033036,GO:0046907,GO:0048513,GO:0048519,GO:0060429,GO:0071702	nucleoplasm;spliceosomal complex;cytoskeletal part;ciliary part;nucleotide binding;nucleic acid binding;protein binding;regulation of alternative mRNA splicing, via spliceosome;mRNA processing;RNA splicing;anatomical structure morphogenesis;embryo development;macromolecule localization;intracellular transport;animal organ development;negative regulation of biological process;epithelium developmen…		4.3981691255455e-09	5.08157694351488e-07
ENSSSCG00000016876	ENSSSCT00000018380	Uncharacterized protein OS=Sus scrofa PE=4 SV=2			Domain of unknown function DUF4524 [InterPro - Pfam]	4.47825520988346e-09	5.13461017194272e-07
ENSSSCG00000017758	ENSSSCT00000019329		GO:0051294,GO:0005876,GO:0005737,GO:0072686,GO:0051988,GO:0035371,GO:0007051,GO:0000776,GO:0000070,GO:0005654	establishment of spindle orientation;spindle microtubule;cytoplasm;mitotic spindle;regulation of attachment of spindle microtubules to kinetochore;microtubule plus-end;spindle organization;kinetochore;mitotic sister chromatid segregation;nucleoplasm		4.54366502779878e-09	5.17014005435891e-07
ENSSSCG00000011049	ENSSSCT00000012093	DNA cross-link repair 1C [Source:HGNC Symbol;Acc:HGNC:17642]	GO:0036297,GO:0035312,GO:0031848,GO:0000784,GO:0000715,GO:0006303,GO:0003684,GO:0090305,GO:0005515,GO:0008409,GO:0000014,GO:0070419,GO:0051276,GO:0006302,GO:0006310,GO:0030183,GO:0010212,GO:0000723,GO:0033151	interstrand cross-link repair;5'-3' exodeoxyribonuclease activity;protection from non-homologous end joining at telomere;nuclear chromosome, telomeric region;nucleotide-excision repair, DNA damage recognition;double-strand break repair via nonhomologous end joining;damaged DNA binding;nucleic acid phosphodiester bond hydrolysis;protein binding;5'-3' exonuclease activity;single-stranded DNA endode…		5.15591911020317e-09	5.82269962671065e-07
[truncated: 24,400 more rows]
